# Supplementary material for: The Proteome of the Dentate Terminal Zone of the Perforant Path Indicates Presynaptic Impairment in Alzheimer Disease
Source: Mol Cell Proteomics. 2019 Nov 7;19(1):128–41. doi: 10.1074/mcp.RA119.001737 (PMC6944231; doi:10.1074/mcp.RA119.001737)
Supplement: Supplementary Table 2 [file 155278_2_supp_424231_q0x0qd.xlsx]

## Sheet: Sheet1
Supplementary table 2. Dynamic range of each pre-fraction.
Sample	gradient length	plate position
fraction_01	50 min	A9
fraction_02	50 min	A8
fraction_03	70 min	A7
fraction_04	70 min	B9
fraction_05	90 min	B8
fraction_06	90 min	B7
fraction_07	110 min	C9
fraction_08	110 min	C8
fraction_09	110 min	C7
fraction_10	110 min	D9
fraction_11	110 min	D8
fraction_12	90 min	D7
fraction_13	90 min	E9
fraction_14	90 min	E8
fraction_15	90 min	E7
fraction_16	70 min	F9
fraction_17	50 min	F8
fraction_18	50 min	F7
fraction_19	50 min	G9
fraction_20	accumulate in trap column	G8
fraction_21	accumulate in trap column	G7
fraction_22	accumulate in trap column	H9
fraction_23	accumulate in trap column	H8
fraction_24	accumulate in trap column	H7
fraction_25	accumulate in trap column	A6
fraction_26	accumulate in trap column	A5
fraction_27	50 min	A4
fraction_28	50 min	B6
fraction_29	70 min	B5
fraction_30	50 min	B4
fraction_31	50 min	C6
fraction_32	accumulate in trap column	C5
fraction_33	accumulate in trap column	C4
fraction_34	accumulate in trap column	D6
fraction_35	accumulate in trap column	D5
fraction_36	50 min	D4
fraction_37	50 min	E6
fraction_38	70 min	E5
fraction_39	70 min	E4
fraction_40	50 min	F6
fraction_41	50 min	F5
fraction_42	50 min	F4
fraction_43	accumulate in trap column	G6
fraction_44	accumulate in trap column	G5
fraction_45	accumulate in trap column	G4
fraction_46	accumulate in trap column	H6
fraction_47	accumulate in trap column	H5
fraction_48	accumulate in trap column	H4
fraction_49	accumulate in trap column	A3
fraction_50	50 min	A2
fraction_51	70 min	A1
fraction_52	70 min	B3
fraction_53	accumulate in trap column	B2
fraction_54	accumulate in trap column	B1
fraction_55	accumulate in trap column	C3
fraction_56	accumulate in trap column	C2
fraction_57	accumulate in trap column	C1
fraction_58	accumulate in trap column	D3
fraction_59	accumulate in trap column	D2
fraction_60	accumulate in trap column	D1
fraction_61	accumulate in trap column	E3
fraction_62	accumulate in trap column	E2
fraction_63	accumulate in trap column	E1
fraction_64	50 min	F3
fraction_65	50 min	F2
fraction_66	70 min	F1
fraction_67	accumulate in trap column	G3
fraction_68	accumulate in trap column	G2
fraction_69	accumulate in trap column	G1
fraction_70	accumulate in trap column	H3
fraction_71	50 min	H2
fraction_72	50 min	H1
