# Supplementary material for: The Proteome of the Dentate Terminal Zone of the Perforant Path Indicates Presynaptic Impairment in Alzheimer Disease
Source: Mol Cell Proteomics. 2019 Nov 7;19(1):128–41. doi: 10.1074/mcp.RA119.001737 (PMC6944231; doi:10.1074/mcp.RA119.001737)
Supplement: Supplementary Table 3 [file 155278_2_supp_424236_q060qd.xlsx]

## Sheet: Gene-centric analysis
Gene name	Description and Protein accession from Uniprot	# Unique peptides	# Peptides	# PSMs	q-value	MS1 precursor area	AD1 (TMT-128N)	AD1 (TMT-128N) # quanted PSMs	AD2 (TMT-128C)	AD2 (TMT-128C) # quanted PSMs	AD3 (TMT-127C)	AD3 (TMT-127C) # quanted PSMs	AD4 (TMT-129C)	AD4 (TMT-129C) # quanted PSMs	AD5 (TMT-131)	AD5 (TMT-131) # quanted PSMs	C6 (TMT-126)	C6 (TMT-126) # quanted PSMs	C7 (TMT-127N)	C7 (TMT-127N) # quanted PSMs	C8 (TMT-130C)	C8 (TMT-130C) # quanted PSMs	C9 (TMT-130N)	C9 (TMT-130N) # quanted PSMs	C10 (TMT-129N)	C10 (TMT-129N) # quanted PSMs	log2 of av ratio (AD/C)	DEqMS t-stat	DEqMS p-value	DEqMS adj. p-value (FDR)
CPLX1	sp|O14810|CPLX1_HUMAN Complexin-1 OS=Homo sapiens GN=CPLX1 PE=1 SV=1	5	6	11	0	1.79019e+07	0.361045	8	0.298401	8	0.519296	6	0.79853	8	0.391464	8	0.814716	8	0.939693	8	2.78458	8	1.22669	8	0.871975	8	-1.47328	-4.41056	0.000979776	0.0571843
TCEAL5	sp|Q5H9L2|TCAL5_HUMAN Transcription elongation factor A protein-like 5 OS=Homo sapiens GN=TCEAL5 PE=1 SV=1	6	9	14	0	8.22253e+06	0.352969	9	0.3708	9	0.521054	8	0.808033	9	0.773447	9	0.751241	9	0.694544	9	2.72687	9	1.50169	9	0.863012	9	-1.07673	-2.68118	0.0209234	0.131135
BASP1	sp|P80723|BASP1_HUMAN Brain acid soluble protein 1 OS=Homo sapiens GN=BASP1 PE=1 SV=2	18	18	226	0	3.69444e+08	0.496964	225	0.386398	223	0.730771	198	0.804871	225	0.458652	225	1.55289	225	1.28542	225	2.38228	225	0.876717	224	0.495879	225	-1.05267	-2.91627	0.013676	0.108725
TCEAL3	sp|Q969E4|TCAL3_HUMAN Transcription elongation factor A protein-like 3 OS=Homo sapiens GN=TCEAL3 PE=1 SV=1	2	7	13	0	1.5133e+07	0.374808	3	0.442961	3	0.494423	3	0.828358	3	0.783135	3	0.80723	3	0.660569	3	2.78107	3	1.48645	3	0.86108	3	-1.02304	-2.68704	0.020703	0.130603
HPRT1	sp|P00492|HPRT_HUMAN Hypoxanthine-guanine phosphoribosyltransferase OS=Homo sapiens GN=HPRT1 PE=1 SV=2	7	8	19	0	276634576	0.534242	14	0.455785	14	0.618686	14	0.914876	14	0.520052	14	0.904103	14	0.93454	14	2.54439	14	1.33442	14	0.801809	14	-1.00992	-3.31754	0.00662658	0.0849817
PMP2	sp|P02689|MYP2_HUMAN Myelin P2 protein OS=Homo sapiens GN=PMP2 PE=1 SV=3	2	5	9	0	34810064	0.332119	3	0.478808	3	0.447619	3	0.943333	3	0.871585	3	0.593542	3	0.671833	3	0.840195	3	3.71681	3	1.37688	3	-0.988116	-2.10333	0.0586032	0.214654
ATP5J	sp|P18859|ATP5J_HUMAN ATP synthase-coupling factor 6, mitochondrial OS=Homo sapiens GN=ATP5J PE=1 SV=1	4	4	8	0	25185440	0.55508	8	0.489056	8	0.554465	8	0.699684	8	0.726348	8	0.946008	8	0.862358	8	2.45564	8	1.24264	8	0.840339	8	-0.986571	-3.50123	0.00476821	0.0789883
FAH	sp|P16930|FAAA_HUMAN Fumarylacetoacetase OS=Homo sapiens GN=FAH PE=1 SV=2	4	4	5	0	8.52836e+06	0.442578	5	0.373075	5	0.651331	5	0.856565	5	0.709711	5	0.820728	5	0.734116	5	1.87515	5	2.17123	5	1.19836	5	-0.977165	-3.12811	0.009323	0.0942859
BCAS1	sp|O75363-2|BCAS1_HUMAN Isoform 2 of Breast carcinoma-amplified sequence 1 OS=Homo sapiens GN=BCAS1	9	9	19	0	17123855	0.452482	19	0.530816	19	0.728845	18	0.730363	19	0.870213	19	1.00167	19	1.07154	19	0.866165	19	2.26015	19	1.45399	19	-0.936414	-3.71812	0.00324367	0.0707265
CYCS	sp|P99999|CYC_HUMAN Cytochrome c OS=Homo sapiens GN=CYCS PE=1 SV=2	4	4	13	0	137460624	0.425361	13	0.451986	13	0.496397	13	1.14228	13	0.640331	13	0.713364	13	0.66861	13	2.18388	13	1.90658	13	0.856646	13	-0.935603	-2.45358	0.0315139	0.156014
GAP43	sp|P17677|NEUM_HUMAN Neuromodulin OS=Homo sapiens GN=GAP43 PE=1 SV=1	24	24	268	0	9.4846e+08	0.601827	265	0.471621	263	0.696022	216	0.999565	266	0.505118	267	1.22114	266	1.30584	267	1.69156	267	1.1194	268	0.800035	268	-0.925777	-4.05073	0.00181262	0.0631645
ORM1	sp|P02763|A1AG1_HUMAN Alpha-1-acid glycoprotein 1 OS=Homo sapiens GN=ORM1 PE=1 SV=1	4	5	11	0	1.32321e+07	0.564702	7	0.610969	7	0.976132	7	0.7791	7	0.586047	7	1.38431	7	1.3309	7	1.4098	7	1.10143	7	1.28342	7	-0.922316	-6.11954	6.70736e-05	0.0352384
CPLX2	sp|Q6PUV4|CPLX2_HUMAN Complexin-2 OS=Homo sapiens GN=CPLX2 PE=2 SV=2	6	8	20	0	1.25481e+08	0.520126	17	0.524212	17	0.677852	14	1.05458	17	0.649571	17	0.866092	17	1.07762	17	2.05447	17	1.36274	17	1.07263	17	-0.900905	-3.6873	0.00342532	0.0712795
PEPD	sp|P12955|PEPD_HUMAN Xaa-Pro dipeptidase OS=Homo sapiens GN=PEPD PE=1 SV=3	5	5	8	0	8.51809e+06	0.597798	8	0.652835	8	0.681123	8	0.845535	8	0.553526	8	1.19829	8	1.45392	8	1.85745	8	1.13047	8	0.709669	8	-0.879646	-3.92932	0.00223855	0.0635296
C11orf54	sp|Q9H0W9|CK054_HUMAN Ester hydrolase C11orf54 OS=Homo sapiens GN=C11orf54 PE=1 SV=1	3	3	4	0	7.68989e+06	0.39945	4	0.595634	4	1.35531	4	0.683798	4	0.602208	4	0.921148	4	0.689019	4	1.74696	4	2.81341	4	0.889028	4	-0.876852	-2.14886	0.0541153	0.204238
GOT1	sp|P17174|AATC_HUMAN Aspartate aminotransferase, cytoplasmic OS=Homo sapiens GN=GOT1 PE=1 SV=3	21	21	94	0	313908656	0.564859	92	0.534645	92	0.69207	88	1.0101	93	0.536591	92	1.04637	93	1.16964	93	1.95848	93	1.15218	93	0.844623	93	-0.868467	-3.73555	0.00314537	0.0698659
TUBB8	sp|Q3ZCM7|TBB8_HUMAN Tubulin beta-8 chain OS=Homo sapiens GN=TUBB8 PE=1 SV=2	2	9	220	0	6348737	0.666372	3	0.512542	3	0.624353	3	1.10744	3	0.496758	3	1.15676	3	1.16536	3	1.88956	3	1.07168	3	0.85812	3	-0.867452	-3.51112	0.00468472	0.0788541
NUDT14	sp|O95848|NUD14_HUMAN Uridine diphosphate glucose pyrophosphatase OS=Homo sapiens GN=NUDT14 PE=1 SV=2	2	2	2	0	5096413	0.581488	2	0.58195	2	0.723001	2	0.800197	2	0.716221	2	0.844509	2	1.13067	2	1.63121	2	1.42578	2	1.24147	2	-0.855347	-4.82914	0.000489227	0.0517468
CA1	sp|P00915|CAH1_HUMAN Carbonic anhydrase 1 OS=Homo sapiens GN=CA1 PE=1 SV=2	10	10	18	0	4.47766e+07	0.622956	18	0.622405	18	0.498182	17	0.837094	18	0.615103	18	0.707941	18	1.1911	18	1.74308	18	0.955715	18	1.3633	18	-0.845	-3.83185	0.00265494	0.0675468
TBCA	sp|O75347|TBCA_HUMAN Tubulin-specific chaperone A OS=Homo sapiens GN=TBCA PE=1 SV=3	4	4	5	0	1.05422e+07	0.512819	5	0.579667	5	0.684096	5	0.839898	5	0.540741	5	0.923739	5	0.897232	5	2.86016	5	1.13111	5	0.62368	5	-0.844985	-2.49228	0.0294013	0.151623
NUCKS1	sp|Q9H1E3|NUCKS_HUMAN Nuclear ubiquitous casein and cyclin-dependent kinase substrate 1 OS=Homo sapiens GN=NUCKS1 PE=1 SV=1	10	10	24	0	66996226	0.514	22	0.336331	19	0.733212	17	0.660468	23	0.981326	24	0.659192	23	0.720296	24	1.8609	23	1.63481	24	1.10618	23	-0.842724	-2.4093	0.0341126	0.16179
EFHD1	sp|Q9BUP0|EFHD1_HUMAN EF-hand domain-containing protein D1 OS=Homo sapiens GN=EFHD1 PE=1 SV=1	3	6	10	0	5936219	0.502424	4	0.610375	4	0.633947	4	0.794611	4	0.910286	4	0.915281	4	1.29717	4	1.03557	4	2.15276	4	1.02621	4	-0.83941	-3.56683	0.00424192	0.0758722
HMGN2	sp|P05204|HMGN2_HUMAN Non-histone chromosomal protein HMG-17 OS=Homo sapiens GN=HMGN2 PE=1 SV=3	1	2	12	0	8216055	0.434557	6	0.238443	6	0.899894	5	0.920075	6	1.12731	6	0.753252	6	0.605311	6	1.9	6	2.35427	6	0.84867	6	-0.83516	-1.74347	0.108361	0.294645
STMN1	sp|P16949|STMN1_HUMAN Stathmin OS=Homo sapiens GN=STMN1 PE=1 SV=3	6	8	39	0	62853866	0.646472	29	0.498713	29	0.664434	28	1.2102	29	0.516598	29	0.930718	29	0.967252	29	1.93278	29	1.37951	29	0.910741	29	-0.826561	-3.09376	0.00992004	0.097105
GDA	sp|Q9Y2T3|GUAD_HUMAN Guanine deaminase OS=Homo sapiens GN=GDA PE=1 SV=1	21	21	63	0	1.6191e+08	0.608612	63	0.578476	63	0.681639	61	0.955906	63	0.618629	63	1.10284	63	1.0797	63	1.841	63	1.32627	63	0.894752	63	-0.822772	-4.19362	0.00141704	0.0609757
ORM2	sp|P19652|A1AG2_HUMAN Alpha-1-acid glycoprotein 2 OS=Homo sapiens GN=ORM2 PE=1 SV=2	3	4	7	0	7.86162e+06	0.646171	3	0.639541	3	1.08928	3	0.745634	3	0.559657	3	1.22431	3	1.34805	3	1.22149	3	1.04179	3	1.48453	3	-0.818884	-5.19501	0.000271943	0.0485344
MOG	sp|Q16653|MOG_HUMAN Myelin-oligodendrocyte glycoprotein OS=Homo sapiens GN=MOG PE=1 SV=2	12	12	103	0	487429376	0.559921	103	0.601369	102	0.880894	93	0.746012	103	0.757552	103	1.35801	103	1.11072	103	0.78175	103	1.60588	103	1.42476	103	-0.793281	-4.50782	0.000832017	0.0571843
GMDS	sp|O60547|GMDS_HUMAN GDP-mannose 4,6 dehydratase OS=Homo sapiens GN=GMDS PE=1 SV=1	5	5	7	0	1.06903e+07	0.553302	7	0.636255	7	0.847255	6	0.934172	7	0.5129	7	0.926088	7	1.02401	7	2.03255	7	1.30237	7	0.952379	7	-0.791262	-3.48571	0.0049022	0.0797608
CPPED1	sp|Q9BRF8|CPPED_HUMAN Serine/threonine-protein phosphatase CPPED1 OS=Homo sapiens GN=CPPED1 PE=1 SV=3	2	2	2	0	3041846	0.546732	2	0.618169	2	0.8099	2	0.832836	2	0.684258	2	1.28063	2	0.893379	2	2.26063	2	1.28729	2	0.709276	2	-0.78525	-2.90236	0.0140247	0.1103
FHIT	sp|P49789|FHIT_HUMAN Bis(5'-adenosyl)-triphosphatase OS=Homo sapiens GN=FHIT PE=1 SV=3	5	5	7	0	1.58513e+07	0.598205	7	0.851472	7	0.787435	7	0.75647	7	0.62166	7	1.13096	7	1.34748	7	1.18931	7	1.37875	7	1.2651	7	-0.784456	-7.52635	9.93466e-06	0.0181854
SNCG	sp|O76070|SYUG_HUMAN Gamma-synuclein OS=Homo sapiens GN=SNCG PE=1 SV=2	9	10	65	0	312974816	0.688615	55	0.512636	55	0.597339	49	1.0663	55	0.508731	55	0.929357	55	0.931163	55	2.09591	54	1.39951	54	0.74392	55	-0.779777	-2.80356	0.0167707	0.119252
SH3BGRL	sp|O75368|SH3L1_HUMAN SH3 domain-binding glutamic acid-rich-like protein OS=Homo sapiens GN=SH3BGRL PE=1 SV=1	6	6	9	0	18220437	0.295095	9	0.490577	9	0.555938	9	0.942454	9	0.662795	9	0.78691	9	0.471042	9	3.4387	9	1.36919	9	0.650407	9	-0.777586	-1.53233	0.152947	0.357788
MX1	sp|P20591|MX1_HUMAN Interferon-induced GTP-binding protein Mx1 OS=Homo sapiens GN=MX1 PE=1 SV=4	22	22	36	0	53407324	0.781287	36	0.552831	36	0.469521	32	0.419268	33	0.487024	36	0.480871	36	0.952967	36	0.500672	36	0.800853	36	3.53455	36	-0.775912	-1.6922	0.117968	0.309481
ISG15	sp|P05161|ISG15_HUMAN Ubiquitin-like protein ISG15 OS=Homo sapiens GN=ISG15 PE=1 SV=5	4	4	5	0	24668578	0.620239	5	0.559288	5	0.570028	5	0.456151	5	0.638989	5	0.731927	5	0.981261	5	0.502707	5	0.835405	5	3.10913	5	-0.775062	-2.00156	0.0699301	0.235843
CRP	sp|P02741|CRP_HUMAN C-reactive protein OS=Homo sapiens GN=CRP PE=1 SV=1	3	3	8	0	17265604	0.561711	8	0.469025	8	0.763443	8	0.830048	8	0.998491	8	0.974039	8	0.74977	8	1.11173	8	2.42052	8	1.22802	8	-0.770935	-2.64116	0.0224906	0.135142
LGALS1	sp|P09382|LEG1_HUMAN Galectin-1 OS=Homo sapiens GN=LGALS1 PE=1 SV=2	7	7	40	0	8.57872e+07	0.560757	40	0.77504	40	0.67708	39	0.722384	40	0.711168	40	0.919608	40	1.03559	40	2.02513	40	1.13326	40	0.885854	40	-0.768729	-3.80159	0.0027999	0.0682653
GC	sp|P02774|VTDB_HUMAN Vitamin D-binding protein OS=Homo sapiens GN=GC PE=1 SV=1	5	6	7	0	5719150	0.621349	6	0.659571	6	0.656049	6	0.883572	6	0.501619	6	0.835601	6	1.41596	6	0.834273	6	0.948221	6	1.88721	6	-0.756272	-3.12899	0.00930821	0.0942665
ENO2	sp|P09104|ENOG_HUMAN Gamma-enolase OS=Homo sapiens GN=ENO2 PE=1 SV=3	21	23	158	0	1.48818e+09	0.539721	128	0.665671	128	0.726521	117	0.864543	128	0.695106	128	0.838386	128	0.925486	128	1.97616	128	1.26002	128	1.06164	128	-0.755998	-3.64349	0.00370177	0.0724715
PFDN5	sp|Q99471|PFD5_HUMAN Prefoldin subunit 5 OS=Homo sapiens GN=PFDN5 PE=1 SV=2	3	3	3	0	2.37561e+07	0.528447	3	0.669732	3	0.719021	3	0.814215	3	0.846443	3	1.12241	3	1.00122	3	2.008	3	1.21251	3	0.806108	3	-0.750496	-3.40664	0.00564722	0.0826405
CTBP1	sp|Q13363|CTBP1_HUMAN C-terminal-binding protein 1 OS=Homo sapiens GN=CTBP1 PE=1 SV=2	4	9	19	0	122526610	0.563425	8	0.742474	8	0.718826	8	0.889583	8	0.685419	8	1.08108	8	1.24897	8	1.32781	8	1.16909	8	1.21481	8	-0.745412	-6.30482	5.13947e-05	0.0352384
DENR	sp|O43583|DENR_HUMAN Density-regulated protein OS=Homo sapiens GN=DENR PE=1 SV=2	4	4	10	0	3.59816e+07	0.561665	10	0.706604	10	0.695744	10	0.945643	10	0.718828	10	1.01634	10	1.11888	10	1.47094	10	1.34147	10	1.13224	10	-0.737817	-5.26216	0.000244657	0.0485344
PNPO	sp|Q9NVS9|PNPO_HUMAN Pyridoxine-5'-phosphate oxidase OS=Homo sapiens GN=PNPO PE=1 SV=1	5	5	8	0	32319760	0.66333	8	0.723329	8	0.671278	8	0.898252	8	0.639134	8	1.28499	8	1.35287	8	1.4826	8	1.09834	8	0.853522	8	-0.737533	-4.98724	0.000378705	0.049012
PLP1	sp|P60201|MYPR_HUMAN Myelin proteolipid protein OS=Homo sapiens GN=PLP1 PE=1 SV=2	7	7	146	0	6.48753e+09	0.505167	146	0.64163	146	0.871867	142	0.826145	146	0.817711	146	1.3925	146	0.922475	146	0.648457	146	2.37152	146	1.28666	146	-0.737011	-2.55442	0.026295	0.14368
PEBP1	sp|P30086|PEBP1_HUMAN Phosphatidylethanolamine-binding protein 1 OS=Homo sapiens GN=PEBP1 PE=1 SV=3	11	11	74	0	9.47615e+08	0.560036	74	0.543985	74	0.698792	70	0.95367	74	0.8186	74	0.823231	74	0.802928	74	1.81829	74	1.61413	74	1.02879	74	-0.733384	-2.92561	0.0134468	0.108024
ASRGL1	sp|Q7L266|ASGL1_HUMAN Isoaspartyl peptidase/L-asparaginase OS=Homo sapiens GN=ASRGL1 PE=1 SV=2	7	7	8	0	3.36982e+07	0.564213	8	0.621947	8	0.812435	8	0.895215	8	0.664816	8	1.0092	8	1.04188	8	2.02015	8	1.2339	8	0.821676	8	-0.727626	-3.47408	0.00500513	0.0797608
NQO2	sp|P16083|NQO2_HUMAN Ribosyldihydronicotinamide dehydrogenase [quinone] OS=Homo sapiens GN=NQO2 PE=1 SV=5	5	5	5	0	1.40738e+07	0.629808	5	0.594459	5	0.736583	5	1.02129	5	0.76187	5	0.999433	5	0.767608	5	2.14363	5	1.12309	5	1.14263	5	-0.726447	-2.90051	0.0140718	0.110551
CHP1	sp|Q99653|CHP1_HUMAN Calcineurin B homologous protein 1 OS=Homo sapiens GN=CHP1 PE=1 SV=3	11	11	13	0	40973978	0.694606	13	0.698609	13	0.720541	13	0.844058	13	0.768932	13	1.20588	13	1.34769	13	1.1963	13	1.25993	13	1.054	13	-0.725306	-8.70672	2.39781e-06	0.0087784
FOLH1	sp|Q04609|FOLH1_HUMAN Glutamate carboxypeptidase 2 OS=Homo sapiens GN=FOLH1 PE=1 SV=1	3	7	7	0	6.43946e+06	0.488667	3	0.7544	3	0.900607	3	0.753968	3	0.945464	3	1.29302	3	0.902688	3	0.875043	3	2.17988	3	1.23904	3	-0.723143	-2.87311	0.0147873	0.112804
FAHD1	sp|Q6P587|FAHD1_HUMAN Acylpyruvase FAHD1, mitochondrial OS=Homo sapiens GN=FAHD1 PE=1 SV=2	8	8	15	0	97648576	0.606369	15	0.640857	15	0.560813	15	1.04732	15	0.747335	15	0.75158	15	0.848506	15	1.63222	15	1.28501	15	1.42498	15	-0.721879	-3.00775	0.0115893	0.102813
NTNG2	sp|Q96CW9|NTNG2_HUMAN Netrin-G2 OS=Homo sapiens GN=NTNG2 PE=1 SV=2	2	2	2	0	8510321	0.631775	2	0.59252	2	0.776773	2	1.09177	2	0.668264	2	1.41355	2	1.09469	2	1.43997	2	1.09551	2	1.05401	2	-0.720656	-4.15486	0.00151454	0.0609757
SHISA4	sp|Q96DD7|SHSA4_HUMAN Protein shisa-4 OS=Homo sapiens GN=SHISA4 PE=2 SV=3	2	2	2	0	27984533	0.737073	2	0.533576	2	0.458475	2	1.06018	2	0.895232	2	1.23187	2	1.18354	2	1.41039	2	1.33627	2	0.760173	2	-0.720233	-2.92346	0.0134993	0.108024
C11orf68	sp|Q9H3H3|CK068_HUMAN UPF0696 protein C11orf68 OS=Homo sapiens GN=C11orf68 PE=1 SV=2	3	3	6	0	1.24984e+07	0.549294	6	0.797022	6	0.552039	6	0.90882	6	0.784151	6	0.820928	6	0.946804	6	1.55283	6	1.40695	6	1.22357	6	-0.718219	-3.60083	0.003993	0.0737206
CLDN11	sp|O75508|CLD11_HUMAN Claudin-11 OS=Homo sapiens GN=CLDN11 PE=1 SV=2	5	5	48	0	4.91908e+08	0.517593	48	0.670186	48	0.832097	46	0.823603	48	0.886258	48	1.4635	48	0.906599	48	0.722607	48	2.13588	48	1.31289	48	-0.718188	-2.86399	0.0150335	0.113246
TPI1	sp|P60174|TPIS_HUMAN Triosephosphate isomerase OS=Homo sapiens GN=TPI1 PE=1 SV=3	19	19	153	0	554159008	0.529159	153	1.05144	153	0.817455	142	0.725092	153	0.579922	153	1.02833	153	1.31396	153	1.45188	153	0.955614	153	1.1675	153	-0.715904	-4.00534	0.00196105	0.0631645
PDXP	sp|Q96GD0|PLPP_HUMAN Pyridoxal phosphate phosphatase OS=Homo sapiens GN=PDXP PE=1 SV=2	5	7	23	0	78859512	0.709786	18	0.73178	18	0.843843	18	0.736035	18	0.713321	18	1.34144	18	1.28747	18	1.37222	18	1.03939	18	1.01302	18	-0.712733	-6.65291	3.15569e-05	0.0321071
PCBD1	sp|P61457|PHS_HUMAN Pterin-4-alpha-carbinolamine dehydratase OS=Homo sapiens GN=PCBD1 PE=1 SV=2	2	2	3	0	1.46938e+07	0.731278	3	0.649778	3	0.629878	3	0.922966	3	0.705081	3	0.877901	3	0.788396	3	1.74062	3	1.72921	3	1.2799	3	-0.710353	-3.47808	0.00496952	0.0797608
SIRT2	sp|Q8IXJ6|SIR2_HUMAN NAD-dependent protein deacetylase sirtuin-2 OS=Homo sapiens GN=SIRT2 PE=1 SV=2	16	16	66	0	217801040	0.576636	65	0.727288	66	0.835134	63	0.837493	66	0.745798	66	1.34767	66	1.24493	66	0.744203	66	1.7105	66	1.25343	66	-0.70826	-3.9779	0.00205684	0.0635296
MARCKSL1	sp|P49006|MRP_HUMAN MARCKS-related protein OS=Homo sapiens GN=MARCKSL1 PE=1 SV=2	4	4	7	0	1.45444e+07	0.637387	7	0.556628	7	1.11061	7	0.756964	7	0.777904	7	1.55694	7	0.924603	7	2.00887	7	1.31769	7	0.690265	7	-0.701725	-2.43706	0.0324605	0.157903
GCSH	sp|P23434|GCSH_HUMAN Glycine cleavage system H protein, mitochondrial OS=Homo sapiens GN=GCSH PE=1 SV=2	3	3	3	0	2.60385e+07	0.602478	3	0.603285	3	0.845396	3	0.806168	3	0.684658	3	1.63234	3	1.24929	3	1.33035	3	0.985998	3	0.998883	3	-0.700904	-3.9986	0.00198413	0.0631645
PPP3R1	sp|P63098|CANB1_HUMAN Calcineurin subunit B type 1 OS=Homo sapiens GN=PPP3R1 PE=1 SV=2	10	11	78	0	8.21833e+08	0.695693	55	0.716245	55	0.760895	54	0.796659	55	0.71078	55	1.24441	55	1.26798	55	1.43365	55	1.08343	55	1.03955	55	-0.699855	-7.56785	9.42553e-06	0.0181854
MDH2	sp|P40926|MDHM_HUMAN Malate dehydrogenase, mitochondrial OS=Homo sapiens GN=MDH2 PE=1 SV=3	21	21	161	0	1.36543e+09	0.48888	160	0.53416	160	0.640495	149	1.10213	161	0.743039	161	0.651221	161	0.690521	161	1.97953	161	1.70811	161	1.00688	161	-0.699162	-2.05311	0.0639585	0.225689
CNRIP1	sp|Q96F85|CNRP1_HUMAN CB1 cannabinoid receptor-interacting protein 1 OS=Homo sapiens GN=CNRIP1 PE=1 SV=1	7	7	29	0	2.00824e+08	0.483768	28	0.991234	28	0.789484	28	0.932797	28	0.621134	28	1.02933	28	1.25962	28	1.31827	28	1.05788	28	1.17533	28	-0.692107	-3.78911	0.00286204	0.0684361
LINGO2	sp|Q7L985|LIGO2_HUMAN Leucine-rich repeat and immunoglobulin-like domain-containing nogo receptor-interacting protein 2 OS=Homo sapiens GN=LINGO2 PE=2 SV=1	4	6	8	0	2.85569e+07	0.653775	5	0.563493	5	0.769984	4	1.07484	5	0.689757	5	1.18543	5	1.20293	5	1.20926	5	1.13784	5	1.1258	5	-0.689981	-4.77482	0.000534647	0.0521958
ACYP1	sp|P07311|ACYP1_HUMAN Acylphosphatase-1 OS=Homo sapiens GN=ACYP1 PE=1 SV=2	4	4	9	0	1.13819e+07	0.561114	9	0.833447	9	0.613762	9	1.05785	9	0.732199	9	0.8614	9	0.885303	9	1.24156	9	1.70391	9	1.47565	9	-0.687693	-3.00665	0.0116125	0.102813
SOD1	sp|P00441|SODC_HUMAN Superoxide dismutase [Cu-Zn] OS=Homo sapiens GN=SOD1 PE=1 SV=2	7	7	37	0	2.54553e+08	0.52838	37	0.558897	37	0.854582	37	0.80871	37	0.614522	37	0.870269	37	0.743359	37	3.01874	37	1.00437	37	0.661024	37	-0.68734	-1.84856	0.0908404	0.269698
HDGFL3	sp|Q9Y3E1|HDGR3_HUMAN Hepatoma-derived growth factor-related protein 3 OS=Homo sapiens GN=HDGFL3 PE=1 SV=1	4	4	6	0	3.08763e+07	0.461573	6	0.563137	6	0.602379	6	1.04101	6	0.902678	6	0.72293	6	0.698999	6	2.3376	6	1.4019	6	0.882945	6	-0.685431	-1.94419	0.0771845	0.247979
HPCAL4	sp|Q9UM19|HPCL4_HUMAN Hippocalcin-like protein 4 OS=Homo sapiens GN=HPCAL4 PE=1 SV=3	7	9	36	0	3.40155e+08	0.70889	17	0.81355	17	0.820304	17	0.737728	17	0.833104	17	1.42812	17	1.1678	17	1.46698	17	1.05235	17	1.02237	17	-0.681962	-5.96893	8.35692e-05	0.0352384
GABARAPL2	sp|P60520|GBRL2_HUMAN Gamma-aminobutyric acid receptor-associated protein-like 2 OS=Homo sapiens GN=GABARAPL2 PE=1 SV=1	5	7	16	0	51756050	0.507459	10	0.53371	10	0.580774	10	1.24479	10	0.856503	10	0.647354	10	0.707127	10	1.42744	10	1.97362	10	1.33941	10	-0.675756	-1.98027	0.0725456	0.240352
FTH1	sp|P02794|FRIH_HUMAN Ferritin heavy chain OS=Homo sapiens GN=FTH1 PE=1 SV=2	9	9	76	0	568183376	0.677674	74	0.548005	76	0.848199	62	0.890679	76	0.81773	76	1.12268	76	1.12368	76	1.31073	76	1.3027	75	0.980787	76	-0.667295	-4.6461	0.000660899	0.0565277
GSS	sp|P48637|GSHB_HUMAN Glutathione synthetase OS=Homo sapiens GN=GSS PE=1 SV=1	17	17	30	0	6.75038e+07	0.690708	28	0.579498	29	0.71937	29	0.927487	29	0.690716	28	0.82195	28	0.943552	28	1.96584	29	1.37475	28	0.89548	28	-0.66087	-3.02845	0.0111634	0.101026
PGK1	sp|P00558|PGK1_HUMAN Phosphoglycerate kinase 1 OS=Homo sapiens GN=PGK1 PE=1 SV=3	24	29	182	0	1071929280	0.559057	131	0.943433	130	0.72237	123	0.93301	130	0.594784	130	0.933267	131	1.17191	131	1.6291	130	1.20505	131	1.00124	130	-0.659409	-3.55344	0.00434433	0.075961
PDYN	sp|P01213|PDYN_HUMAN Proenkephalin-B OS=Homo sapiens GN=PDYN PE=1 SV=1	3	3	3	0	4.44905e+06	0.607632	3	0.572133	3	0.807634	3	1.14892	3	0.639042	3	1.13294	3	0.980862	3	1.92915	3	1.32472	3	0.745805	3	-0.655709	-2.48514	0.0297804	0.152253
PGK2	sp|P07205|PGK2_HUMAN Phosphoglycerate kinase 2 OS=Homo sapiens GN=PGK2 PE=1 SV=3	3	8	57	0	1.21816e+07	0.508471	6	0.950788	6	0.885219	6	0.856692	6	0.617864	6	0.902553	6	1.08693	6	1.68516	6	1.24312	6	0.950132	6	-0.653839	-3.40046	0.00571008	0.082716
HSPE1	sp|P61604|CH10_HUMAN 10 kDa heat shock protein, mitochondrial OS=Homo sapiens GN=HSPE1 PE=1 SV=2	9	9	36	0	1.92295e+08	0.60825	36	0.606873	36	0.801415	36	0.963592	36	0.706403	36	0.836418	36	0.757721	36	1.98529	36	1.67384	36	0.887759	36	-0.653301	-2.55492	0.0262715	0.143659
PCSK1	sp|P29120|NEC1_HUMAN Neuroendocrine convertase 1 OS=Homo sapiens GN=PCSK1 PE=1 SV=2	2	2	3	0	4111606	0.80039	3	0.632264	3	0.555019	3	0.955989	3	0.838214	3	1.00271	3	1.18839	3	1.30826	3	1.37679	3	0.967093	3	-0.641124	-4.40513	0.000988787	0.0571843
ACAT2	sp|Q9BWD1|THIC_HUMAN Acetyl-CoA acetyltransferase, cytosolic OS=Homo sapiens GN=ACAT2 PE=1 SV=2	6	6	13	0	5.28668e+07	0.702388	13	0.879119	13	0.872125	13	0.715494	13	0.741707	13	1.2709	13	1.32111	13	1.26693	13	1.12869	13	1.04491	13	-0.637821	-6.56023	3.58768e-05	0.0321071
F2	sp|P00734|THRB_HUMAN Prothrombin OS=Homo sapiens GN=F2 PE=1 SV=2	3	3	3	0	4.10677e+06	0.779844	3	0.794692	3	0.709436	3	0.806855	3	0.516698	3	0.68537	3	1.60478	3	0.970658	3	0.867293	3	1.71841	3	-0.636999	-2.55823	0.0261157	0.14315
TXN	sp|P10599|THIO_HUMAN Thioredoxin OS=Homo sapiens GN=TXN PE=1 SV=3	4	4	12	0	1.33543e+07	0.485986	12	0.506674	12	1.94785	12	0.819675	12	0.564262	12	1.19241	12	0.70169	12	2.68127	12	1.06425	12	0.800154	12	-0.636073	-1.46036	0.17143	0.382209
SLC17A6	sp|Q9P2U8|VGLU2_HUMAN Vesicular glutamate transporter 2 OS=Homo sapiens GN=SLC17A6 PE=2 SV=1	13	14	31	0	33477436	0.742227	28	0.625848	28	0.749215	25	1.06866	28	0.558786	28	1.12067	28	1.40314	28	0.984549	28	1.00168	28	1.2314	28	-0.630719	-4.30688	0.00116787	0.0597439
TCEAL6	sp|Q6IPX3|TCAL6_HUMAN Transcription elongation factor A protein-like 6 OS=Homo sapiens GN=TCEAL6 PE=2 SV=1	2	6	13	0	2.92399e+06	0.65507	5	0.637529	5	0.652163	5	0.967482	5	0.725811	5	0.943324	5	0.915632	5	2.11142	5	1.14967	5	0.872679	5	-0.630491	-2.63634	0.0226871	0.135273
PCMT1	sp|P22061|PIMT_HUMAN Protein-L-isoaspartate(D-aspartate) O-methyltransferase OS=Homo sapiens GN=PCMT1 PE=1 SV=4	13	13	65	0	1.65171e+08	0.66055	65	0.789967	65	0.771548	56	0.876682	65	0.657027	65	1.15059	65	1.36396	65	1.27266	65	1.17212	65	0.894357	65	-0.628836	-5.71012	0.000122838	0.036445
GPC5	sp|P78333|GPC5_HUMAN Glypican-5 OS=Homo sapiens GN=GPC5 PE=2 SV=1	9	9	14	0	9.81716e+07	0.721274	14	0.674288	14	0.786783	14	1.25951	14	0.52044	14	1.30253	14	1.12854	14	1.18064	14	1.09774	14	1.2101	14	-0.627398	-3.47292	0.0050155	0.0797608
STMN2	sp|Q93045|STMN2_HUMAN Stathmin-2 OS=Homo sapiens GN=STMN2 PE=1 SV=3	4	6	21	0	6.07663e+07	0.76005	11	0.599451	11	0.57248	11	1.09242	11	0.636577	11	0.852953	11	0.973686	11	1.53381	11	1.29158	11	0.919652	11	-0.62638	-3.34515	0.00630583	0.0849817
CPQ	sp|Q9Y646|CBPQ_HUMAN Carboxypeptidase Q OS=Homo sapiens GN=CPQ PE=1 SV=1	2	2	3	0	1.49618e+06	0.745078	3	0.549565	3	1.06248	2	0.819291	3	0.757668	3	1.05679	3	0.969622	3	1.64194	3	1.33138	3	0.922842	3	-0.626137	-3.17546	0.0085592	0.0905642
GLOD4	sp|Q9HC38|GLOD4_HUMAN Glyoxalase domain-containing protein 4 OS=Homo sapiens GN=GLOD4 PE=1 SV=1	11	11	17	0	4.92112e+07	0.56603	17	0.987402	17	0.714985	17	0.975265	17	0.537804	17	1.04508	17	1.27559	17	1.80817	17	0.923173	17	0.837114	17	-0.622751	-2.76217	0.0180744	0.123683
MBP	sp|P02686|MBP_HUMAN Myelin basic protein OS=Homo sapiens GN=MBP PE=1 SV=3	19	19	305	0	3.24374e+09	0.567966	290	0.622477	288	0.77624	257	0.846535	296	0.912399	300	0.976132	295	0.944293	302	0.643231	293	2.20142	304	1.39287	304	-0.621931	-2.38037	0.0359213	0.16615
WARS	sp|P23381|SYWC_HUMAN Tryptophan--tRNA ligase, cytoplasmic OS=Homo sapiens GN=WARS PE=1 SV=2	13	13	35	0	80659056	0.729767	35	0.745755	35	0.678252	35	0.987868	35	0.64826	35	1.0875	35	1.31534	35	1.21503	35	1.12508	35	1.14359	35	-0.61905	-6.2571	5.50181e-05	0.0352384
SYNGR1	sp|O43759|SNG1_HUMAN Synaptogyrin-1 OS=Homo sapiens GN=SYNGR1 PE=1 SV=2	2	2	38	0	424647216	0.718461	38	0.672402	38	0.786765	35	1.04967	38	0.645141	38	1.12749	38	1.17268	38	1.36437	38	1.17723	38	1.02724	38	-0.616552	-5.14864	0.000292647	0.0486992
ENSA	sp|O43768|ENSA_HUMAN Alpha-endosulfine OS=Homo sapiens GN=ENSA PE=1 SV=1	2	3	3	0	2.08415e+06	0.655244	2	0.62757	2	0.85915	2	0.844445	2	0.693588	2	0.962806	2	0.806299	2	2.43621	2	1.40843	2	0.657125	2	-0.616135	-2.03099	0.0664604	0.230064
HDHD2	sp|Q9H0R4|HDHD2_HUMAN Haloacid dehalogenase-like hydrolase domain-containing protein 2 OS=Homo sapiens GN=HDHD2 PE=1 SV=1	7	7	10	0	49248948	0.767656	10	0.76206	10	0.802552	9	0.824012	10	0.742217	10	1.16377	10	1.21227	10	1.27321	10	1.15438	10	1.01543	10	-0.615898	-8.71284	2.38111e-06	0.0087784
CPNE7	sp|Q9UBL6|CPNE7_HUMAN Copine-7 OS=Homo sapiens GN=CPNE7 PE=1 SV=1	9	10	27	0	4.72103e+07	0.599918	15	0.694699	15	0.650297	15	1.22993	15	0.691446	15	0.918942	15	1.24266	15	1.34066	15	1.03129	15	1.16872	15	-0.608832	-3.20012	0.00818672	0.0889271
UBE2V1	sp|Q13404|UB2V1_HUMAN Ubiquitin-conjugating enzyme E2 variant 1 OS=Homo sapiens GN=UBE2V1 PE=1 SV=2	2	6	12	0	10140968	0.652964	3	0.605539	3	0.596217	3	1.08707	3	0.713	3	0.734583	3	0.700381	3	2.08115	3	1.48253	3	0.976037	3	-0.608537	-2.03834	0.0656193	0.22851
OXSM	sp|Q9NWU1|OXSM_HUMAN 3-oxoacyl-[acyl-carrier-protein] synthase, mitochondrial OS=Homo sapiens GN=OXSM PE=1 SV=1	4	4	6	0	6.4933e+06	0.672662	6	0.80935	6	0.646978	6	0.960251	6	0.740627	6	1.0895	6	1.18067	6	1.48818	6	1.13864	6	0.950018	6	-0.604086	-4.48567	0.000863483	0.0571843
ARMCX2	sp|Q7L311|ARMX2_HUMAN Armadillo repeat-containing X-linked protein 2 OS=Homo sapiens GN=ARMCX2 PE=2 SV=1	3	3	6	0	3.74583e+06	0.699693	6	0.605735	6	0.908179	6	0.759122	6	0.734499	6	1.31381	6	0.602804	6	2.48131	6	1.12581	6	0.693787	6	-0.60062	-1.8803	0.0860801	0.261743
PPP1R14A	sp|Q96A00|PP14A_HUMAN Protein phosphatase 1 regulatory subunit 14A OS=Homo sapiens GN=PPP1R14A PE=1 SV=1	3	3	3	0	1.50723e+07	0.599911	3	0.574123	3	0.941245	3	0.788348	3	0.863162	3	0.889195	3	1.26244	3	0.836735	3	2.27572	3	0.997485	3	-0.599129	-2.32742	0.0394752	0.175068
APOL1	sp|O14791|APOL1_HUMAN Apolipoprotein L1 OS=Homo sapiens GN=APOL1 PE=1 SV=5	4	4	5	0	3.44609e+06	0.834866	5	0.645384	5	0.658221	5	0.890183	5	0.613941	5	0.632318	5	1.39553	5	0.83877	5	0.972213	5	1.95866	5	-0.594483	-2.31056	0.0406758	0.177596
MDH1	sp|P40925|MDHC_HUMAN Malate dehydrogenase, cytoplasmic OS=Homo sapiens GN=MDH1 PE=1 SV=4	15	15	144	0	1.57575e+09	0.641884	144	0.89031	144	0.828608	136	0.904227	144	0.602193	144	1.11311	144	1.20745	144	1.70334	144	1.08038	144	0.808577	144	-0.594452	-3.25659	0.00739457	0.0866289
LYPLA1	sp|O75608|LYPA1_HUMAN Acyl-protein thioesterase 1 OS=Homo sapiens GN=LYPLA1 PE=1 SV=1	2	2	2	0	9021929	0.636903	2	0.800588	2	0.846527	2	0.920893	2	0.685244	2	1.09132	2	1.1285	2	1.77154	2	1.12003	2	0.868724	2	-0.593036	-3.28185	0.00706586	0.0861773
RIDA	sp|P52758|RIDA_HUMAN 2-iminobutanoate/2-iminopropanoate deaminase OS=Homo sapiens GN=RIDA PE=1 SV=1	6	6	7	0	7.84694e+07	0.594712	7	0.56145	7	0.756395	7	1.08066	7	0.757442	7	0.85021	7	0.668988	7	2.04467	7	1.63353	7	0.880987	7	-0.592393	-1.99111	0.071202	0.238108
PARK7	sp|Q99497|PARK7_HUMAN Protein/nucleic acid deglycase DJ-1 OS=Homo sapiens GN=PARK7 PE=1 SV=2	14	14	37	0	387327504	0.675599	37	0.602783	37	0.847099	35	0.926796	37	0.618364	37	0.896695	37	0.916726	37	2.32604	37	1.13812	37	0.748646	37	-0.592275	-2.08541	0.0604641	0.218303
DUSP15	sp|Q9H1R2|DUS15_HUMAN Dual specificity protein phosphatase 15 OS=Homo sapiens GN=DUSP15 PE=1 SV=4	2	2	2	0.00691151	2.01728e+06	0.635321	2	0.974321	2	0.563113	2	0.804865	2	0.923446	2	1.17599	2	1.27504	2	0.7299	2	1.48923	2	1.23214	2	-0.592142	-2.92961	0.0133498	0.107606
EFHD2	sp|Q96C19|EFHD2_HUMAN EF-hand domain-containing protein D2 OS=Homo sapiens GN=EFHD2 PE=1 SV=1	7	10	24	0	68325920	0.733646	18	0.85916	18	0.72522	18	0.916911	18	0.637597	18	1.0209	18	1.35942	18	1.43843	18	1.05497	18	0.872637	18	-0.591446	-3.8442	0.00259801	0.0675468
ARPP21	sp|Q9UBL0|ARP21_HUMAN cAMP-regulated phosphoprotein 21 OS=Homo sapiens GN=ARPP21 PE=1 SV=2	1	2	2	0	3674194	0.639328	1	0.49167	1	0.817524	1	1.27182	1	0.492605	1	0.723067	1	0.769017	1	2.63256	1	1.18606	1	0.720387	1	-0.591201	-1.53245	0.152918	0.357788
SNCA	sp|P37840|SYUA_HUMAN Alpha-synuclein OS=Homo sapiens GN=SNCA PE=1 SV=1	5	7	56	0	247968380	0.791419	30	0.493822	29	0.644889	29	1.15	30	0.633294	30	0.767917	30	0.965248	30	1.8125	30	1.33172	30	0.900472	30	-0.589573	-2.31471	0.0403767	0.177135
NTNG1	sp|Q9Y2I2|NTNG1_HUMAN Netrin-G1 OS=Homo sapiens GN=NTNG1 PE=1 SV=3	4	4	6	0	7.59411e+06	0.606211	6	0.640717	6	0.828642	6	1.16243	6	0.660914	6	1.26495	6	1.12799	6	1.34686	6	1.0546	6	1.11237	6	-0.589284	-3.60646	0.00395329	0.073654
CLTB	sp|P09497|CLCB_HUMAN Clathrin light chain B OS=Homo sapiens GN=CLTB PE=1 SV=1	12	12	50	0	6.93122e+08	0.80149	50	0.737823	50	0.700256	47	0.886868	50	0.659126	50	1.10611	50	1.43298	50	1.23862	50	1.12587	50	0.963039	50	-0.588743	-5.57609	0.000150511	0.0399937
NCALD	sp|P61601|NCALD_HUMAN Neurocalcin-delta OS=Homo sapiens GN=NCALD PE=1 SV=2	6	14	55	0	1.69766e+08	0.6734	19	0.698709	19	0.673512	17	0.999784	19	0.749931	19	0.847921	19	1.11901	19	1.38059	19	1.27755	19	1.17866	19	-0.588313	-4.06553	0.00176678	0.062194
ALDH2	sp|P05091|ALDH2_HUMAN Aldehyde dehydrogenase, mitochondrial OS=Homo sapiens GN=ALDH2 PE=1 SV=2	24	29	140	0	385264928	0.673821	115	0.737517	115	0.76096	114	0.995537	115	0.697746	115	1.16633	115	1.10837	115	1.70351	115	1.19311	115	0.788223	115	-0.587874	-3.20819	0.00806851	0.0884396
RAB3B	sp|P20337|RAB3B_HUMAN Ras-related protein Rab-3B OS=Homo sapiens GN=RAB3B PE=1 SV=2	8	13	46	0	1.05773e+08	0.693243	22	0.692917	22	0.722416	20	1.2126	22	0.637654	22	1.16298	22	1.20947	22	1.1499	22	1.18643	22	1.15192	22	-0.587788	-4.11939	0.00160989	0.0609757
GNPDA2	sp|Q8TDQ7|GNPI2_HUMAN Glucosamine-6-phosphate isomerase 2 OS=Homo sapiens GN=GNPDA2 PE=1 SV=1	5	8	15	0	6.20597e+07	0.641645	9	0.697773	9	0.797329	9	0.872219	9	0.951894	9	0.822199	9	0.910573	9	1.51443	9	1.32072	9	1.31618	9	-0.585684	-3.10962	0.00963967	0.095899
GSTZ1	sp|O43708|MAAI_HUMAN Maleylacetoacetate isomerase OS=Homo sapiens GN=GSTZ1 PE=1 SV=3	3	3	3	0	5928513	0.608693	3	0.979851	3	0.721371	3	0.788713	3	0.625487	3	0.989782	3	1.39928	3	1.66508	3	1.01633	3	0.691239	3	-0.585553	-2.57706	0.025245	0.141648
PCSK2	sp|P16519|NEC2_HUMAN Neuroendocrine convertase 2 OS=Homo sapiens GN=PCSK2 PE=1 SV=2	5	5	7	0	6709959	0.73948	7	0.810994	7	0.732626	7	0.965561	7	0.78489	7	0.866425	7	0.956043	7	1.37002	7	1.57653	7	1.1248	7	-0.584156	-4.15258	0.00152047	0.0609757
PGAM4	sp|Q8N0Y7|PGAM4_HUMAN Probable phosphoglycerate mutase 4 OS=Homo sapiens GN=PGAM4 PE=3 SV=1	1	7	57	0	NA	0.467435	3	1.18059	3	0.452628	3	0.907795	3	0.820701	3	1.38065	3	1.34074	3	0.661354	3	0.891928	3	1.48212	3	-0.580934	-1.90972	0.0818732	0.254554
SELENOW	sp|P63302|SELW_HUMAN Selenoprotein W OS=Homo sapiens GN=SELENOW PE=1 SV=3	4	4	7	0	12987127	0.602112	7	0.914901	7	0.781735	7	1.09448	7	0.645591	7	0.976221	7	1.26612	7	1.0118	7	1.5262	7	1.00184	7	-0.57978	-3.25106	0.00746866	0.0867995
PPP2CA	sp|P67775|PP2AA_HUMAN Serine/threonine-protein phosphatase 2A catalytic subunit alpha isoform OS=Homo sapiens GN=PPP2CA PE=1 SV=1	1	8	28	0	69717048	0.713407	3	0.736133	3	0.81808	3	0.925082	3	0.848988	3	1.08706	3	1.17786	3	1.15108	3	1.25836	3	1.24494	3	-0.579474	-5.8092	0.000105879	0.0352384
NME1	sp|P15531|NDKA_HUMAN Nucleoside diphosphate kinase A OS=Homo sapiens GN=NME1 PE=1 SV=1	1	12	78	0	576884288	0.693396	14	0.795364	14	0.761488	12	0.912611	14	0.734468	14	1.17412	14	1.13479	14	1.04266	14	1.20759	14	1.30446	14	-0.578679	-6.49189	3.94651e-05	0.0321071
VSNL1	sp|P62760|VISL1_HUMAN Visinin-like protein 1 OS=Homo sapiens GN=VSNL1 PE=1 SV=2	12	14	71	0	5.84147e+08	0.644134	52	0.725345	52	0.682913	45	0.921477	52	0.863968	52	0.958217	52	1.20749	52	1.2232	52	1.0784	52	1.13178	52	-0.578206	-5.16079	0.000287068	0.0486992
SLC25A26	sp|Q70HW3|SAMC_HUMAN S-adenosylmethionine mitochondrial carrier protein OS=Homo sapiens GN=SLC25A26 PE=1 SV=1	2	2	2	0	8.16282e+06	0.768446	2	0.689288	2	0.606639	2	0.679647	2	1.07468	2	0.78254	2	1.01437	2	1.79423	2	1.01941	2	1.07232	2	-0.577778	-2.44204	0.0321719	0.157694
PFDN6	sp|O15212|PFD6_HUMAN Prefoldin subunit 6 OS=Homo sapiens GN=PFDN6 PE=1 SV=1	6	6	7	0	2.38307e+07	0.612518	7	0.744297	7	0.940032	7	0.825965	7	0.74019	7	1.09236	7	0.911868	7	1.84979	7	1.1974	7	0.842251	7	-0.576334	-2.84879	0.0154529	0.114986
FAHD2A	sp|Q96GK7|FAH2A_HUMAN Fumarylacetoacetate hydrolase domain-containing protein 2A OS=Homo sapiens GN=FAHD2A PE=1 SV=1	1	8	16	0	15525726	0.590951	2	0.861691	2	0.839348	2	0.908904	2	0.799457	2	0.969437	2	0.971742	2	1.37938	2	1.4595	2	1.19707	2	-0.574681	-3.61648	0.00388355	0.07318
MAG	sp|P20916|MAG_HUMAN Myelin-associated glycoprotein OS=Homo sapiens GN=MAG PE=1 SV=1	11	11	33	0	7.86725e+07	0.628726	33	0.67789	33	0.873623	32	0.872178	33	0.952315	33	1.30058	33	1.00142	33	0.807286	33	1.79014	33	1.2366	33	-0.572917	-3.08252	0.0101236	0.0976964
PTER	sp|Q96BW5|PTER_HUMAN Phosphotriesterase-related protein OS=Homo sapiens GN=PTER PE=1 SV=1	4	4	4	0	6966456	0.603261	4	0.810404	4	0.859301	4	0.87397	4	0.810464	4	1.24783	4	1.18155	4	1.68997	4	1.07873	4	0.801768	4	-0.572248	-3.21489	0.00797155	0.0881687
LGALS3BP	sp|Q08380|LG3BP_HUMAN Galectin-3-binding protein OS=Homo sapiens GN=LGALS3BP PE=1 SV=1	9	9	18	0	38235774	0.690904	18	0.786074	18	0.881958	18	0.736408	18	0.75589	18	0.955883	18	1.08079	18	0.737451	18	1.31518	18	1.87332	18	-0.572171	-2.82243	0.0162078	0.117498
PLLP	sp|Q9Y342|PLLP_HUMAN Plasmolipin OS=Homo sapiens GN=PLLP PE=1 SV=1	2	2	8	0	39071967	0.732941	8	0.690469	8	0.969758	8	0.798305	8	0.899141	8	1.21128	8	1.15233	8	0.986067	8	1.50267	8	1.15157	8	-0.572152	-4.88792	0.000444615	0.049012
PDCD5	sp|O14737|PDCD5_HUMAN Programmed cell death protein 5 OS=Homo sapiens GN=PDCD5 PE=1 SV=3	6	6	13	0	3.65911e+07	0.624889	13	0.673744	13	0.947521	13	1.06689	13	0.637942	13	0.939988	13	0.782583	13	1.76998	13	1.41304	13	1.01128	13	-0.571116	-2.48903	0.0295732	0.151942
UQCRB	sp|P14927|QCR7_HUMAN Cytochrome b-c1 complex subunit 7 OS=Homo sapiens GN=UQCRB PE=1 SV=2	10	10	33	0	1.65075e+08	0.575961	33	0.543673	33	0.538983	32	0.978102	33	0.964138	33	0.709966	33	0.800392	33	1.8768	33	1.41985	33	1.02607	33	-0.570645	-2.18797	0.0505221	0.197007
CTH	sp|P32929|CGL_HUMAN Cystathionine gamma-lyase OS=Homo sapiens GN=CTH PE=1 SV=3	6	6	7	0	6.66958e+06	0.736977	7	0.699049	7	0.82631	6	0.920666	7	0.734016	7	0.83957	7	0.938478	7	1.80115	7	1.1633	7	1.00618	7	-0.569161	-3.00515	0.0116441	0.102969
GNPDA1	sp|P46926|GNPI1_HUMAN Glucosamine-6-phosphate isomerase 1 OS=Homo sapiens GN=GNPDA1 PE=1 SV=1	8	11	27	0	8.43083e+07	0.67599	21	0.646637	21	0.86674	21	0.835077	21	0.950449	21	0.883686	21	0.965855	21	1.32966	21	1.36614	21	1.36747	21	-0.565236	-3.63827	0.00373619	0.0725869
NME2	sp|P22392-2|NDKB_HUMAN Isoform 3 of Nucleoside diphosphate kinase B OS=Homo sapiens GN=NME2	3	18	98	0	7.38657e+07	0.641779	10	0.705279	10	0.589023	7	0.926196	10	0.851683	10	1.0295	10	1.28067	10	0.764565	10	1.10731	10	1.42956	10	-0.56163	-3.26456	0.00728923	0.0866289
FAM107B	sp|Q9H098|F107B_HUMAN Protein FAM107B OS=Homo sapiens GN=FAM107B PE=1 SV=1	2	2	2	0	4.10277e+06	0.460109	2	0.653779	2	0.71234	2	1.03664	2	0.948964	2	0.69545	2	0.679032	2	2.05102	2	1.83223	2	0.817657	2	-0.560775	-1.57299	0.143286	0.345452
MYDGF	sp|Q969H8|MYDGF_HUMAN Myeloid-derived growth factor OS=Homo sapiens GN=MYDGF PE=1 SV=1	5	5	6	0	1.82685e+07	0.537037	6	1.08354	6	1.05485	6	0.870023	6	0.642611	6	1.15576	6	1.15794	6	1.42405	6	1.18719	6	1.02577	6	-0.559148	-2.91671	0.0136652	0.108725
HMGN1	sp|P05114|HMGN1_HUMAN Non-histone chromosomal protein HMG-14 OS=Homo sapiens GN=HMGN1 PE=1 SV=3	3	3	4	0	2.01116e+06	0.618078	4	0.646468	4	0.605088	4	1.00505	4	0.99011	4	0.747728	4	0.63601	4	1.98267	4	1.89925	4	0.953289	4	-0.556531	-1.62615	0.131457	0.328396
VWA7	sp|Q9Y334|VWA7_HUMAN von Willebrand factor A domain-containing protein 7 OS=Homo sapiens GN=VWA7 PE=2 SV=4	4	4	4	0	2000495	0.798863	4	0.671406	4	1.64556	3	1.04564	4	0.300557	4	1.19524	4	1.66155	4	1.26809	4	1.24293	4	0.61509	4	-0.555751	-1.34951	0.203589	0.424815
TSC22D3	sp|Q99576|T22D3_HUMAN TSC22 domain family protein 3 OS=Homo sapiens GN=TSC22D3 PE=1 SV=2	2	4	5	0	4.14027e+06	0.737234	2	0.783872	2	0.687623	2	0.815891	2	0.826832	2	0.990515	2	1.01103	2	1.91815	2	1.20426	2	0.788812	2	-0.554314	-2.74781	0.01855	0.125068
FN3KRP	sp|Q9HA64|KT3K_HUMAN Ketosamine-3-kinase OS=Homo sapiens GN=FN3KRP PE=1 SV=2	7	7	10	0	3.7784e+07	0.567022	10	0.801057	10	0.698294	10	0.987557	10	1.02448	10	0.967528	10	1.00016	10	1.05833	10	1.57113	10	1.22378	10	-0.553606	-3.30475	0.00678074	0.0856284
PGM1	sp|P36871|PGM1_HUMAN Phosphoglucomutase-1 OS=Homo sapiens GN=PGM1 PE=1 SV=3	21	21	49	0	6.18346e+07	0.590831	49	0.683513	49	0.764473	46	1.0035	49	0.712512	49	0.965677	49	1.01631	49	2.1623	49	1.00744	49	0.736881	49	-0.552187	-2.23839	0.0462242	0.188554
REM2	sp|Q8IYK8|REM2_HUMAN GTP-binding protein REM 2 OS=Homo sapiens GN=REM2 PE=1 SV=2	3	3	3	0	1840119	0.834039	3	0.79221	3	0.661308	2	1.05223	3	0.735269	2	1.03079	3	1.20866	3	0.986393	3	0.955853	3	1.38709	3	-0.55045	-3.50583	0.00472917	0.0788769
CALB2	sp|P22676|CALB2_HUMAN Calretinin OS=Homo sapiens GN=CALB2 PE=2 SV=2	13	14	29	0	1.38243e+08	0.63754	25	0.770023	25	0.63296	25	1.1946	25	0.562526	25	0.998446	25	0.995443	25	1.93439	25	1.14737	25	0.668045	25	-0.549985	-2.04169	0.0652389	0.227792
GRB14	sp|Q14449|GRB14_HUMAN Growth factor receptor-bound protein 14 OS=Homo sapiens GN=GRB14 PE=1 SV=2	2	2	2	0	2296586	0.833375	2	0.664759	2	0.680847	2	1.09704	2	0.684027	2	1.14475	2	1.08616	2	1.42397	2	0.94519	2	1.14161	2	-0.549401	-3.4497	0.00522816	0.0811668
PFDN4	sp|Q9NQP4|PFD4_HUMAN Prefoldin subunit 4 OS=Homo sapiens GN=PFDN4 PE=1 SV=1	2	2	3	0	1.8206e+07	0.563769	3	0.75379	3	1.10072	3	0.877916	3	0.794483	3	1.20303	3	0.979498	3	1.90348	3	1.19355	3	0.835068	3	-0.548117	-2.38261	0.035778	0.16596
S100B	sp|P04271|S100B_HUMAN Protein S100-B OS=Homo sapiens GN=S100B PE=1 SV=2	3	3	39	0	1.91794e+08	0.612595	39	0.828082	39	0.789909	38	0.614041	39	1.13458	39	1.04991	39	1.0437	39	1.1076	39	1.67533	39	0.944126	39	-0.545641	-2.9432	0.0130254	0.107125
CELSR3	sp|Q9NYQ7|CELR3_HUMAN Cadherin EGF LAG seven-pass G-type receptor 3 OS=Homo sapiens GN=CELSR3 PE=1 SV=2	1	2	2	0	601976	0.707046	1	0.792023	1	0.563973	1	0.954361	1	0.918747	1	1.07939	1	1.30158	1	1.18267	1	1.12976	1	0.977699	1	-0.545364	-3.54453	0.00441378	0.0763929
CPE	sp|P16870|CBPE_HUMAN Carboxypeptidase E OS=Homo sapiens GN=CPE PE=1 SV=1	20	20	54	0	47219280	0.665256	53	0.770825	53	0.918709	53	0.913706	53	0.731408	53	1.02713	53	1.06706	53	1.3609	53	1.35911	53	1.08709	53	-0.544987	-4.80502	0.00050887	0.0518879
PITHD1	sp|Q9GZP4|PITH1_HUMAN PITH domain-containing protein 1 OS=Homo sapiens GN=PITHD1 PE=1 SV=1	13	13	27	0	8.54107e+07	0.74542	27	0.762164	27	0.869964	25	0.831206	27	0.741672	27	1.15001	27	1.20979	27	1.27946	27	1.14565	27	0.991046	27	-0.543924	-5.95681	8.50727e-05	0.0352384
HSPA4	sp|P34932|HSP74_HUMAN Heat shock 70 kDa protein 4 OS=Homo sapiens GN=HSPA4 PE=1 SV=4	52	54	140	0	707860416	0.724599	137	0.744834	137	0.729163	125	1.0161	137	0.672171	137	1.06481	137	1.28208	137	1.29081	137	1.00982	137	1.03009	137	-0.543855	-4.68454	0.00062021	0.0553802
HIBADH	sp|P31937|3HIDH_HUMAN 3-hydroxyisobutyrate dehydrogenase, mitochondrial OS=Homo sapiens GN=HIBADH PE=1 SV=2	6	6	8	0	24238472	0.599895	8	0.582662	8	0.56708	8	1.19969	8	0.850657	8	0.695363	8	0.786028	8	2.13522	8	1.27879	8	0.898295	8	-0.541495	-1.71541	0.113527	0.301964
BCAT1	sp|P54687|BCAT1_HUMAN Branched-chain-amino-acid aminotransferase, cytosolic OS=Homo sapiens GN=BCAT1 PE=1 SV=3	7	7	10	0	60059760	0.71344	10	0.708045	10	0.687641	10	1.05425	10	0.807362	10	0.949015	10	1.0557	10	1.46228	10	1.13666	10	1.082	10	-0.539495	-3.76408	0.00299102	0.0698659
C21orf33	sp|P30042|ES1_HUMAN ES1 protein homolog, mitochondrial OS=Homo sapiens GN=C21orf33 PE=1 SV=3	10	10	65	0	2.91448e+08	0.639848	65	1.01722	65	1.0427	62	0.664403	65	0.755599	65	1.33441	65	1.24003	65	1.00925	65	1.11401	65	1.25336	65	-0.539423	-3.76481	0.00298718	0.0698659
ACYP2	sp|P14621|ACYP2_HUMAN Acylphosphatase-2 OS=Homo sapiens GN=ACYP2 PE=1 SV=2	4	4	7	0	3.37613e+07	0.476375	7	0.648342	7	0.860548	7	1.14258	7	0.993147	7	0.805647	7	0.69185	7	1.394	7	2.44665	7	1.01198	7	-0.53915	-1.61791	0.133233	0.331185
NRIP2	sp|Q9BQI9|NRIP2_HUMAN Nuclear receptor-interacting protein 2 OS=Homo sapiens GN=NRIP2 PE=1 SV=3	2	2	3	0	1084679	0.633789	3	0.758258	3	0.51717	3	1.11569	3	0.849872	3	0.748681	3	0.736431	3	1.75543	3	1.50267	3	1.05786	3	-0.538945	-1.96018	0.0750952	0.245226
DTD1	sp|Q8TEA8|DTD1_HUMAN D-aminoacyl-tRNA deacylase 1 OS=Homo sapiens GN=DTD1 PE=1 SV=2	5	5	14	0	2.8703e+07	0.54123	14	0.556442	14	0.770997	11	0.98772	14	0.956631	14	0.728788	14	0.716601	14	1.73595	14	1.43788	14	1.18701	14	-0.538328	-1.96343	0.0746776	0.244734
CLIC6	sp|Q96NY7|CLIC6_HUMAN Chloride intracellular channel protein 6 OS=Homo sapiens GN=CLIC6 PE=2 SV=3	5	5	5	0	3049296	0.800486	5	0.548557	5	0.924968	4	1.05151	5	0.60727	5	0.829069	5	1.47932	5	0.864189	5	0.803048	5	1.50384	5	-0.537323	-2.72163	0.0194488	0.127488
TXNL1	sp|O43396|TXNL1_HUMAN Thioredoxin-like protein 1 OS=Homo sapiens GN=TXNL1 PE=1 SV=3	16	16	32	0	87447168	0.57285	32	1.13593	32	0.789358	32	0.874683	32	0.678091	32	0.959705	32	1.2532	32	1.30869	32	1.01148	32	1.19536	32	-0.536972	-3.2534	0.0074372	0.0867995
MTBP	sp|Q96DY7|MTBP_HUMAN Mdm2-binding protein OS=Homo sapiens GN=MTBP PE=1 SV=1	2	2	6	0.000971548	2.86213e+07	0.716134	6	0.708878	6	0.643856	5	1.15902	6	0.690015	6	1.10641	6	1.18422	6	1.06708	6	1.1231	6	1.14286	6	-0.535463	-3.81614	0.00272919	0.067556
FKBP1A	sp|P62942|FKB1A_HUMAN Peptidyl-prolyl cis-trans isomerase FKBP1A OS=Homo sapiens GN=FKBP1A PE=1 SV=2	4	4	9	0	6.83091e+07	0.537738	9	1.17881	9	1.02803	8	0.83587	9	0.650419	9	1.35896	9	1.28917	9	1.17329	9	1.0959	9	1.12967	9	-0.534131	-3.28127	0.0070733	0.0861773
CNP	sp|P09543|CN37_HUMAN 2',3'-cyclic-nucleotide 3'-phosphodiesterase OS=Homo sapiens GN=CNP PE=1 SV=2	36	37	364	0	3670689792	0.652358	356	0.776796	356	0.828224	335	0.89264	356	0.836283	356	1.20168	356	1.14734	356	0.729959	356	1.48738	355	1.32171	356	-0.533971	-3.36969	0.00603413	0.0844778
NCS1	sp|P62166|NCS1_HUMAN Neuronal calcium sensor 1 OS=Homo sapiens GN=NCS1 PE=1 SV=2	12	12	42	0	400778112	0.757393	42	0.837686	42	0.75182	40	0.739116	42	0.913312	42	1.23543	42	1.1752	42	1.39594	42	1.08979	42	0.934502	42	-0.532427	-5.0861	0.000323249	0.049012
ADHFE1	sp|Q8IWW8|HOT_HUMAN Hydroxyacid-oxoacid transhydrogenase, mitochondrial OS=Homo sapiens GN=ADHFE1 PE=1 SV=1	2	2	2	0	2.67191e+06	0.770104	2	0.726856	2	0.957946	2	0.867693	2	0.807637	2	1.21179	2	0.823419	2	1.4562	2	1.47394	2	1.10285	2	-0.531625	-3.32722	0.00651228	0.0849817
SEPT6	sp|Q14141|SEPT6_HUMAN Septin-6 OS=Homo sapiens GN=SEPT6 PE=1 SV=4	5	18	123	0	1.10628e+08	0.724569	19	0.746165	19	0.709081	18	1.08071	19	0.736062	19	1.13423	19	1.19226	19	1.08266	19	1.08256	19	1.19975	19	-0.531254	-4.91105	0.00042826	0.049012
STX7	sp|O15400|STX7_HUMAN Syntaxin-7 OS=Homo sapiens GN=STX7 PE=1 SV=4	8	8	18	0	1.22485e+08	0.801726	18	0.689028	18	0.767818	18	0.98921	18	0.751173	18	0.834776	18	1.18171	18	1.44727	18	1.27345	18	1.03169	18	-0.529293	-3.56581	0.00424966	0.0758722
TTC1	sp|Q99614|TTC1_HUMAN Tetratricopeptide repeat protein 1 OS=Homo sapiens GN=TTC1 PE=1 SV=1	9	9	17	0	27997219	0.830598	17	0.746588	17	0.895317	17	0.837147	17	0.807325	17	1.08797	17	1.21726	17	1.36368	17	1.08518	17	1.0241	17	-0.528956	-5.75803	0.000114303	0.0363882
MTAP	sp|Q13126|MTAP_HUMAN S-methyl-5'-thioadenosine phosphorylase OS=Homo sapiens GN=MTAP PE=1 SV=2	5	5	8	0	2.36555e+07	0.671421	8	0.671048	8	1.16659	8	0.809984	8	0.806765	8	0.966892	8	0.947332	8	1.51765	8	1.46358	8	1.08973	8	-0.526918	-2.84644	0.0155187	0.115252
METAP2	sp|P50579|MAP2_HUMAN Methionine aminopeptidase 2 OS=Homo sapiens GN=METAP2 PE=1 SV=1	7	7	12	0	6.56831e+06	0.609722	11	0.743245	11	0.965888	9	0.81669	11	0.874557	12	1.03538	11	1.10864	12	1.5831	12	1.24164	11	0.892025	12	-0.526178	-3.32306	0.00656114	0.0849817
NME2P1	sp|O60361|NDK8_HUMAN Putative nucleoside diphosphate kinase OS=Homo sapiens GN=NME2P1 PE=5 SV=1	1	9	43	0	13768674	0.654597	1	0.557945	1	0.896693	1	0.729766	1	1.22744	1	0.863623	1	1.28759	1	1.23353	1	1.33806	1	0.990746	1	-0.526062	-2.44094	0.0322354	0.157694
SYNGR3	sp|O43761|SNG3_HUMAN Synaptogyrin-3 OS=Homo sapiens GN=SYNGR3 PE=1 SV=2	2	2	21	0	301634062	0.756632	21	0.627983	21	0.616694	18	1.14331	21	0.805732	21	0.855886	21	1.19351	21	1.35059	21	1.14285	21	1.05185	21	-0.525657	-3.19229	0.00830316	0.0896693
UBE2V2	sp|Q15819|UB2V2_HUMAN Ubiquitin-conjugating enzyme E2 variant 2 OS=Homo sapiens GN=UBE2V2 PE=1 SV=4	2	6	12	0	18786318	0.681176	3	0.653772	3	1.091	3	0.910329	3	0.763152	3	0.827554	3	0.775306	3	1.97738	3	1.66416	3	0.973915	3	-0.524517	-1.94175	0.0775088	0.248694
ALDH1A1	sp|P00352|AL1A1_HUMAN Retinal dehydrogenase 1 OS=Homo sapiens GN=ALDH1A1 PE=1 SV=2	18	22	55	0	7.88101e+07	0.681748	34	0.691428	34	1.01105	34	0.797163	34	0.896334	34	1.1919	34	0.973071	34	1.7458	34	1.32325	34	0.80423	34	-0.524041	-2.61929	0.0233954	0.137577
GRM4	sp|Q14833|GRM4_HUMAN Metabotropic glutamate receptor 4 OS=Homo sapiens GN=GRM4 PE=2 SV=1	5	7	10	0	9747720	0.831706	7	0.618224	7	0.900507	7	1.03569	7	0.792713	7	1.274	7	1.17226	7	1.22961	7	1.02063	7	1.08985	7	-0.52346	-4.35946	0.00106816	0.0575079
ADSS	sp|P30520|PURA2_HUMAN Adenylosuccinate synthetase isozyme 2 OS=Homo sapiens GN=ADSS PE=1 SV=3	10	10	20	0	6.13706e+07	0.640219	20	0.94701	20	1.02151	19	0.880823	20	0.660909	20	1.29697	20	1.17591	20	1.14422	20	1.0771	20	1.21395	20	-0.521966	-3.98499	0.00203164	0.0635296
NDUFA13	sp|Q9P0J0|NDUAD_HUMAN NADH dehydrogenase [ubiquinone] 1 alpha subcomplex subunit 13 OS=Homo sapiens GN=NDUFA13 PE=1 SV=3	8	8	34	0	162474800	0.749832	34	0.800787	34	0.5657	33	0.996864	34	0.836403	34	0.91878	34	1.11683	34	1.51234	34	1.16281	34	0.912973	34	-0.52194	-3.19291	0.00829389	0.0896693
DDT	sp|P30046|DOPD_HUMAN D-dopachrome decarboxylase OS=Homo sapiens GN=DDT PE=1 SV=3	1	5	13	0	11103812	0.551043	2	1.1515	2	1.00982	2	0.830306	2	0.641644	2	1.25256	2	1.38343	2	0.899435	2	1.01307	2	1.3216	2	-0.520668	-2.56087	0.0259915	0.14315
GSTT1	sp|P30711|GSTT1_HUMAN Glutathione S-transferase theta-1 OS=Homo sapiens GN=GSTT1 PE=1 SV=4	4	5	8	0	25612242	0.564348	7	0.448019	7	1.18812	7	0.526598	7	1.4003	7	1.10341	7	1.57364	7	1.37631	7	1.15869	7	0.543628	7	-0.516674	-1.39168	0.190807	0.407078
TIGAR	sp|Q9NQ88|TIGAR_HUMAN Fructose-2,6-bisphosphatase TIGAR OS=Homo sapiens GN=TIGAR PE=1 SV=1	5	5	5	0	3.02891e+07	0.613294	5	1.03046	5	0.742894	5	0.895399	5	0.596296	5	1.0354	5	1.44671	5	1.12738	5	0.824922	5	1.24342	5	-0.516007	-2.74787	0.0185481	0.125068
ADK	sp|P55263|ADK_HUMAN Adenosine kinase OS=Homo sapiens GN=ADK PE=1 SV=2	3	3	6	0	8.35878e+06	0.677567	6	1.32953	6	0.791737	6	0.833278	6	0.658733	6	1.14349	6	1.1142	6	1.41393	6	1.07223	6	0.936931	6	-0.51438	-2.75577	0.0182848	0.124194
DPYSL5	sp|Q9BPU6|DPYL5_HUMAN Dihydropyrimidinase-related protein 5 OS=Homo sapiens GN=DPYSL5 PE=1 SV=1	21	21	83	0	211273568	0.708935	83	0.744968	83	0.848764	81	0.940745	83	0.83521	83	1.20159	83	1.12137	83	1.12978	83	1.19801	83	1.11169	83	-0.513617	-6.5182	3.80402e-05	0.0321071
NT5DC1	sp|Q5TFE4|NT5D1_HUMAN 5'-nucleotidase domain-containing protein 1 OS=Homo sapiens GN=NT5DC1 PE=1 SV=1	5	5	7	0	6638951	0.614342	7	1.18197	7	0.927257	7	0.817618	7	0.664423	7	1.18595	7	1.22665	7	1.31717	7	1.03633	7	1.15881	7	-0.513118	-3.43327	0.00538422	0.0813046
PAM	sp|P19021|AMD_HUMAN Peptidyl-glycine alpha-amidating monooxygenase OS=Homo sapiens GN=PAM PE=1 SV=2	13	13	14	0	20940263	0.724327	14	0.728018	14	0.815483	14	1.13672	14	0.79989	14	0.903339	14	0.965972	14	1.40606	14	1.41591	14	1.13078	14	-0.51231	-3.16445	0.00873095	0.0919827
GLTP	sp|Q9NZD2|GLTP_HUMAN Glycolipid transfer protein OS=Homo sapiens GN=GLTP PE=1 SV=3	6	6	9	0	43205386	0.741173	9	0.777823	9	0.746353	8	0.935313	9	0.848665	9	0.953503	9	1.36926	9	0.854396	9	1.44998	9	1.09632	9	-0.51085	-3.57678	0.00416748	0.0757795
SVIP	sp|Q8NHG7|SVIP_HUMAN Small VCP/p97-interacting protein OS=Homo sapiens GN=SVIP PE=1 SV=1	2	3	15	0	1.53358e+08	0.776633	12	0.686094	12	0.93355	12	0.953745	12	0.742105	12	1.10935	12	1.09148	12	1.30772	12	1.25806	12	1.03836	12	-0.51044	-4.39185	0.00101123	0.0574679
PRDX6	sp|P30041|PRDX6_HUMAN Peroxiredoxin-6 OS=Homo sapiens GN=PRDX6 PE=1 SV=3	14	14	71	0	407634624	0.715354	71	0.716748	71	0.795618	71	0.914866	71	0.724107	71	1.06232	71	1.13933	71	1.97842	71	1.02943	71	0.656554	71	-0.51038	-2.29026	0.0421683	0.180455
PITPNA	sp|Q00169|PIPNA_HUMAN Phosphatidylinositol transfer protein alpha isoform OS=Homo sapiens GN=PITPNA PE=1 SV=2	15	16	40	0	103825696	0.705432	38	0.891464	38	0.825349	35	0.881802	38	0.758183	38	1.25854	38	1.25745	38	1.18817	38	1.06434	38	1.00381	38	-0.509847	-5.97877	8.2369e-05	0.0352384
ALDH9A1	sp|P49189|AL9A1_HUMAN 4-trimethylaminobutyraldehyde dehydrogenase OS=Homo sapiens GN=ALDH9A1 PE=1 SV=3	14	14	44	0	167417904	0.670116	44	0.713604	44	0.780673	44	1.08966	44	0.763962	44	1.00729	44	1.01014	44	1.65498	44	1.33929	44	0.787026	44	-0.509029	-2.71214	0.0197854	0.12843
HINT2	sp|Q9BX68|HINT2_HUMAN Histidine triad nucleotide-binding protein 2, mitochondrial OS=Homo sapiens GN=HINT2 PE=1 SV=1	4	4	8	0	4.24906e+07	0.657791	8	0.941957	8	0.886263	7	0.798381	8	0.707484	8	1.03769	8	1.0885	8	1.22547	8	1.16808	8	1.17521	8	-0.508883	-4.98503	0.000380056	0.049012
OPALIN	sp|Q96PE5|OPALI_HUMAN Opalin OS=Homo sapiens GN=OPALIN PE=2 SV=1	3	3	8	0	2025800	0.544456	8	0.777381	8	0.758322	7	0.75988	8	0.819258	8	1.44247	8	0.848552	8	0.503211	8	1.42054	8	1.61419	8	-0.508483	-2.05551	0.0636929	0.225151
CST3	sp|P01034|CYTC_HUMAN Cystatin-C OS=Homo sapiens GN=CST3 PE=1 SV=1	3	3	8	0	9.79444e+07	0.669062	8	0.972917	8	0.834854	8	0.695815	8	0.92851	8	1.19291	8	1.33024	8	0.968589	8	1.25359	8	1.09239	8	-0.508095	-4.02604	0.00189184	0.0631645
FGF12	sp|P61328|FGF12_HUMAN Fibroblast growth factor 12 OS=Homo sapiens GN=FGF12 PE=1 SV=1	5	6	10	0	2.97428e+07	0.66219	7	0.767739	7	0.914981	7	1.17077	7	0.833207	7	0.906464	7	0.962131	7	1.21018	7	1.27704	7	1.32107	7	-0.507817	-3.20333	0.00813953	0.0887241
RAB3A	sp|P20336|RAB3A_HUMAN Ras-related protein Rab-3A OS=Homo sapiens GN=RAB3A PE=1 SV=1	7	12	98	0	6.07415e+08	0.800845	67	0.736742	67	0.707492	60	1.08872	67	0.650224	67	1.08072	67	1.164	67	1.22226	67	1.10998	67	1.06579	67	-0.50758	-4.34932	0.00108669	0.0580782
SCG3	sp|Q8WXD2|SCG3_HUMAN Secretogranin-3 OS=Homo sapiens GN=SCG3 PE=1 SV=3	10	11	14	0	1.00495e+07	0.714064	13	0.700743	13	0.814861	13	0.939778	13	0.789871	13	0.90901	13	1.05275	13	1.52506	13	1.20854	13	0.998023	13	-0.507384	-3.66465	0.00356549	0.0714644
PYM1	sp|Q9BRP8|PYM1_HUMAN Partner of Y14 and mago OS=Homo sapiens GN=PYM1 PE=1 SV=1	2	2	3	0	2177362	0.841727	3	0.867208	3	0.422738	3	1.02833	3	0.926289	3	0.816655	3	0.978631	3	1.52817	3	1.4395	3	0.932156	3	-0.504514	-2.02074	0.0676502	0.231898
GRB2	sp|P62993|GRB2_HUMAN Growth factor receptor-bound protein 2 OS=Homo sapiens GN=GRB2 PE=1 SV=1	11	11	35	0	1.01878e+08	0.693893	34	0.96587	34	0.730509	33	0.791852	34	0.754729	34	1.18106	34	1.29139	34	0.966774	34	1.09089	34	1.17661	34	-0.503589	-5.05733	0.000338447	0.049012
PDE1C	sp|Q14123|PDE1C_HUMAN Calcium/calmodulin-dependent 3',5'-cyclic nucleotide phosphodiesterase 1C OS=Homo sapiens GN=PDE1C PE=1 SV=1	6	6	9	0	9.86208e+06	0.698856	9	0.798894	9	0.871381	8	0.891657	9	0.881245	9	1.22341	9	1.11881	9	0.897074	9	1.22096	9	1.18705	9	-0.503216	-4.46775	0.000889849	0.0571843
S100A1	sp|P23297|S10A1_HUMAN Protein S100-A1 OS=Homo sapiens GN=S100A1 PE=1 SV=2	3	3	12	0	3.6462e+08	0.535096	12	0.668928	12	1.07373	12	0.739216	12	1.15125	12	1.08245	12	0.673665	12	1.99499	12	1.4351	12	0.856844	12	-0.501306	-1.64832	0.126785	0.321886
IMPA1	sp|P29218|IMPA1_HUMAN Inositol monophosphatase 1 OS=Homo sapiens GN=IMPA1 PE=1 SV=1	6	6	10	0	3.94287e+07	0.650262	10	0.605567	10	0.873482	10	0.976577	10	0.789012	10	0.838257	10	0.861299	10	2.12759	10	1.29248	10	0.770437	10	-0.501259	-1.98485	0.0719753	0.239329
HEBP1	sp|Q9NRV9|HEBP1_HUMAN Heme-binding protein 1 OS=Homo sapiens GN=HEBP1 PE=1 SV=1	10	10	21	0	22117547	0.585323	21	1.03695	21	0.7458	21	0.991111	21	0.736475	21	0.972021	21	1.08577	21	1.2207	21	1.24221	21	1.19324	21	-0.49724	-3.12082	0.00944668	0.0952736
ARHGDIA	sp|P52565|GDIR1_HUMAN Rho GDP-dissociation inhibitor 1 OS=Homo sapiens GN=ARHGDIA PE=1 SV=3	11	11	90	0	462478672	0.579248	90	1.0559	90	0.839992	89	0.944237	90	0.706775	90	0.977386	90	1.24729	90	1.07439	90	1.16369	90	1.27845	90	-0.496837	-3.33539	0.00641734	0.0849817
PPP3CA	sp|Q08209|PP2BA_HUMAN Serine/threonine-protein phosphatase 2B catalytic subunit alpha isoform OS=Homo sapiens GN=PPP3CA PE=1 SV=1	14	22	115	0	2.7266e+08	0.770438	66	0.782953	66	0.756119	64	0.962637	66	0.801091	66	1.02999	66	1.16738	66	1.28499	66	1.07766	66	1.09835	66	-0.496764	-5.94049	8.71427e-05	0.0352384
PPA2	sp|Q9H2U2|IPYR2_HUMAN Inorganic pyrophosphatase 2, mitochondrial OS=Homo sapiens GN=PPA2 PE=1 SV=2	9	9	13	0	7.81566e+07	0.650612	12	0.76137	12	0.724594	12	1.01525	12	0.813741	12	0.842571	12	0.971501	12	1.48202	12	1.35461	12	1.01218	12	-0.493977	-2.80707	0.0166646	0.119044
SLC13A5	sp|Q86YT5|S13A5_HUMAN Solute carrier family 13 member 5 OS=Homo sapiens GN=SLC13A5 PE=1 SV=1	2	2	3	0	1.20254e+07	0.896892	3	0.684485	3	0.580461	3	1.13114	3	0.639702	3	0.99868	3	1.45489	3	1.42898	3	0.818441	3	0.839716	3	-0.493431	-2.10911	0.0580144	0.213244
ERMN	sp|Q8TAM6|ERMIN_HUMAN Ermin OS=Homo sapiens GN=ERMN PE=2 SV=1	17	19	29	0	33941000	0.688026	27	0.82513	27	0.996775	26	0.720368	27	0.891709	27	1.34765	27	1.12262	27	0.706688	27	1.45484	27	1.3462	27	-0.493252	-2.67166	0.0212864	0.131654
CBLN4	sp|Q9NTU7|CBLN4_HUMAN Cerebellin-4 OS=Homo sapiens GN=CBLN4 PE=1 SV=1	2	2	3	0	9.3228e+06	0.678211	3	0.680509	3	0.824811	3	1.18987	3	0.708385	3	1.17222	3	0.933374	3	1.4716	3	1.1571	3	0.96378	3	-0.492941	-2.70791	0.0199372	0.128731
ERBB3	sp|P21860|ERBB3_HUMAN Receptor tyrosine-protein kinase erbB-3 OS=Homo sapiens GN=ERBB3 PE=1 SV=1	2	2	2	0	1.18359e+06	0.751192	2	0.749406	2	1.01754	2	0.766377	2	0.964472	2	1.34256	2	1.01196	2	1.03869	2	1.41043	2	1.17262	2	-0.492806	-3.74741	0.00308022	0.0698659
AMBP	sp|P02760|AMBP_HUMAN Protein AMBP OS=Homo sapiens GN=AMBP PE=1 SV=1	2	2	2	0	4160027	0.736183	2	0.751519	2	1.06195	2	0.759786	2	0.751492	2	0.985565	2	0.788238	2	1.15097	2	1.06256	2	1.97163	2	-0.490858	-2.34916	0.0379767	0.172177
STX1A	sp|Q16623|STX1A_HUMAN Syntaxin-1A OS=Homo sapiens GN=STX1A PE=1 SV=1	22	24	172	0	4.11601e+08	0.746023	162	0.680326	162	0.789376	144	1.04988	162	0.732289	162	1.07986	162	1.23572	162	1.09467	162	1.14649	162	1.11022	162	-0.490403	-4.92323	0.000419895	0.049012
ARL15	sp|Q9NXU5|ARL15_HUMAN ADP-ribosylation factor-like protein 15 OS=Homo sapiens GN=ARL15 PE=1 SV=1	6	6	11	0	7.56202e+07	0.741707	11	0.72387	11	0.733781	11	1.20005	11	0.768539	11	1.09977	11	1.3603	11	0.965434	11	1.11108	11	1.17755	11	-0.490231	-3.25862	0.00736759	0.0866289
CA14	sp|Q9ULX7|CAH14_HUMAN Carbonic anhydrase 14 OS=Homo sapiens GN=CA14 PE=1 SV=1	3	3	4	0	3.83295e+06	0.603582	4	0.842683	4	0.931937	4	0.978578	4	0.847264	4	1.19911	4	0.897824	4	0.987825	4	1.66571	4	1.2209	4	-0.489367	-2.75107	0.0184411	0.124678
NRN1	sp|Q9NPD7|NRN1_HUMAN Neuritin OS=Homo sapiens GN=NRN1 PE=2 SV=1	2	2	4	0	7.26008e+07	0.782926	4	0.693688	4	0.989146	3	0.963487	4	0.737977	4	1.05017	4	1.31512	4	1.3775	4	1.24416	4	0.845747	4	-0.487712	-3.03266	0.0110786	0.100831
LSM6	sp|P62312|LSM6_HUMAN U6 snRNA-associated Sm-like protein LSm6 OS=Homo sapiens GN=LSM6 PE=1 SV=1	3	3	3	0	8.76446e+06	0.589862	3	0.837275	3	0.869088	3	0.948203	3	0.911277	3	1.05063	3	0.869527	3	1.5558	3	1.28092	3	1.15988	3	-0.487562	-2.70853	0.019915	0.1287
SLC7A8	sp|Q9UHI5|LAT2_HUMAN Large neutral amino acids transporter small subunit 2 OS=Homo sapiens GN=SLC7A8 PE=1 SV=1	5	5	8	0	3.40859e+07	0.736946	8	0.808679	8	0.852762	8	1.06222	8	0.613367	8	1.27233	8	1.18061	8	1.1742	8	0.993293	8	1.10137	8	-0.485515	-4.01102	0.0019418	0.0631645
FAM210A	sp|Q96ND0|F210A_HUMAN Protein FAM210A OS=Homo sapiens GN=FAM210A PE=1 SV=2	7	7	13	0	1.34299e+07	0.890227	13	0.750342	12	0.544006	12	1.05054	12	0.862062	12	0.942993	13	1.09081	13	1.27839	12	1.19165	13	1.04234	13	-0.485074	-3.14585	0.00902913	0.093642
PGM2	sp|Q96G03|PGM2_HUMAN Phosphoglucomutase-2 OS=Homo sapiens GN=PGM2 PE=1 SV=4	12	12	18	0	42528598	0.669396	18	0.674252	18	1.02346	18	0.964741	18	0.691987	18	1.01051	18	1.06722	18	1.88161	18	1.09623	18	0.780368	18	-0.484372	-2.08673	0.0603247	0.218122
DPYSL2	sp|Q16555|DPYL2_HUMAN Dihydropyrimidinase-related protein 2 OS=Homo sapiens GN=DPYSL2 PE=1 SV=1	32	40	489	0	3.81603e+09	0.702572	396	0.824103	394	0.883975	368	0.89966	397	0.741526	396	1.13282	395	1.20208	397	1.13191	397	1.16344	395	1.05561	397	-0.484138	-5.81403	0.000105119	0.0352384
RAB3D	sp|O95716|RAB3D_HUMAN Ras-related protein Rab-3D OS=Homo sapiens GN=RAB3D PE=1 SV=1	6	13	54	0	1.80301e+08	0.812049	14	0.764931	14	0.807811	14	1.09077	14	0.659544	14	1.05709	14	1.16635	14	1.19908	14	1.18041	14	1.06827	14	-0.482328	-3.89894	0.00236052	0.0657011
RBKS	sp|Q9H477|RBSK_HUMAN Ribokinase OS=Homo sapiens GN=RBKS PE=1 SV=1	2	2	2	0	5.38457e+06	0.598446	2	0.66833	2	1.0805	2	0.971713	2	0.706574	2	0.736451	2	0.763125	2	2.25021	2	1.36428	2	0.918042	2	-0.482035	-1.57507	0.142804	0.344704
JOSD2	sp|Q8TAC2|JOS2_HUMAN Josephin-2 OS=Homo sapiens GN=JOSD2 PE=1 SV=1	2	2	3	0	3.23013e+06	0.778393	3	0.791139	3	0.829601	3	0.809863	3	0.836832	3	0.90692	3	1.33985	3	1.03266	3	1.32749	3	1.14961	3	-0.481251	-4.64547	0.000661596	0.0565277
ADAM23	sp|O75077|ADA23_HUMAN Disintegrin and metalloproteinase domain-containing protein 23 OS=Homo sapiens GN=ADAM23 PE=1 SV=1	8	8	12	0	1.60151e+07	0.778227	12	0.705856	12	0.790268	12	1.09423	12	0.776118	12	1.15414	12	1.16054	12	1.10496	12	1.15241	12	1.09081	12	-0.480768	-4.10237	0.00165782	0.0614016
PRDX2	sp|P32119|PRDX2_HUMAN Peroxiredoxin-2 OS=Homo sapiens GN=PRDX2 PE=1 SV=5	13	15	171	0	2923035200	0.645774	148	0.679091	148	0.786403	140	0.953447	148	0.941048	148	0.854962	148	0.878557	148	1.7121	148	1.3493	149	0.91988	148	-0.479955	-2.26535	0.0440717	0.184081
MYADM	sp|Q96S97|MYADM_HUMAN Myeloid-associated differentiation marker OS=Homo sapiens GN=MYADM PE=1 SV=2	3	3	4	0	28858931	0.782727	4	0.768597	4	0.837876	4	0.989865	4	0.663291	4	1.2311	4	1.13496	4	1.3209	4	1.03568	4	0.89586	4	-0.478123	-3.6894	0.00341267	0.0712795
VBP1	sp|P61758|PFD3_HUMAN Prefoldin subunit 3 OS=Homo sapiens GN=VBP1 PE=1 SV=3	12	12	16	0	2.78325e+07	0.750913	16	0.828933	16	0.792333	16	0.877072	16	0.853411	16	1.03093	16	1.17584	16	1.50036	16	1.08779	16	0.933882	16	-0.477795	-4.12369	0.001598	0.0609757
GPALPP1	sp|Q8IXQ4|GPAM1_HUMAN GPALPP motifs-containing protein 1 OS=Homo sapiens GN=GPALPP1 PE=1 SV=1	2	2	2	0	2.08091e+06	0.709323	2	0.617484	2	0.648987	2	0.989187	2	1.0292	2	0.73018	2	0.785445	2	1.69346	2	1.61036	2	0.969328	2	-0.477294	-1.79194	0.0999319	0.282401
FABP3	sp|P05413|FABPH_HUMAN Fatty acid-binding protein, heart OS=Homo sapiens GN=FABP3 PE=1 SV=4	11	12	48	0	112015668	0.667029	45	0.746336	45	0.744502	42	1.29415	45	0.528933	45	0.86442	45	1.07771	45	2.12404	45	0.959249	45	0.665052	45	-0.475821	-1.61804	0.133204	0.331185
MARCKS	sp|P29966|MARCS_HUMAN Myristoylated alanine-rich C-kinase substrate OS=Homo sapiens GN=MARCKS PE=1 SV=4	14	14	87	0	1.81993e+08	0.947286	87	0.460825	85	0.800425	77	0.953619	86	0.846923	86	1.14916	87	0.787546	86	1.95926	86	1.19807	87	0.674046	87	-0.475291	-1.67862	0.120637	0.313263
SGTB	sp|Q96EQ0|SGTB_HUMAN Small glutamine-rich tetratricopeptide repeat-containing protein beta OS=Homo sapiens GN=SGTB PE=1 SV=1	6	6	15	0	37773634	0.797482	15	0.780515	15	0.696937	15	1.00598	15	0.815218	15	1.17155	15	1.32096	15	1.03504	15	1.0317	15	1.11649	15	-0.475171	-4.83121	0.000487574	0.0517468
OXR1	sp|Q8N573|OXR1_HUMAN Oxidation resistance protein 1 OS=Homo sapiens GN=OXR1 PE=1 SV=2	41	41	94	0	245294592	0.763003	93	0.777571	94	0.66639	86	1.04842	94	0.770618	94	0.831489	94	1.12892	94	1.17904	94	1.17546	94	1.20954	94	-0.474881	-3.73493	0.00314883	0.0698659
LHPP	sp|Q9H008|LHPP_HUMAN Phospholysine phosphohistidine inorganic pyrophosphate phosphatase OS=Homo sapiens GN=LHPP PE=1 SV=2	7	7	10	0	6.23097e+07	0.634371	10	0.714756	10	0.838766	10	0.882746	10	1.05626	10	0.966401	10	0.85887	10	1.26969	10	1.5054	10	1.10689	10	-0.47483	-2.78092	0.0174719	0.121722
CLTA	sp|P09496|CLCA_HUMAN Clathrin light chain A OS=Homo sapiens GN=CLTA PE=1 SV=1	11	11	54	0	2.26924e+08	0.781299	54	0.828705	54	0.781745	51	0.975711	54	0.736102	54	1.04493	54	1.26395	54	1.29173	54	1.13432	54	0.957768	54	-0.474584	-4.98572	0.000379634	0.049012
MGLL	sp|Q99685|MGLL_HUMAN Monoglyceride lipase OS=Homo sapiens GN=MGLL PE=1 SV=2	3	3	6	0	5.79133e+06	0.699366	6	0.767012	6	0.715205	5	0.903346	6	0.844204	6	1.02064	6	1.38081	6	1.08763	6	1.04289	6	1.03317	6	-0.473879	-4.8223	0.000494711	0.0517468
DYNLL2	sp|Q96FJ2|DYL2_HUMAN Dynein light chain 2, cytoplasmic OS=Homo sapiens GN=DYNLL2 PE=1 SV=1	1	2	20	0.001386	10974873	0.634479	10	0.673217	10	0.794577	10	1.00586	10	0.882858	10	0.75643	10	0.83057	10	1.62504	10	1.5373	10	1.05827	10	-0.473805	-2.10097	0.0588453	0.21511
PPP3CB	sp|P16298|PP2BB_HUMAN Serine/threonine-protein phosphatase 2B catalytic subunit beta isoform OS=Homo sapiens GN=PPP3CB PE=1 SV=2	5	13	70	0	1.98776e+08	0.755614	21	0.810988	21	0.721844	21	1.04197	21	0.720506	21	1.07235	21	1.23159	21	1.25696	21	1.04216	21	1.04465	21	-0.473104	-4.48908	0.000858564	0.0571843
PHACTR2	sp|O75167|PHAR2_HUMAN Phosphatase and actin regulator 2 OS=Homo sapiens GN=PHACTR2 PE=1 SV=2	9	9	11	0	3.08692e+06	0.765013	11	0.759692	11	0.958044	11	0.918297	11	0.742987	11	0.977495	11	1.27559	11	1.13542	11	1.14101	11	1.19141	11	-0.472542	-4.924	0.000419374	0.049012
PFDN2	sp|Q9UHV9|PFD2_HUMAN Prefoldin subunit 2 OS=Homo sapiens GN=PFDN2 PE=1 SV=1	5	5	8	0	1.56586e+07	0.738539	8	0.837019	8	0.854999	8	0.886594	8	0.779451	8	0.997722	8	1.07768	8	1.59505	8	1.06501	8	0.944654	8	-0.472528	-3.6488	0.0036671	0.072269
CRMP1	sp|Q14194|DPYL1_HUMAN Dihydropyrimidinase-related protein 1 OS=Homo sapiens GN=CRMP1 PE=1 SV=1	38	43	261	0	905047616	0.758861	189	0.840545	188	0.827335	181	0.93121	189	0.759758	189	1.05666	189	1.18347	189	1.2351	189	1.06699	188	1.12968	189	-0.470507	-5.97851	8.24005e-05	0.0352384
SH3BGRL2	sp|Q9UJC5|SH3L2_HUMAN SH3 domain-binding glutamic acid-rich-like protein 2 OS=Homo sapiens GN=SH3BGRL2 PE=1 SV=2	4	4	7	0	3.55551e+07	0.607343	7	0.779812	7	0.692511	6	1.13796	7	0.924213	7	0.652607	7	0.924555	7	1.39772	7	1.59177	7	0.956654	7	-0.470388	-2.13052	0.0558825	0.208442
MYO1D	sp|O94832|MYO1D_HUMAN Unconventional myosin-Id OS=Homo sapiens GN=MYO1D PE=1 SV=2	29	30	39	0	1.64727e+07	0.737097	38	0.855342	38	0.911596	38	0.884986	38	0.855531	38	1.17812	38	1.1201	38	0.730561	38	1.55771	38	1.29228	38	-0.467079	-3.08513	0.010076	0.0976964
PDAP1	sp|Q13442|HAP28_HUMAN 28 kDa heat- and acid-stable phosphoprotein OS=Homo sapiens GN=PDAP1 PE=1 SV=1	6	6	15	0	35151504	0.596359	15	0.570285	15	0.780365	12	1.06709	15	0.929333	15	0.620982	15	0.644481	15	1.94816	15	1.60501	15	0.982345	15	-0.46618	-1.44274	0.176235	0.387622
HPCA	sp|P84074|HPCA_HUMAN Neuron-specific calcium-binding protein hippocalcin OS=Homo sapiens GN=HPCA PE=1 SV=2	7	18	68	0	1.36515e+08	0.64917	21	1.04925	21	0.985539	21	0.687261	21	0.848665	21	1.49735	21	1.1752	21	1.25993	21	0.875329	21	0.966971	21	-0.466155	-2.69482	0.0204145	0.130242
ECI1	sp|P42126|ECI1_HUMAN Enoyl-CoA delta isomerase 1, mitochondrial OS=Homo sapiens GN=ECI1 PE=1 SV=1	4	4	6	0	2.87043e+07	0.684276	6	0.650776	6	0.770389	4	1.01767	6	0.851703	6	0.817912	6	0.846104	6	1.55365	6	1.48969	6	1.01367	6	-0.465706	-2.18114	0.0511336	0.198305
ACADM	sp|P11310|ACADM_HUMAN Medium-chain specific acyl-CoA dehydrogenase, mitochondrial OS=Homo sapiens GN=ACADM PE=1 SV=1	10	10	20	0	4.15657e+07	0.81755	20	0.838218	20	0.776289	19	0.874703	20	0.862834	20	1.10633	20	1.07546	20	1.25176	20	1.23725	20	1.01241	20	-0.465686	-6.10821	6.81845e-05	0.0352384
IDH1	sp|O75874|IDHC_HUMAN Isocitrate dehydrogenase [NADP] cytoplasmic OS=Homo sapiens GN=IDH1 PE=1 SV=2	17	17	26	0	47905764	0.799934	26	0.899698	26	1.00247	26	0.866152	26	0.688777	26	1.21413	26	1.28464	26	1.28574	26	1.07535	26	0.940147	26	-0.464802	-3.87232	0.00247306	0.0663288
GABARAPL1	sp|Q9H0R8|GBRL1_HUMAN Gamma-aminobutyric acid receptor-associated protein-like 1 OS=Homo sapiens GN=GABARAPL1 PE=1 SV=1	1	4	10	0	22320782	0.49243	3	0.461526	3	0.88562	3	1.2321	3	1.22749	3	0.710391	3	0.833606	3	1.15035	3	1.62826	3	1.16379	3	-0.464703	-1.41334	0.184507	0.398848
GOT2	sp|P00505|AATM_HUMAN Aspartate aminotransferase, mitochondrial OS=Homo sapiens GN=GOT2 PE=1 SV=3	24	24	149	0	5.69466e+08	0.70166	148	0.801225	148	0.741185	143	1.06764	148	0.83371	148	1.10452	148	1.11614	148	1.28677	148	1.12879	148	0.986997	148	-0.464602	-3.95266	0.00214927	0.0635296
FTL	sp|P02792|FRIL_HUMAN Ferritin light chain OS=Homo sapiens GN=FTL PE=1 SV=2	7	7	25	0	1.73174e+08	0.781964	25	0.623046	25	0.832547	22	0.797823	25	0.947333	25	0.951837	25	1.25213	25	1.42289	25	1.21226	25	0.861062	25	-0.463558	-3.00035	0.0117456	0.103616
ISOC1	sp|Q96CN7|ISOC1_HUMAN Isochorismatase domain-containing protein 1 OS=Homo sapiens GN=ISOC1 PE=1 SV=3	9	9	12	0	72567484	0.641732	12	0.785403	12	0.919696	11	0.951619	12	0.838566	12	1.08445	12	0.963882	12	1.34916	12	1.14718	12	1.15972	12	-0.463188	-3.94465	0.00217948	0.0635296
TMOD2	sp|Q9NZR1|TMOD2_HUMAN Tropomodulin-2 OS=Homo sapiens GN=TMOD2 PE=1 SV=1	19	20	88	0	2.56585e+08	0.527727	80	0.68012	79	0.558723	73	1.12299	79	1.0937	79	0.702419	80	0.928806	80	1.40359	79	1.3593	80	1.05896	80	-0.461173	-1.74571	0.107958	0.294293
ACOT13	sp|Q9NPJ3|ACO13_HUMAN Acyl-coenzyme A thioesterase 13 OS=Homo sapiens GN=ACOT13 PE=1 SV=1	4	4	11	0	6.81977e+07	0.676569	11	0.609106	11	0.737681	10	1.1984	11	0.902625	11	0.883305	11	0.916713	11	1.2642	11	1.30348	11	1.19411	11	-0.460075	-2.46455	0.0309009	0.1548
TMEFF1	sp|Q8IYR6|TEFF1_HUMAN Tomoregulin-1 OS=Homo sapiens GN=TMEFF1 PE=1 SV=1	6	6	14	0	5.4634e+06	0.853482	14	0.759318	14	0.823816	13	1.04478	14	0.657192	14	1.17344	14	1.16041	14	1.08256	14	1.19852	14	1.0727	14	-0.459987	-4.68592	0.000618803	0.0553802
MYRIP	sp|Q8NFW9|MYRIP_HUMAN Rab effector MyRIP OS=Homo sapiens GN=MYRIP PE=1 SV=2	12	12	16	0	10284789	0.811001	16	0.783531	16	0.87078	15	1.05869	16	0.775651	16	1.21443	16	1.14095	16	1.17392	16	1.07481	16	1.00973	16	-0.459389	-4.60501	0.000707513	0.0571843
ECHS1	sp|P30084|ECHM_HUMAN Enoyl-CoA hydratase, mitochondrial OS=Homo sapiens GN=ECHS1 PE=1 SV=4	17	17	80	0	2.18599e+08	0.731548	80	0.866705	80	0.728945	78	0.994463	80	0.733586	80	0.946679	80	1.06174	80	1.35011	80	1.23903	80	1.00606	80	-0.459345	-3.88838	0.00240453	0.0657011
SERPINC1	sp|P01008|ANT3_HUMAN Antithrombin-III OS=Homo sapiens GN=SERPINC1 PE=1 SV=1	11	11	12	0	13987116	0.705782	12	0.743886	12	0.822268	11	1.05214	11	0.547815	12	0.662026	12	1.17039	12	0.820585	12	0.98376	12	2.07186	12	-0.458295	-1.66452	0.123464	0.316861
LYRM4	sp|Q9HD34|LYRM4_HUMAN LYR motif-containing protein 4 OS=Homo sapiens GN=LYRM4 PE=1 SV=1	2	2	3	0	6.79575e+06	0.650782	3	0.809869	3	0.793167	3	1.03101	3	0.788538	3	0.817571	3	1.12249	3	1.47763	3	1.09325	3	1.06937	3	-0.458104	-2.68546	0.0207624	0.130603
QDPR	sp|P09417|DHPR_HUMAN Dihydropteridine reductase OS=Homo sapiens GN=QDPR PE=1 SV=2	13	13	57	0	427315104	0.599542	57	0.613971	57	0.656392	57	1.03478	57	1.08417	57	0.723657	57	0.72679	57	0.940258	57	1.51515	57	1.67044	57	-0.458007	-1.6477	0.126913	0.322101
AKR7A2	sp|O43488|ARK72_HUMAN Aflatoxin B1 aldehyde reductase member 2 OS=Homo sapiens GN=AKR7A2 PE=1 SV=3	7	8	21	0	3.58185e+07	0.624562	19	1.06692	19	0.945715	19	0.761742	19	0.877309	19	1.16239	19	1.06832	19	1.25215	19	1.02345	19	1.3208	19	-0.45791	-3.67056	0.00352834	0.0714644
PDE10A	sp|Q9Y233|PDE10_HUMAN cAMP and cAMP-inhibited cGMP 3',5'-cyclic phosphodiesterase 10A OS=Homo sapiens GN=PDE10A PE=1 SV=1	4	4	4	0	6.79973e+06	0.771927	4	0.708684	4	0.850195	4	1.16694	4	0.737232	4	1.2423	4	1.07677	4	1.28485	4	1.01085	4	1.0532	4	-0.457808	-3.1882	0.00836463	0.0898227
SOD2	sp|P04179|SODM_HUMAN Superoxide dismutase [Mn], mitochondrial OS=Homo sapiens GN=SOD2 PE=1 SV=3	8	8	68	0	310556192	0.615335	68	0.632127	68	0.629074	63	1.13762	68	0.976363	68	0.728079	68	0.894793	68	1.47128	68	1.31192	68	1.06047	68	-0.457568	-2.05159	0.0641276	0.225791
PPP1R2	sp|P41236|IPP2_HUMAN Protein phosphatase inhibitor 2 OS=Homo sapiens GN=PPP1R2 PE=1 SV=2	2	4	4	0	6253386	0.86847	2	0.681695	2	0.721765	2	1.01895	2	0.789158	2	0.881821	2	0.964479	2	1.62912	2	1.17711	2	1.03349	2	-0.457255	-2.65541	0.0219197	0.132986
SH3BGRL3	sp|Q9H299|SH3L3_HUMAN SH3 domain-binding glutamic acid-rich-like protein 3 OS=Homo sapiens GN=SH3BGRL3 PE=1 SV=1	6	6	8	0	1.20286e+07	0.557979	8	0.892493	8	0.859545	7	0.976372	8	0.880098	8	0.83736	8	0.961724	8	1.6198	8	1.14438	8	1.00771	8	-0.456103	-2.40923	0.0341168	0.16179
VAMP2	sp|P63027|VAMP2_HUMAN Vesicle-associated membrane protein 2 OS=Homo sapiens GN=VAMP2 PE=1 SV=3	4	8	129	0	599621648	0.747619	43	0.795582	43	0.741836	36	1.04185	43	0.745046	43	0.860566	43	1.2271	43	1.37516	43	1.13295	43	0.945762	43	-0.45577	-3.34195	0.00634223	0.0849817
DDAH1	sp|O94760|DDAH1_HUMAN N(G),N(G)-dimethylarginine dimethylaminohydrolase 1 OS=Homo sapiens GN=DDAH1 PE=1 SV=3	13	14	64	0	4.4969e+08	0.64276	61	1.00523	61	0.827692	61	0.901965	61	0.790326	61	1.01977	61	1.01302	61	1.45864	61	1.10521	61	1.0386	61	-0.455279	-3.42786	0.00543661	0.0817389
CNTN2	sp|Q02246|CNTN2_HUMAN Contactin-2 OS=Homo sapiens GN=CNTN2 PE=1 SV=1	13	13	20	0	3.42959e+07	0.728313	20	0.735331	20	0.868436	20	1.0363	20	0.801183	20	1.00895	20	1.06369	20	1.13585	20	1.27657	20	1.24712	20	-0.45445	-4.0151	0.0019281	0.0631645
LGALSL	sp|Q3ZCW2|LEGL_HUMAN Galectin-related protein OS=Homo sapiens GN=LGALSL PE=1 SV=2	5	5	8	0	3.83807e+07	0.693015	8	0.982954	8	0.751595	8	0.924346	8	0.758723	8	0.864852	8	1.15391	8	1.39027	8	1.00576	8	1.16913	8	-0.454181	-3.28916	0.00697356	0.0860629
ARG2	sp|P78540|ARGI2_HUMAN Arginase-2, mitochondrial OS=Homo sapiens GN=ARG2 PE=1 SV=1	3	3	3	0	5078689	0.58563	3	0.85482	3	0.733124	3	1.18721	3	0.784139	3	0.71094	3	1.03378	3	1.49279	3	1.30943	3	1.17081	3	-0.45253	-2.07837	0.0612094	0.219694
ACAT1	sp|P24752|THIL_HUMAN Acetyl-CoA acetyltransferase, mitochondrial OS=Homo sapiens GN=ACAT1 PE=1 SV=1	16	16	82	0	1.9912e+08	0.699671	82	0.873451	82	0.721813	77	1.11948	82	0.750541	82	1.04289	82	1.03517	82	1.38626	82	1.19798	82	0.97448	82	-0.451452	-3.2449	0.00755198	0.0870493
PACSIN1	sp|Q9BY11|PACN1_HUMAN Protein kinase C and casein kinase substrate in neurons protein 1 OS=Homo sapiens GN=PACSIN1 PE=1 SV=1	23	26	178	0	662013152	0.793076	152	0.785841	152	0.796932	146	1.09071	152	0.685685	152	1.19122	152	1.21775	152	1.05503	152	1.06382	152	1.11305	152	-0.451378	-4.40395	0.000990766	0.0571843
PCSK1N	sp|Q9UHG2|PCSK1_HUMAN ProSAAS OS=Homo sapiens GN=PCSK1N PE=1 SV=1	6	6	16	0	3.63589e+07	0.687727	16	0.73436	16	0.946016	15	1.10402	16	0.696295	16	1.00979	16	0.881002	16	1.83299	16	1.33855	16	0.831395	16	-0.451161	-2.08735	0.06026	0.217996
CYB5R2	sp|Q6BCY4|NB5R2_HUMAN NADH-cytochrome b5 reductase 2 OS=Homo sapiens GN=CYB5R2 PE=1 SV=1	8	8	9	0	17117329	0.703439	9	0.818686	9	1.02389	9	0.995048	9	0.784682	9	0.987181	9	1.11102	9	1.11851	9	1.39968	9	1.20348	9	-0.451024	-3.72058	0.00322963	0.0707265
GGPS1	sp|O95749|GGPPS_HUMAN Geranylgeranyl pyrophosphate synthase OS=Homo sapiens GN=GGPS1 PE=1 SV=1	4	4	6	0	2.98053e+06	0.690887	6	0.900281	6	1.09268	5	0.834852	6	0.676718	6	1.21189	6	1.2883	6	0.974208	6	1.11602	6	1.19544	6	-0.449963	-3.61241	0.00391173	0.0732525
AHCY	sp|P23526|SAHH_HUMAN Adenosylhomocysteinase OS=Homo sapiens GN=AHCY PE=1 SV=4	17	17	39	0	9.85984e+07	0.751521	39	0.682885	39	0.902313	38	0.990806	39	0.691956	39	1.09803	39	1.01024	39	1.44943	39	1.15743	39	0.848505	39	-0.448111	-3.11611	0.00952736	0.0955607
HINT1	sp|P49773|HINT1_HUMAN Histidine triad nucleotide-binding protein 1 OS=Homo sapiens GN=HINT1 PE=1 SV=2	5	5	23	0	9.55992e+07	0.704151	23	0.979688	23	0.93766	23	0.848848	23	0.773678	23	0.956648	23	1.06965	23	1.37124	23	1.04746	23	1.28727	23	-0.447836	-3.6274	0.00380898	0.0728924
SCLY	sp|Q96I15|SCLY_HUMAN Selenocysteine lyase OS=Homo sapiens GN=SCLY PE=1 SV=4	6	6	7	0	5.05415e+06	0.66585	7	0.851289	7	1.20242	6	0.813654	7	0.774632	7	1.29043	7	1.03585	7	1.26238	7	1.12716	7	1.08388	7	-0.447549	-3.2426	0.00758335	0.0870493
ESD	sp|P10768|ESTD_HUMAN S-formylglutathione hydrolase OS=Homo sapiens GN=ESD PE=1 SV=2	6	6	18	0	6.73542e+07	0.545232	18	0.780329	18	0.95995	18	0.955903	18	0.881457	18	0.990943	18	0.952673	18	2.00113	18	1.165	18	0.823646	18	-0.445305	-1.91846	0.0806603	0.253147
PPP5C	sp|P53041|PPP5_HUMAN Serine/threonine-protein phosphatase 5 OS=Homo sapiens GN=PPP5C PE=1 SV=1	15	15	27	0	50717832	0.679345	27	0.700517	27	0.639478	26	1.22621	27	0.790369	27	0.755799	27	0.983997	27	1.50581	27	1.293	27	1.08124	27	-0.44191	-2.27714	0.0431608	0.182251
HDDC3	sp|Q8N4P3|MESH1_HUMAN Guanosine-3',5'-bis(diphosphate) 3'-pyrophosphohydrolase MESH1 OS=Homo sapiens GN=HDDC3 PE=1 SV=3	4	4	4	0	2.16012e+06	0.681926	4	0.859107	4	0.711764	4	0.879039	4	0.985888	4	0.940301	4	1.07333	4	1.25528	4	1.18381	4	1.21918	4	-0.440759	-3.57216	0.00420193	0.0757795
SYT12	sp|Q8IV01|SYT12_HUMAN Synaptotagmin-12 OS=Homo sapiens GN=SYT12 PE=1 SV=1	13	13	22	0	1.39629e+08	0.825919	22	0.693662	22	0.717687	22	1.05383	22	0.819671	22	1.05671	22	1.27331	22	1.0879	22	1.00784	22	1.129	22	-0.439773	-3.9623	0.00211346	0.0635296
LMBR1	sp|Q8WVP7|LMBR1_HUMAN Limb region 1 protein homolog OS=Homo sapiens GN=LMBR1 PE=1 SV=1	1	2	3	0	955922	0.956534	1	0.713011	1	0.919838	1	0.773596	1	0.889487	1	1.10457	1	1.14266	1	1.27574	1	1.20998	1	1.01722	1	-0.439428	-3.80467	0.00278476	0.0681941
LAMTOR2	sp|Q9Y2Q5|LTOR2_HUMAN Ragulator complex protein LAMTOR2 OS=Homo sapiens GN=LAMTOR2 PE=1 SV=1	2	2	2	0	4462064	0.755991	2	0.737893	2	0.744016	2	1.10474	2	0.827338	2	0.936598	2	0.829909	2	1.61656	2	1.35958	2	0.987652	2	-0.438254	-2.23434	0.0465562	0.189029
SLC25A15	sp|Q9Y619|ORNT1_HUMAN Mitochondrial ornithine transporter 1 OS=Homo sapiens GN=SLC25A15 PE=1 SV=1	2	2	2	0	1970773	0.885587	2	0.922626	2	0.454623	2	0.847964	2	1.03943	2	1.01667	2	0.897784	2	1.18797	2	0.988685	2	1.3439	2	-0.437741	-2.04814	0.064513	0.226336
NIPSNAP3A	sp|Q9UFN0|NPS3A_HUMAN Protein NipSnap homolog 3A OS=Homo sapiens GN=NIPSNAP3A PE=1 SV=2	10	11	38	0	1.90675e+08	0.838092	37	0.738886	37	0.67571	36	1.16892	37	0.798886	37	1.00836	37	1.00391	37	1.2522	37	1.18818	37	1.09737	37	-0.437314	-3.33276	0.00644778	0.0849817
HDGF	sp|P51858|HDGF_HUMAN Hepatoma-derived growth factor OS=Homo sapiens GN=HDGF PE=1 SV=1	12	12	23	0	5.64079e+07	0.631543	23	0.726468	23	0.809773	22	0.940622	23	0.943537	23	0.804663	23	0.850741	23	1.81539	23	1.27396	23	0.963374	23	-0.436594	-2.04636	0.064712	0.226633
LBP	sp|P18428|LBP_HUMAN Lipopolysaccharide-binding protein OS=Homo sapiens GN=LBP PE=1 SV=3	2	2	3	0	31008425	0.741205	3	0.562027	3	0.527159	3	1.26183	3	0.870674	3	0.620852	3	1.3914	3	0.681751	3	1.34117	3	1.28657	3	-0.436025	-1.46138	0.171155	0.382209
PPA1	sp|Q15181|IPYR_HUMAN Inorganic pyrophosphatase OS=Homo sapiens GN=PPA1 PE=1 SV=2	12	12	22	0	4.29029e+07	0.607726	21	1.15548	22	0.89167	21	0.885955	22	0.681794	22	0.875104	22	1.11212	22	1.44503	22	1.20581	22	1.08485	22	-0.435826	-2.46121	0.0310863	0.155321
STMN3	sp|Q9NZ72|STMN3_HUMAN Stathmin-3 OS=Homo sapiens GN=STMN3 PE=1 SV=3	5	6	18	0	2.63958e+08	0.755352	11	0.684476	11	0.989321	11	1.10911	11	0.780085	11	1.23189	11	1.04341	11	1.32974	11	1.19123	11	0.972215	11	-0.435735	-3.09461	0.00990481	0.0970857
TSTA3	sp|Q13630|FCL_HUMAN GDP-L-fucose synthase OS=Homo sapiens GN=TSTA3 PE=1 SV=1	5	5	6	0	1.95607e+08	0.653466	6	1.05677	6	0.864291	6	0.913741	6	0.805819	6	1.13095	6	1.13399	6	1.28992	6	1.07207	6	1.11768	6	-0.435402	-3.65373	0.0036352	0.0721326
PCYT2	sp|Q99447|PCY2_HUMAN Ethanolamine-phosphate cytidylyltransferase OS=Homo sapiens GN=PCYT2 PE=1 SV=1	15	15	38	0	166651896	0.643166	38	1.07143	38	0.920082	38	0.802856	38	0.822017	38	1.22381	38	1.19956	38	1.03192	38	1.07687	38	1.17801	38	-0.434908	-3.67137	0.00352331	0.0714644
RAN	sp|P62826|RAN_HUMAN GTP-binding nuclear protein Ran OS=Homo sapiens GN=RAN PE=1 SV=3	6	6	42	0	2.38745e+08	0.610772	42	0.984666	42	1.04239	41	0.805926	42	0.769055	42	1.24481	42	1.27039	42	0.989263	42	1.0532	42	1.23395	42	-0.434449	-3.15482	0.00888405	0.0925306
PRKG2	sp|Q13237|KGP2_HUMAN cGMP-dependent protein kinase 2 OS=Homo sapiens GN=PRKG2 PE=1 SV=1	11	12	15	0	6.28988e+06	0.815609	13	0.754371	13	0.775667	13	1.04673	13	0.761746	13	1.21188	13	1.28386	13	1.039	13	1.04301	13	1.07392	13	-0.433801	-4.21707	0.00136123	0.0609757
KNG1	sp|P01042|KNG1_HUMAN Kininogen-1 OS=Homo sapiens GN=KNG1 PE=1 SV=2	4	4	7	0	1.01942e+07	0.750465	7	0.906637	7	0.738207	7	0.887925	7	0.696456	7	0.788897	7	1.23309	7	0.730654	7	0.742814	7	1.91061	7	-0.432956	-1.87944	0.0862053	0.261798
VAMP1	sp|P23763|VAMP1_HUMAN Vesicle-associated membrane protein 1 OS=Homo sapiens GN=VAMP1 PE=1 SV=1	4	6	53	0	42008689	0.707229	8	0.786214	8	0.616225	7	1.01769	8	0.87987	8	0.774771	8	1.13926	8	1.43533	8	1.12427	8	0.976782	8	-0.432648	-2.59754	0.0243309	0.139507
PPM1A	sp|P35813|PPM1A_HUMAN Protein phosphatase 1A OS=Homo sapiens GN=PPM1A PE=1 SV=1	10	10	16	0	3.34805e+07	0.656969	16	1.07901	16	0.899034	16	0.89191	16	0.78749	16	1.11893	16	1.1879	16	1.26879	16	1.03893	16	1.06131	16	-0.43249	-3.47	0.00504175	0.0797608
MAP6	sp|Q96JE9|MAP6_HUMAN Microtubule-associated protein 6 OS=Homo sapiens GN=MAP6 PE=1 SV=2	58	58	128	0	1.23779e+08	0.81964	127	0.674836	126	0.702583	114	0.993679	128	0.831542	128	0.773977	125	0.968503	128	1.56085	128	1.30974	126	0.969081	128	-0.432285	-2.37765	0.0360962	0.166749
GNG7	sp|O60262|GBG7_HUMAN Guanine nucleotide-binding protein G(I)/G(S)/G(O) subunit gamma-7 OS=Homo sapiens GN=GNG7 PE=1 SV=1	2	2	14	0	2.28465e+08	0.685335	14	0.696124	14	1.01739	14	0.876456	14	0.912625	14	1.29566	14	1.19479	14	1.30795	14	1.21826	14	0.776596	14	-0.432078	-2.81882	0.0163139	0.117782
TIAM2	sp|Q8IVF5|TIAM2_HUMAN T-lymphoma invasion and metastasis-inducing protein 2 OS=Homo sapiens GN=TIAM2 PE=2 SV=4	9	10	18	0	1.83284e+07	0.792078	15	0.842544	15	0.943344	15	0.970066	15	0.639474	15	1.28729	15	1.28782	15	0.98404	15	0.973483	15	1.13537	15	-0.431562	-3.81484	0.00273545	0.067556
SERPINA1	sp|P01009|A1AT_HUMAN Alpha-1-antitrypsin OS=Homo sapiens GN=SERPINA1 PE=1 SV=3	18	19	97	0	267087536	0.806233	95	0.782743	95	0.755668	89	0.965725	95	0.716151	95	0.874148	95	1.36381	95	0.806984	95	0.962676	95	1.49854	95	-0.431441	-2.65012	0.0221301	0.133584
NIT2	sp|Q9NQR4|NIT2_HUMAN Omega-amidase NIT2 OS=Homo sapiens GN=NIT2 PE=1 SV=1	9	9	16	0	3.86018e+07	0.599611	16	1.02761	16	0.868141	16	0.980641	16	0.734604	16	0.99528	16	1.13806	16	1.55952	16	1.04338	16	0.899788	16	-0.431437	-2.4241	0.0332216	0.159814
DBI	sp|P07108|ACBP_HUMAN Acyl-CoA-binding protein OS=Homo sapiens GN=DBI PE=1 SV=2	3	3	5	0	17532880	0.590184	5	0.695553	5	1.21201	5	0.881901	5	0.737942	5	1.28338	5	0.740672	5	2.22003	5	1.26558	5	0.636492	5	-0.429866	-1.36042	0.200216	0.420654
ABAT	sp|P80404|GABT_HUMAN 4-aminobutyrate aminotransferase, mitochondrial OS=Homo sapiens GN=ABAT PE=1 SV=3	22	22	62	0	2.31173e+08	0.789518	62	0.814768	62	0.893893	61	1.00046	62	0.772526	62	1.29105	62	1.13129	62	1.19912	62	1.10442	62	0.96926	62	-0.42978	-4.90398	0.000433187	0.049012
FDX2	sp|Q6P4F2|FDX2_HUMAN Ferredoxin-2, mitochondrial OS=Homo sapiens GN=FDX2 PE=1 SV=1	2	2	2	0	2337443	0.865273	2	0.974876	2	0.507811	2	1.03927	2	0.804822	2	1.0834	2	1.09711	2	1.16365	2	1.02116	2	1.1116	2	-0.429638	-2.32542	0.0396155	0.175259
STIP1	sp|P31948|STIP1_HUMAN Stress-induced-phosphoprotein 1 OS=Homo sapiens GN=STIP1 PE=1 SV=1	44	44	160	0	1.62746e+08	0.67259	159	0.622856	159	0.712042	151	1.12847	159	0.940356	159	0.729436	159	0.928813	159	1.30426	159	1.34005	159	1.29375	159	-0.428008	-2.16332	0.05276	0.20236
SELENBP1	sp|Q13228|SBP1_HUMAN Selenium-binding protein 1 OS=Homo sapiens GN=SELENBP1 PE=1 SV=2	14	14	27	0	6.26386e+07	0.693427	27	0.673092	27	0.750898	26	1.06215	26	0.766276	26	0.80615	27	0.705539	27	2.36419	27	1.15951	27	0.748504	27	-0.427659	-1.48514	0.164861	0.375113
GSTP1	sp|P09211|GSTP1_HUMAN Glutathione S-transferase P OS=Homo sapiens GN=GSTP1 PE=1 SV=2	13	13	46	0	206866128	0.612344	45	1.17623	45	0.867102	45	0.909087	45	0.691902	45	0.953063	45	1.06907	45	1.52347	45	1.02246	45	1.02084	45	-0.427606	-2.36952	0.0366235	0.168229
PRRT2	sp|Q7Z6L0|PRRT2_HUMAN Proline-rich transmembrane protein 2 OS=Homo sapiens GN=PRRT2 PE=1 SV=1	8	8	55	0	185375760	0.823595	55	0.751016	54	0.915257	50	1.02795	54	0.778676	55	1.18576	55	1.11268	54	1.19363	54	1.14208	55	1.01538	55	-0.426296	-4.4302	0.000947866	0.0571843
NDUFA5	sp|Q16718|NDUA5_HUMAN NADH dehydrogenase [ubiquinone] 1 alpha subcomplex subunit 5 OS=Homo sapiens GN=NDUFA5 PE=1 SV=3	5	5	16	0	5.52966e+08	0.772981	16	0.789075	16	0.669668	16	1.09556	16	0.826963	16	0.934876	16	0.995943	16	1.64406	16	1.17411	16	0.847827	16	-0.425887	-2.24982	0.0452994	0.186653
ACP1	sp|P24666|PPAC_HUMAN Low molecular weight phosphotyrosine protein phosphatase OS=Homo sapiens GN=ACP1 PE=1 SV=3	3	3	6	0	3.00132e+07	0.667338	6	0.98841	6	0.773115	6	0.976837	6	0.790144	6	0.923526	6	1.1151	6	1.18861	6	1.29051	6	1.10895	6	-0.425353	-3.11883	0.00948071	0.0954852
HMGN5	sp|P82970|HMGN5_HUMAN High mobility group nucleosome-binding domain-containing protein 5 OS=Homo sapiens GN=HMGN5 PE=1 SV=1	6	6	6	0	6671705	0.70199	6	0.655912	6	0.711731	6	1.02055	6	1.04353	6	0.833509	6	0.782061	6	1.47046	6	1.55377	6	1.08202	6	-0.425195	-1.89584	0.0838334	0.258403
ARRB1	sp|P49407|ARRB1_HUMAN Beta-arrestin-1 OS=Homo sapiens GN=ARRB1 PE=1 SV=2	13	15	29	0	3.97504e+07	0.685408	26	0.864238	26	0.940146	23	0.962725	26	0.833576	26	1.10682	26	1.04661	26	1.33409	26	1.19685	26	1.01415	26	-0.424154	-3.94245	0.00218783	0.0635296
LYSMD1	sp|Q96S90|LYSM1_HUMAN LysM and putative peptidoglycan-binding domain-containing protein 1 OS=Homo sapiens GN=LYSMD1 PE=1 SV=1	4	5	5	0	5.92801e+06	0.774197	4	0.885846	4	0.802867	4	0.927481	4	0.771685	4	0.913981	4	1.30988	4	1.06828	4	1.14075	4	1.18797	4	-0.422949	-4.01295	0.0019353	0.0631645
TALDO1	sp|P37837|TALDO_HUMAN Transaldolase OS=Homo sapiens GN=TALDO1 PE=1 SV=2	13	13	40	0	7.52024e+07	0.717735	40	0.757679	40	0.812156	40	1.24284	40	0.687762	40	0.944741	40	1.05608	40	1.66715	40	1.24176	40	0.773805	40	-0.422262	-2.05119	0.0641725	0.225791
BOLA3	sp|Q53S33|BOLA3_HUMAN BolA-like protein 3 OS=Homo sapiens GN=BOLA3 PE=1 SV=1	3	3	3	0	3405950	0.717301	3	0.76691	3	0.826763	2	1.0771	3	0.764652	3	0.885584	3	0.960198	3	1.38851	3	1.44798	3	0.987769	3	-0.419089	-2.65304	0.0220139	0.133101
HMGCL	sp|P35914|HMGCL_HUMAN Hydroxymethylglutaryl-CoA lyase, mitochondrial OS=Homo sapiens GN=HMGCL PE=1 SV=2	5	6	6	0	4.09837e+06	0.68098	5	0.954444	5	0.81184	5	0.879815	5	0.864872	5	0.976314	5	1.08865	5	1.32981	5	1.30006	5	1.05249	5	-0.418853	-4.07041	0.00175191	0.062194
SYAP1	sp|Q96A49|SYAP1_HUMAN Synapse-associated protein 1 OS=Homo sapiens GN=SYAP1 PE=1 SV=1	10	10	16	0	1.30241e+07	0.848675	16	0.904499	16	0.75358	16	0.899441	16	0.816841	16	1.10635	16	1.24551	16	1.04079	16	1.0251	16	1.15856	16	-0.418787	-5.55601	0.000155198	0.0399937
CADPS2	sp|Q86UW7|CAPS2_HUMAN Calcium-dependent secretion activator 2 OS=Homo sapiens GN=CADPS2 PE=1 SV=2	17	23	47	0	1.45192e+07	0.882562	18	0.683728	18	0.855823	16	1.07909	18	0.796711	18	1.13078	18	1.22058	18	0.977807	18	1.19521	18	1.11639	18	-0.418659	-3.83906	0.00262157	0.0675468
CNDP1	sp|Q96KN2|CNDP1_HUMAN Beta-Ala-His dipeptidase OS=Homo sapiens GN=CNDP1 PE=1 SV=4	8	8	9	0	6.886e+06	0.826252	9	0.841319	9	0.781993	7	0.775168	9	0.815454	9	0.788139	9	1.50087	9	0.982072	9	1.07704	9	1.00198	9	-0.418482	-3.10056	0.00979891	0.0967362
TPM1	sp|P09493|TPM1_HUMAN Tropomyosin alpha-1 chain OS=Homo sapiens GN=TPM1 PE=1 SV=2	26	40	185	0	4.2277e+08	0.784952	104	0.858202	104	0.82094	98	0.880003	104	0.846138	104	1.02127	104	1.16795	104	1.30642	104	1.17498	104	0.892796	104	-0.417107	-4.03398	0.00186597	0.0631645
L1CAM	sp|P32004|L1CAM_HUMAN Neural cell adhesion molecule L1 OS=Homo sapiens GN=L1CAM PE=1 SV=2	29	29	110	0	3.78867e+08	0.771758	110	0.709231	110	0.821273	108	1.27065	110	0.721999	110	1.11224	110	1.12444	110	1.05836	110	1.2034	110	1.09316	110	-0.416246	-2.95801	0.0126809	0.105964
RBP7	sp|Q96R05|RET7_HUMAN Retinoid-binding protein 7 OS=Homo sapiens GN=RBP7 PE=1 SV=1	2	2	2	0	3.28045e+06	0.637973	2	0.833384	2	1.362	2	0.805685	2	0.856404	2	0.95327	2	0.958595	2	0.831778	2	1.73254	2	1.53807	2	-0.415719	-1.80091	0.0984378	0.280343
IDH3A	sp|P50213|IDH3A_HUMAN Isocitrate dehydrogenase [NAD] subunit alpha, mitochondrial OS=Homo sapiens GN=IDH3A PE=1 SV=1	13	13	86	0	5.7733e+08	0.680931	86	0.969298	86	0.809616	84	0.968372	86	0.714728	86	1.05929	86	1.19343	86	1.27926	86	0.943904	86	1.0357	86	-0.414811	-3.31757	0.0066262	0.0849817
STX1B	sp|P61266|STX1B_HUMAN Syntaxin-1B OS=Homo sapiens GN=STX1B PE=1 SV=1	23	25	217	0	1.23673e+09	0.813331	207	0.765731	207	0.78777	195	1.06351	207	0.796645	207	1.11729	207	1.16089	207	1.0871	207	1.11674	207	1.10242	207	-0.41375	-4.71018	0.000594542	0.0553802
COX7C	sp|P15954|COX7C_HUMAN Cytochrome c oxidase subunit 7C, mitochondrial OS=Homo sapiens GN=COX7C PE=1 SV=1	2	2	13	0	86502834	0.646823	13	0.817764	13	0.961295	12	1.03208	13	0.813571	13	1.35746	13	1.09798	13	1.31277	13	1.15259	13	0.755495	13	-0.413742	-2.44388	0.0320663	0.157471
ERO1A	sp|Q96HE7|ERO1A_HUMAN ERO1-like protein alpha OS=Homo sapiens GN=ERO1A PE=1 SV=2	7	8	11	0	9.63617e+06	0.766213	10	0.866253	10	0.76653	10	0.989486	10	0.84278	10	1.07934	10	1.04167	10	1.49179	10	1.07997	10	0.961986	10	-0.413045	-3.3719	0.00601019	0.0843039
CNTN5	sp|O94779|CNTN5_HUMAN Contactin-5 OS=Homo sapiens GN=CNTN5 PE=1 SV=2	15	16	21	0	15151980	0.740217	19	0.695937	19	0.878751	17	1.31898	19	0.675757	19	1.19198	19	0.936895	19	1.13901	19	1.24646	19	1.07453	19	-0.412826	-2.581	0.0250666	0.141486
PFAS	sp|O15067|PUR4_HUMAN Phosphoribosylformylglycinamidine synthase OS=Homo sapiens GN=PFAS PE=1 SV=4	8	8	8	0	8243138	0.80097	8	0.81572	8	0.970425	8	0.958419	8	0.760908	8	1.0994	8	1.22198	8	1.46585	8	1.08762	8	0.850899	8	-0.412618	-3.07304	0.0102985	0.098828
CDH13	sp|P55290|CAD13_HUMAN Cadherin-13 OS=Homo sapiens GN=CDH13 PE=1 SV=1	19	19	62	0	260015600	0.779665	62	0.645145	62	0.695043	62	1.39364	62	0.779693	62	1.00145	62	0.951913	62	1.30576	62	1.18098	62	1.09181	62	-0.412261	-2.17683	0.0515223	0.199553
ALAD	sp|P13716|HEM2_HUMAN Delta-aminolevulinic acid dehydratase OS=Homo sapiens GN=ALAD PE=1 SV=1	9	9	10	0	3.38939e+07	0.546556	9	0.749954	9	0.863059	9	0.866126	9	1.14911	9	0.806851	9	0.798343	9	1.27593	9	1.44201	9	1.25325	9	-0.411499	-1.87188	0.0873197	0.263942
CLEC3B	sp|P05452|TETN_HUMAN Tetranectin OS=Homo sapiens GN=CLEC3B PE=1 SV=3	2	2	2	0	3926949	0.914028	2	0.65465	2	1.10342	2	0.888421	2	0.82604	2	1.1431	2	1.02859	2	1.07195	2	1.06314	2	1.41544	2	-0.410412	-2.87147	0.0148314	0.112804
LAP3	sp|P28838|AMPL_HUMAN Cytosol aminopeptidase OS=Homo sapiens GN=LAP3 PE=1 SV=3	19	19	33	0	8.77931e+07	0.762454	32	0.752005	33	0.812094	33	0.958831	33	0.860247	32	0.953525	33	1.05597	33	1.35709	33	1.19996	32	1.06082	33	-0.410307	-4.00132	0.00197479	0.0631645
NDRG1	sp|Q92597|NDRG1_HUMAN Protein NDRG1 OS=Homo sapiens GN=NDRG1 PE=1 SV=1	8	8	24	0	106463572	0.797358	24	0.698771	24	0.754771	21	0.853856	24	1.13832	24	1.13268	24	1.0404	24	0.843416	24	1.27165	24	1.27486	24	-0.409952	-2.83492	0.0158457	0.116605
SNCB	sp|Q16143|SYUB_HUMAN Beta-synuclein OS=Homo sapiens GN=SNCB PE=1 SV=1	4	7	53	0	3.39285e+07	0.828969	17	0.604859	17	0.644888	17	1.1322	17	0.753141	17	0.630902	17	0.821807	17	1.97683	17	1.33993	17	0.81913	17	-0.408577	-1.42189	0.182069	0.395464
RTN4RL2	sp|Q86UN3|R4RL2_HUMAN Reticulon-4 receptor-like 2 OS=Homo sapiens GN=RTN4RL2 PE=1 SV=1	3	3	6	0	17414584	0.834725	6	0.893468	6	0.877155	6	0.906088	6	0.714444	6	1.06949	6	1.0607	6	1.33711	6	1.17747	6	0.950242	6	-0.408171	-3.91609	0.00229085	0.0644184
TCEAL2	sp|Q9H3H9|TCAL2_HUMAN Transcription elongation factor A protein-like 2 OS=Homo sapiens GN=TCEAL2 PE=2 SV=1	2	2	2	0	2162691	0.596586	2	0.607784	2	1.01887	2	1.10271	2	1.01368	2	0.808104	2	1.14209	2	1.53675	2	1.29392	2	0.803993	2	-0.405593	-1.57391	0.143072	0.345053
DHRS11	sp|Q6UWP2|DHR11_HUMAN Dehydrogenase/reductase SDR family member 11 OS=Homo sapiens GN=DHRS11 PE=1 SV=1	2	2	2	0	5563717	0.740792	2	0.672874	2	1.19937	2	0.889277	2	0.979956	2	0.921722	2	0.995401	2	1.30541	2	1.36224	2	1.13579	2	-0.405523	-2.57989	0.0251167	0.141486
PTPRD	sp|P23468|PTPRD_HUMAN Receptor-type tyrosine-protein phosphatase delta OS=Homo sapiens GN=PTPRD PE=1 SV=2	34	43	66	0	5.65688e+07	0.784391	53	0.760659	53	0.891807	52	1.11827	53	0.769679	53	1.15735	53	1.12674	53	1.13274	53	1.09578	53	1.08124	53	-0.405331	-3.93292	0.0022245	0.0635296
ENO1	sp|P06733|ENOA_HUMAN Alpha-enolase OS=Homo sapiens GN=ENO1 PE=1 SV=2	25	26	395	0	4.56398e+09	0.612326	367	0.780118	367	0.725972	358	1.08063	366	0.944531	366	0.777628	369	0.829219	367	1.47358	366	1.44258	368	1.10119	366	-0.405294	-1.91046	0.081769	0.254446
RAP2A	sp|P10114|RAP2A_HUMAN Ras-related protein Rap-2a OS=Homo sapiens GN=RAP2A PE=1 SV=1	7	11	43	0	1.40224e+08	0.775197	27	0.784532	27	0.800881	26	1.01077	27	0.785733	27	1.0884	27	1.07055	27	1.1825	27	1.17341	27	0.983557	27	-0.40463	-4.17839	0.00145453	0.0609757
SYP	sp|P08247|SYPH_HUMAN Synaptophysin OS=Homo sapiens GN=SYP PE=1 SV=3	9	9	76	0	2155895680	0.819779	76	0.721818	76	0.712657	73	1.16692	76	0.766346	76	1.00952	76	1.06887	76	1.21219	76	1.16783	76	1.02599	76	-0.404518	-3.26871	0.00723495	0.0866289
TATDN1	sp|Q6P1N9|TATD1_HUMAN Putative deoxyribonuclease TATDN1 OS=Homo sapiens GN=TATDN1 PE=1 SV=2	7	7	8	0	8499043	0.716985	8	0.837284	8	0.938076	8	0.940935	8	0.892	8	0.957433	8	0.952287	8	1.51528	8	1.25901	8	1.00236	8	-0.404014	-3.07144	0.0103285	0.098986
APLP1	sp|P51693|APLP1_HUMAN Amyloid-like protein 1 OS=Homo sapiens GN=APLP1 PE=1 SV=3	9	9	18	0	2.57665e+07	0.80292	18	0.976051	18	0.820394	18	0.793316	18	0.7166	18	1.09356	18	1.20697	18	1.06057	18	1.05145	18	1.15748	18	-0.403921	-5.35891	0.000210323	0.0449103
SIRPA	sp|P78324|SHPS1_HUMAN Tyrosine-protein phosphatase non-receptor type substrate 1 OS=Homo sapiens GN=SIRPA PE=1 SV=2	8	15	72	0	210213808	0.855718	34	0.738783	34	0.702395	34	1.08174	34	0.834115	34	1.06649	34	1.07486	34	1.22242	34	1.24081	34	1.00368	34	-0.403891	-3.30232	0.00681045	0.0856284
NDUFV2	sp|P19404|NDUV2_HUMAN NADH dehydrogenase [ubiquinone] flavoprotein 2, mitochondrial OS=Homo sapiens GN=NDUFV2 PE=1 SV=2	12	12	37	0	300111904	0.580065	37	0.850011	37	0.761729	37	1.10271	37	0.884535	37	0.782068	37	0.903216	37	1.59738	37	1.27416	37	1.00683	37	-0.403485	-1.93101	0.0789472	0.250999
LGALS3	sp|P17931|LEG3_HUMAN Galectin-3 OS=Homo sapiens GN=LGALS3 PE=1 SV=5	5	5	9	0	1.72747e+07	0.743641	9	0.869788	9	0.820295	9	0.944882	9	0.895169	9	1.03024	9	1.00661	9	1.35923	9	1.31956	9	0.933872	9	-0.40344	-3.54221	0.00443208	0.0763929
TIMM10	sp|P62072|TIM10_HUMAN Mitochondrial import inner membrane translocase subunit Tim10 OS=Homo sapiens GN=TIMM10 PE=1 SV=1	2	2	4	0	1.13982e+07	0.746515	4	0.722203	4	0.99687	4	0.964651	4	0.872495	4	1.04344	4	0.811344	4	1.88815	4	1.43828	4	0.788306	4	-0.403366	-1.70563	0.11538	0.304928
ALKBH7	sp|Q9BT30|ALKB7_HUMAN Alpha-ketoglutarate-dependent dioxygenase alkB homolog 7, mitochondrial OS=Homo sapiens GN=ALKBH7 PE=1 SV=1	2	2	2	0.000139392	1.06557e+06	0.905791	2	0.912974	2	0.73101	2	0.92748	2	0.846459	2	1.12866	2	0.837692	2	1.30521	2	1.40007	2	1.05546	2	-0.402359	-2.76888	0.0178565	0.123229
SV2B	sp|Q7L1I2|SV2B_HUMAN Synaptic vesicle glycoprotein 2B OS=Homo sapiens GN=SV2B PE=1 SV=1	10	14	73	0	442208736	0.893054	56	0.706771	55	0.789641	54	1.098	55	0.744489	56	1.06435	56	1.22377	56	1.07328	56	1.08929	56	1.1115	56	-0.402208	-3.8788	0.00244516	0.0658215
ITIH4	sp|Q14624|ITIH4_HUMAN Inter-alpha-trypsin inhibitor heavy chain H4 OS=Homo sapiens GN=ITIH4 PE=1 SV=4	14	14	19	0	15298561	0.775391	19	0.790287	19	0.792075	16	1.00117	19	0.675006	19	0.75335	19	1.34083	19	0.921139	19	1.01264	19	1.42489	19	-0.40176	-2.34341	0.0383673	0.172558
CDC42	sp|P60953|CDC42_HUMAN Cell division control protein 42 homolog OS=Homo sapiens GN=CDC42 PE=1 SV=2	8	9	29	0	392100704	0.768199	27	0.830294	27	0.784627	27	0.966227	27	0.969017	27	1.11299	27	1.09911	27	1.21449	27	1.18053	27	0.98744	27	-0.4013	-4.63635	0.000671662	0.0565277
SH3PXD2A	sp|Q5TCZ1|SPD2A_HUMAN SH3 and PX domain-containing protein 2A OS=Homo sapiens GN=SH3PXD2A PE=1 SV=1	12	13	14	0	1.27506e+07	0.810995	13	0.828883	13	0.765693	12	1.11226	13	0.731295	13	1.082	13	1.18492	13	1.02638	13	1.08108	13	1.14001	13	-0.400675	-3.84255	0.00260555	0.0675468
DNAJC5	sp|Q9H3Z4|DNJC5_HUMAN DnaJ homolog subfamily C member 5 OS=Homo sapiens GN=DNAJC5 PE=1 SV=1	8	8	57	0	2.70035e+08	0.86062	57	0.745429	57	0.718614	52	1.09127	57	0.823069	57	1.0856	57	1.08724	57	1.19687	57	1.21378	57	1.01076	57	-0.400553	-3.98109	0.00204547	0.0635296
SLC9A1	sp|P19634|SL9A1_HUMAN Sodium/hydrogen exchanger 1 OS=Homo sapiens GN=SLC9A1 PE=1 SV=2	8	8	12	0	1.14473e+07	0.82967	12	0.802366	12	0.895451	11	1.05573	12	0.717635	12	1.21247	12	1.12385	12	1.04909	12	1.13007	12	1.15757	12	-0.399251	-4.61399	0.000697043	0.0571843
HSPH1	sp|Q92598|HS105_HUMAN Heat shock protein 105 kDa OS=Homo sapiens GN=HSPH1 PE=1 SV=1	36	39	144	0	2.70681e+08	0.74677	134	0.981809	134	0.777827	125	0.996011	134	0.661402	134	0.988335	134	1.34529	134	1.05495	134	0.91823	134	1.15948	134	-0.399115	-2.96608	0.0124971	0.105907
CD47	sp|Q08722|CD47_HUMAN Leukocyte surface antigen CD47 OS=Homo sapiens GN=CD47 PE=1 SV=1	6	6	71	0	578592672	0.836488	71	0.769498	71	0.736418	69	1.11073	71	0.82397	71	1.05458	71	1.06218	71	1.27867	71	1.19942	71	0.925533	71	-0.398905	-3.18453	0.00842031	0.0901027
C9	sp|P02748|CO9_HUMAN Complement component C9 OS=Homo sapiens GN=C9 PE=1 SV=2	6	6	8	0	7.93736e+06	0.813153	8	0.89425	8	0.740594	8	1.011	8	0.650858	8	0.875208	8	1.40762	8	0.911784	8	0.935862	8	1.35666	8	-0.398797	-2.36867	0.0366789	0.168272
CUTA	sp|O60888|CUTA_HUMAN Protein CutA OS=Homo sapiens GN=CUTA PE=1 SV=2	5	5	7	0	1.16453e+07	0.809319	7	0.712291	7	1.01134	7	0.995435	7	0.780185	7	1.06411	7	0.943099	7	1.58218	7	1.1973	7	0.918692	7	-0.397382	-2.48205	0.0299463	0.152693
PAFAH1B2	sp|P68402|PA1B2_HUMAN Platelet-activating factor acetylhydrolase IB subunit beta OS=Homo sapiens GN=PAFAH1B2 PE=1 SV=1	3	3	9	0	2.1611e+07	0.588388	9	1.31889	9	0.801732	9	0.869942	9	0.777856	9	0.928431	9	1.27064	9	1.13018	9	0.947328	9	1.26444	9	-0.397306	-2.15149	0.0538665	0.20383
ACY1	sp|Q03154|ACY1_HUMAN Aminoacylase-1 OS=Homo sapiens GN=ACY1 PE=1 SV=1	5	5	6	0	5.25992e+06	0.701089	6	0.964905	6	0.733989	6	1.00665	6	0.808615	6	0.886678	6	0.916667	6	1.69471	6	1.31958	6	0.866741	6	-0.39639	-2.00516	0.0694971	0.235364
MAT2A	sp|P31153|METK2_HUMAN S-adenosylmethionine synthase isoform type-2 OS=Homo sapiens GN=MAT2A PE=1 SV=1	10	12	30	0	6.17172e+07	0.72292	28	1.01628	28	0.965528	28	0.884404	28	0.744864	28	1.20484	28	1.18083	28	1.14943	28	1.06568	28	1.07377	28	-0.395679	-4.18812	0.00143046	0.0609757
LDHB	sp|P07195|LDHB_HUMAN L-lactate dehydrogenase B chain OS=Homo sapiens GN=LDHB PE=1 SV=2	16	17	162	0	1376571008	0.773307	160	0.84407	160	0.796164	145	1.06699	160	0.742582	160	1.04867	160	1.15695	160	1.29172	160	1.06249	160	0.927559	160	-0.395662	-3.35599	0.00618425	0.0849774
CPLX3	sp|Q8WVH0|CPLX3_HUMAN Complexin-3 OS=Homo sapiens GN=CPLX3 PE=2 SV=1	2	3	5	0	3.42453e+06	0.863781	4	0.894087	4	0.747512	4	0.871766	4	0.835892	4	1.17839	4	1.19132	4	1.25181	4	1.19664	4	0.891384	4	-0.395154	-3.91474	0.00229626	0.0644184
EPHA5	sp|P54756|EPHA5_HUMAN Ephrin type-A receptor 5 OS=Homo sapiens GN=EPHA5 PE=1 SV=3	7	10	15	0	99129548	0.804044	11	0.87374	11	0.765444	11	1.11547	11	0.684258	11	0.947138	11	1.28117	11	1.007	11	0.981604	11	1.22136	11	-0.394504	-3.08532	0.0100725	0.0976964
NECAB2	sp|Q7Z6G3|NECA2_HUMAN N-terminal EF-hand calcium-binding protein 2 OS=Homo sapiens GN=NECAB2 PE=1 SV=1	11	11	32	0	7.97558e+07	0.86762	32	0.760761	32	0.709898	31	1.09959	32	0.783322	32	0.929157	32	1.08759	32	1.09967	32	1.3327	32	1.13196	32	-0.394394	-3.47076	0.00503492	0.0797608
NDUFS6	sp|O75380|NDUS6_HUMAN NADH dehydrogenase [ubiquinone] iron-sulfur protein 6, mitochondrial OS=Homo sapiens GN=NDUFS6 PE=1 SV=1	5	5	15	0	40850119	0.546058	15	1.12089	15	0.669924	15	1.0887	15	0.756851	15	0.879403	15	1.04638	15	0.971317	15	1.33065	15	1.16482	15	-0.394154	-2.02316	0.0673671	0.231585
DPP3	sp|Q9NY33|DPP3_HUMAN Dipeptidyl peptidase 3 OS=Homo sapiens GN=DPP3 PE=1 SV=2	13	13	18	0	1.84619e+07	0.862924	18	0.767067	18	0.902975	18	0.959094	18	0.809319	18	1.08182	18	1.19432	18	1.47503	18	1.16688	18	0.847576	18	-0.393689	-3.06845	0.0103843	0.098986
NDUFA2	sp|O43678|NDUA2_HUMAN NADH dehydrogenase [ubiquinone] 1 alpha subcomplex subunit 2 OS=Homo sapiens GN=NDUFA2 PE=1 SV=3	4	4	16	0	1.25248e+08	0.693552	16	0.782594	16	0.672236	16	1.03146	16	0.926296	16	0.843202	16	0.957827	16	1.57905	16	1.2131	16	0.931903	16	-0.393531	-2.19205	0.0501614	0.196439
CHGB	sp|P05060|SCG1_HUMAN Secretogranin-1 OS=Homo sapiens GN=CHGB PE=1 SV=2	10	10	17	0	7.46779e+06	0.783594	17	0.802301	17	0.852226	14	0.838343	15	0.905963	17	0.919632	15	1.06808	15	1.43919	17	1.05497	16	1.04538	17	-0.393308	-3.55782	0.00431058	0.0758848
PLXND1	sp|Q9Y4D7|PLXD1_HUMAN Plexin-D1 OS=Homo sapiens GN=PLXND1 PE=1 SV=3	12	13	14	0	2.15528e+07	0.845869	13	0.626317	13	0.712904	13	1.08098	13	0.966424	13	0.96133	13	1.24347	13	1.04419	13	1.04487	13	1.1048	13	-0.392485	-2.7242	0.0193589	0.12732
CAMK4	sp|Q16566|KCC4_HUMAN Calcium/calmodulin-dependent protein kinase type IV OS=Homo sapiens GN=CAMK4 PE=1 SV=1	16	17	35	0	1.15788e+08	0.888269	31	0.728144	31	0.794785	31	1.08089	31	0.764575	31	1.12516	31	1.21778	31	1.00475	31	0.999301	31	1.19353	31	-0.392341	-3.96729	0.00209517	0.0635296
TF	sp|P02787|TRFE_HUMAN Serotransferrin OS=Homo sapiens GN=TF PE=1 SV=3	18	18	45	0	9.70214e+07	0.747862	45	0.822143	45	0.850129	45	1.02798	45	0.673322	45	0.779821	45	1.14567	45	1.11559	45	1.12853	45	1.36472	45	-0.392335	-2.72835	0.0192141	0.127202
CTBP2	sp|P56545|CTBP2_HUMAN C-terminal-binding protein 2 OS=Homo sapiens GN=CTBP2 PE=1 SV=1	5	10	16	0	1.65696e+07	0.850137	5	0.876435	5	0.882463	5	0.879957	5	0.822358	5	1.20326	5	1.29221	5	1.06069	5	1.08799	5	1.08003	5	-0.391787	-5.12611	0.000303305	0.049012
SYN3	sp|O14994|SYN3_HUMAN Synapsin-3 OS=Homo sapiens GN=SYN3 PE=1 SV=2	23	24	56	0	5.10031e+07	0.723221	52	0.735594	52	0.843555	46	1.22365	52	0.777849	52	0.987462	52	1.09648	52	1.12065	52	1.15551	52	1.13656	52	-0.390789	-2.89237	0.0142807	0.110822
TENM3	sp|Q9P273|TEN3_HUMAN Teneurin-3 OS=Homo sapiens GN=TENM3 PE=2 SV=3	19	25	30	0	8.77013e+06	0.77485	22	0.750398	22	0.770963	22	1.19198	22	0.72163	22	1.03205	22	1.1692	22	1.14188	22	1.10034	22	1.14464	22	-0.389884	-3.01555	0.011427	0.101911
DCC	sp|P43146|DCC_HUMAN Netrin receptor DCC OS=Homo sapiens GN=DCC PE=1 SV=2	18	18	25	0	2.67701e+07	0.820758	25	0.691615	25	0.98383	23	1.04373	25	0.737276	25	1.19881	25	1.04327	25	1.21564	25	1.06317	25	1.16136	25	-0.389623	-3.55636	0.00432176	0.0758848
CRYZ	sp|Q08257|QOR_HUMAN Quinone oxidoreductase OS=Homo sapiens GN=CRYZ PE=1 SV=1	16	16	54	0	231916512	0.576847	54	0.69161	54	0.659249	51	1.26583	54	0.905382	54	0.733211	54	0.72497	54	1.10464	54	1.33133	54	1.45814	54	-0.38908	-1.56611	0.144881	0.347695
SCG2	sp|P13521|SCG2_HUMAN Secretogranin-2 OS=Homo sapiens GN=SCG2 PE=1 SV=2	13	13	17	0	3.27981e+07	0.709131	16	0.902935	16	0.896737	15	0.997352	16	0.818588	16	1.0108	16	1.13738	16	1.58084	16	1.07687	16	0.853558	16	-0.388757	-2.53742	0.0271114	0.14617
SLC24A2	sp|Q9UI40|NCKX2_HUMAN Sodium/potassium/calcium exchanger 2 OS=Homo sapiens GN=SLC24A2 PE=1 SV=1	7	7	16	0	6.05335e+07	0.851506	16	0.755752	16	0.839947	16	1.0249	16	0.854834	16	1.23681	16	1.18585	16	1.10983	16	1.00733	16	1.07021	16	-0.388523	-4.50177	0.000840498	0.0571843
FAM162A	sp|Q96A26|F162A_HUMAN Protein FAM162A OS=Homo sapiens GN=FAM162A PE=1 SV=2	6	6	17	0	9.7758e+07	0.873022	17	0.768162	17	0.619892	16	1.13043	17	0.741933	17	1.00793	17	1.07202	17	1.11323	17	1.10333	17	0.967685	17	-0.388494	-3.06663	0.0104186	0.0990711
CHRM4	sp|P08173|ACM4_HUMAN Muscarinic acetylcholine receptor M4 OS=Homo sapiens GN=CHRM4 PE=1 SV=2	4	4	4	0	9091299	0.714292	4	0.676131	3	0.93491	3	1.34445	4	0.689536	4	1.27924	4	0.890711	4	1.11121	4	1.27854	4	1.0892	4	-0.387918	-2.01216	0.0686609	0.234048
PLCB1	sp|Q9NQ66|PLCB1_HUMAN 1-phosphatidylinositol 4,5-bisphosphate phosphodiesterase beta-1 OS=Homo sapiens GN=PLCB1 PE=1 SV=1	49	49	126	0	1.98084e+08	0.769622	126	0.880111	126	0.749109	124	1.06003	126	0.756947	126	0.936215	126	1.15586	126	1.27922	126	1.01568	126	1.11549	126	-0.38697	-3.42262	0.00548787	0.0819148
SGIP1	sp|Q9BQI5|SGIP1_HUMAN SH3-containing GRB2-like protein 3-interacting protein 1 OS=Homo sapiens GN=SGIP1 PE=1 SV=2	22	22	48	0	1.26317e+08	0.854108	48	0.766178	48	0.76743	48	1.05384	48	0.799028	48	0.887566	48	1.12808	48	1.27157	48	1.14756	48	1.11099	48	-0.385312	-3.41846	0.00552884	0.0821027
ACAA1	sp|P09110|THIK_HUMAN 3-ketoacyl-CoA thiolase, peroxisomal OS=Homo sapiens GN=ACAA1 PE=1 SV=2	7	7	10	0	5.42692e+07	0.540702	10	1.08245	10	0.68501	9	0.958835	10	0.9862	10	0.800473	10	0.985958	10	1.16702	10	1.31535	10	1.13344	10	-0.38529	-1.93183	0.0788364	0.250756
ATP5I	sp|P56385|ATP5I_HUMAN ATP synthase subunit e, mitochondrial OS=Homo sapiens GN=ATP5I PE=1 SV=2	4	5	15	0	1.75985e+07	0.815447	13	0.878746	13	0.860271	13	0.974014	13	0.83308	13	1.13771	13	0.969919	13	1.61748	13	1.03694	13	0.857484	13	-0.385016	-2.4985	0.0290749	0.150769
ERI3	sp|O43414|ERI3_HUMAN ERI1 exoribonuclease 3 OS=Homo sapiens GN=ERI3 PE=1 SV=2	5	5	6	0	27245171	0.642494	6	0.651483	6	0.712756	6	1.18702	6	0.984622	6	0.75021	6	0.761051	6	1.22102	6	1.7125	6	1.19763	6	-0.384847	-1.57737	0.142277	0.343985
RNF141	sp|Q8WVD5|RN141_HUMAN RING finger protein 141 OS=Homo sapiens GN=RNF141 PE=1 SV=1	2	2	3	0	2.04051e+08	0.881133	3	0.773455	3	0.733809	3	1.04851	3	0.876656	3	1.049	3	1.17372	3	1.15679	3	1.13797	3	1.04706	3	-0.384831	-3.73755	0.00313431	0.0698659
S100A13	sp|Q99584|S10AD_HUMAN Protein S100-A13 OS=Homo sapiens GN=S100A13 PE=1 SV=1	5	5	17	0	8.69109e+07	0.474609	17	0.493277	17	0.715404	16	1.04886	17	1.19541	17	0.625159	17	0.583518	17	2.2588	17	1.40069	17	0.724062	17	-0.384508	-0.963194	0.35561	0.578094
PHF24	sp|Q9UPV7|PHF24_HUMAN PHD finger protein 24 OS=Homo sapiens GN=PHF24 PE=1 SV=2	12	12	42	0	6.98016e+07	0.865253	42	0.789398	42	0.732296	41	1.06015	42	0.753672	42	1.06666	42	1.17264	42	1.04561	42	1.04112	42	1.13022	42	-0.384373	-3.98747	0.00202291	0.0635296
SLC8A1	sp|P32418|NAC1_HUMAN Sodium/calcium exchanger 1 OS=Homo sapiens GN=SLC8A1 PE=1 SV=3	25	26	69	0	156297888	0.753515	65	0.810354	64	0.91077	63	1.2235	64	0.659382	63	1.18894	66	1.11897	65	1.07824	64	0.997628	66	1.13906	65	-0.384166	-2.7707	0.0177978	0.12307
FIS1	sp|Q9Y3D6|FIS1_HUMAN Mitochondrial fission 1 protein OS=Homo sapiens GN=FIS1 PE=1 SV=2	6	6	15	0	1.66524e+07	0.844094	15	0.738038	15	0.874525	15	1.05182	15	0.866942	15	0.910743	15	1.07262	15	1.46032	15	1.10503	15	0.96288	15	-0.384164	-2.97021	0.012404	0.105485
AKAP7	sp|O43687|AKA7A_HUMAN A-kinase anchor protein 7 isoforms alpha and beta OS=Homo sapiens GN=AKAP7 PE=1 SV=4	5	5	11	0	34107192	0.706477	11	0.756445	11	0.953985	11	1.16303	11	0.777327	11	1.24432	11	0.972445	11	1.48516	11	1.20563	11	0.840952	11	-0.383877	-2.14957	0.0540485	0.204202
FSCN1	sp|Q16658|FSCN1_HUMAN Fascin OS=Homo sapiens GN=FSCN1 PE=1 SV=3	20	20	82	0	354044576	0.65738	82	0.848005	82	0.934508	80	1.02027	82	0.822327	82	1.13975	81	1.16591	82	1.02923	82	1.06817	82	1.18901	82	-0.383769	-3.59833	0.00401084	0.0737206
RHOA	sp|P61586|RHOA_HUMAN Transforming protein RhoA OS=Homo sapiens GN=RHOA PE=1 SV=1	4	7	45	0	1.73721e+08	0.754346	19	0.848309	19	0.736667	18	1.07249	19	0.829501	19	1.01722	19	1.15543	19	1.1019	19	1.07603	19	1.05088	19	-0.382812	-3.84412	0.00259837	0.0675468
OPCML	sp|Q14982|OPCM_HUMAN Opioid-binding protein/cell adhesion molecule OS=Homo sapiens GN=OPCML PE=1 SV=1	7	11	51	0	1.76801e+08	0.766951	26	0.768105	26	0.924021	26	1.03003	26	0.836865	26	1.21666	26	1.08359	26	1.33999	26	1.06491	26	0.948968	26	-0.381803	-3.21394	0.00798524	0.0881869
ALDH5A1	sp|P51649|SSDH_HUMAN Succinate-semialdehyde dehydrogenase, mitochondrial OS=Homo sapiens GN=ALDH5A1 PE=1 SV=2	13	13	86	0	4.29247e+08	0.74466	84	0.775073	85	0.818861	82	1.07668	85	0.893564	84	1.09936	84	1.1007	84	1.19264	85	1.15586	85	1.04114	84	-0.381184	-3.99022	0.00201323	0.0635296
APOA4	sp|P06727|APOA4_HUMAN Apolipoprotein A-IV OS=Homo sapiens GN=APOA4 PE=1 SV=3	8	8	8	0	3.17448e+06	1.13504	8	0.895204	8	0.774883	7	0.595735	8	0.702144	8	0.839928	8	1.42655	8	0.794102	8	1.02866	8	1.33266	8	-0.381015	-1.82604	0.0943615	0.274827
GNAI1	sp|P63096|GNAI1_HUMAN Guanine nucleotide-binding protein G(i) subunit alpha-1 OS=Homo sapiens GN=GNAI1 PE=1 SV=2	8	16	94	0	2.73592e+08	0.840783	45	0.837047	45	0.864951	41	1.03123	45	0.724222	45	1.18885	45	1.13072	45	1.05051	45	1.08844	45	1.13084	45	-0.380488	-4.96586	0.000391972	0.049012
GLO1	sp|Q04760|LGUL_HUMAN Lactoylglutathione lyase OS=Homo sapiens GN=GLO1 PE=1 SV=4	9	9	20	0	5.77167e+07	0.672392	20	1.13673	20	1.02745	20	0.839153	20	0.718966	20	0.905695	20	1.12742	20	1.41187	20	1.04151	20	1.14081	20	-0.37952	-2.28282	0.0427284	0.181613
SYN2	sp|Q92777|SYN2_HUMAN Synapsin-2 OS=Homo sapiens GN=SYN2 PE=2 SV=3	19	26	196	0	6.37583e+08	0.762499	125	0.777412	125	0.76974	112	1.2084	125	0.768236	125	0.951655	124	1.0926	125	1.07321	125	1.16746	124	1.16105	125	-0.379416	-3.05081	0.010721	0.100255
APEH	sp|P13798|ACPH_HUMAN Acylamino-acid-releasing enzyme OS=Homo sapiens GN=APEH PE=1 SV=4	17	17	31	0	69897636	0.803438	31	0.799413	31	0.945468	31	0.959829	31	0.819311	31	1.0012	31	1.08579	31	1.21701	31	1.10252	31	1.18062	31	-0.379176	-4.53194	0.000799123	0.0571843
SERPINF2	sp|P08697|A2AP_HUMAN Alpha-2-antiplasmin OS=Homo sapiens GN=SERPINF2 PE=1 SV=3	3	3	3	0	7.86589e+06	0.788485	3	0.75339	3	0.871387	3	0.975687	3	0.813337	3	0.793185	3	1.06951	3	1.22551	3	1.14837	3	1.31373	3	-0.378712	-3.03638	0.0110044	0.100805
LXN	sp|Q9BS40|LXN_HUMAN Latexin OS=Homo sapiens GN=LXN PE=1 SV=2	3	3	3	0	1.97235e+07	0.875542	3	0.800524	3	0.774234	3	1.05248	3	0.647387	3	1.02076	3	1.25712	3	1.33928	3	1.01672	3	0.959421	3	-0.378651	-2.4762	0.0302618	0.153284
CRYZL1	sp|O95825|QORL1_HUMAN Quinone oxidoreductase-like protein 1 OS=Homo sapiens GN=CRYZL1 PE=1 SV=2	7	7	13	0	1.49093e+07	0.790809	13	0.911468	13	0.911845	13	0.897015	13	0.823264	13	1.06362	13	1.04932	13	1.4469	13	1.10759	13	0.997256	13	-0.378265	-3.6387	0.00373339	0.0725869
METTL5	sp|Q9NRN9|METL5_HUMAN Methyltransferase-like protein 5 OS=Homo sapiens GN=METTL5 PE=1 SV=1	2	2	2	0	56438224	0.589591	2	0.98444	2	0.849987	1	0.864549	2	0.980297	2	0.914446	2	0.886929	2	1.36818	2	1.3538	2	0.856384	2	-0.377286	-1.76711	0.104173	0.288921
NDUFS4	sp|O43181|NDUS4_HUMAN NADH dehydrogenase [ubiquinone] iron-sulfur protein 4, mitochondrial OS=Homo sapiens GN=NDUFS4 PE=1 SV=1	4	4	22	0	1.01483e+08	0.657413	22	0.835093	22	0.837674	22	1.11876	22	0.852434	22	0.977983	22	0.965963	22	1.25435	22	1.2718	22	1.08877	22	-0.377198	-2.84148	0.0156586	0.115694
NIF3L1	sp|Q9GZT8|NIF3L_HUMAN NIF3-like protein 1 OS=Homo sapiens GN=NIF3L1 PE=1 SV=2	8	9	17	0	3.90116e+07	0.797993	16	0.726048	16	0.772181	16	1.06787	16	0.865103	16	0.909097	16	1.05813	16	1.16995	16	1.09309	16	1.13541	16	-0.37713	-3.5593	0.00429917	0.0758848
C2	sp|P06681|CO2_HUMAN Complement C2 OS=Homo sapiens GN=C2 PE=1 SV=2	4	4	5	0	3.24581e+06	0.843439	5	0.849557	5	0.691219	5	0.791467	5	0.891601	5	0.80088	5	1.32938	5	0.875773	5	0.946727	5	1.47858	5	-0.376421	-2.34159	0.0384918	0.172563
DOCK5	sp|Q9H7D0|DOCK5_HUMAN Dedicator of cytokinesis protein 5 OS=Homo sapiens GN=DOCK5 PE=1 SV=3	15	17	17	0	5901172	0.774859	15	0.853777	15	0.905754	15	0.921998	15	0.945652	15	1.30425	15	1.00038	15	0.879647	15	1.3179	15	1.19579	15	-0.376234	-3.17903	0.0085043	0.0905642
FAM185A	sp|Q8N0U4|F185A_HUMAN Protein FAM185A OS=Homo sapiens GN=FAM185A PE=2 SV=3	3	3	3	0	3.01148e+06	0.663906	3	0.778809	3	0.655186	3	1.05816	3	0.878831	3	0.868596	3	0.985921	3	1.45317	3	1.14564	3	1.16004	3	-0.375997	-2.48522	0.0297763	0.152253
TSC22D1	sp|Q15714|T22D1_HUMAN TSC22 domain family protein 1 OS=Homo sapiens GN=TSC22D1 PE=1 SV=3	5	9	14	0	6.71965e+06	0.980075	6	0.78626	6	0.630736	6	0.851673	6	0.93702	6	0.833353	6	1.05924	6	1.46547	6	1.06445	6	0.9993	6	-0.375848	-2.33788	0.0387467	0.173095
LIPE	sp|Q05469|LIPS_HUMAN Hormone-sensitive lipase OS=Homo sapiens GN=LIPE PE=1 SV=4	8	8	8	0	5507165	0.791462	8	0.855965	8	0.829718	7	0.877371	8	0.910997	8	1.04796	8	1.1517	8	0.744758	8	1.43126	8	1.18392	8	-0.375755	-2.71541	0.0196688	0.128175
NECAP1	sp|Q8NC96|NECP1_HUMAN Adaptin ear-binding coat-associated protein 1 OS=Homo sapiens GN=NECAP1 PE=1 SV=2	9	9	31	0	9.40363e+07	0.693241	31	1.00052	31	0.810833	30	1.01931	31	0.671965	31	0.958045	31	1.27338	31	1.04147	31	0.931026	31	1.22495	31	-0.375047	-2.55922	0.0260691	0.14315
MCEE	sp|Q96PE7|MCEE_HUMAN Methylmalonyl-CoA epimerase, mitochondrial OS=Homo sapiens GN=MCEE PE=1 SV=1	3	3	7	0	1629724	0.758821	7	0.75875	7	0.575726	7	1.22675	7	0.950403	7	0.807842	7	0.990518	7	1.2745	7	1.32312	7	1.05562	7	-0.374411	-1.86779	0.0879283	0.264426
ATP6V1E1	sp|P36543|VATE1_HUMAN V-type proton ATPase subunit E 1 OS=Homo sapiens GN=ATP6V1E1 PE=1 SV=1	11	18	131	0	390333536	0.736349	63	0.731639	63	0.71018	57	1.11569	63	0.906012	63	0.882555	63	1.03418	63	1.21461	63	1.14403	63	1.09541	63	-0.374356	-2.59512	0.0244372	0.139788
ENPP5	sp|Q9UJA9|ENPP5_HUMAN Ectonucleotide pyrophosphatase/phosphodiesterase family member 5 OS=Homo sapiens GN=ENPP5 PE=1 SV=1	2	2	2	0	5.1134e+06	0.85616	2	0.869053	2	0.694068	2	1.04508	2	0.852567	2	1.06223	2	1.02937	2	1.16429	2	1.11913	2	1.14077	2	-0.374006	-3.28615	0.00701136	0.0860629
TPPP	sp|O94811|TPPP_HUMAN Tubulin polymerization-promoting protein OS=Homo sapiens GN=TPPP PE=1 SV=1	16	16	90	0	4.01717e+08	0.722953	89	0.831544	89	0.877631	85	1.07807	89	0.795256	90	1.12667	89	1.19078	90	0.932628	90	1.28942	89	1.08718	90	-0.373447	-3.22533	0.00782299	0.0878527
MAT2B	sp|Q9NZL9|MAT2B_HUMAN Methionine adenosyltransferase 2 subunit beta OS=Homo sapiens GN=MAT2B PE=1 SV=1	9	9	16	0	6.18234e+07	0.813085	16	0.911774	16	0.876427	16	0.884325	16	0.836803	16	1.12489	16	1.1368	16	1.13855	16	1.03829	16	1.05763	16	-0.372975	-6.49294	3.94071e-05	0.0321071
TMEM222	sp|Q9H0R3|TM222_HUMAN Transmembrane protein 222 OS=Homo sapiens GN=TMEM222 PE=1 SV=2	4	4	6	0	7.07978e+06	0.803824	6	0.819414	6	0.767518	5	0.982874	6	0.948141	6	1.10335	6	1.04619	6	1.15033	6	1.36148	6	0.956504	6	-0.372914	-3.32797	0.00650347	0.0849817
ITIH3	sp|Q06033|ITIH3_HUMAN Inter-alpha-trypsin inhibitor heavy chain H3 OS=Homo sapiens GN=ITIH3 PE=1 SV=2	4	4	4	0	3.89362e+06	0.833286	4	0.816648	4	0.940781	4	0.883677	4	0.78261	4	0.927256	4	1.11589	4	1.09061	4	1.12917	4	1.22558	4	-0.372509	-4.57907	0.000738708	0.0571843
CRYM	sp|Q14894|CRYM_HUMAN Ketimine reductase mu-crystallin OS=Homo sapiens GN=CRYM PE=1 SV=1	16	16	73	0	440944512	0.751717	73	0.790007	73	0.82497	68	1.33599	73	0.644172	73	1.07034	73	1.05225	73	1.15581	73	1.0537	73	1.12137	73	-0.372041	-2.34125	0.0385156	0.172563
UQCRC2	sp|P22695|QCR2_HUMAN Cytochrome b-c1 complex subunit 2, mitochondrial OS=Homo sapiens GN=UQCRC2 PE=1 SV=3	21	21	99	0	644836544	0.761785	99	0.799265	99	0.725838	93	1.03334	99	0.903069	99	1.0881	99	1.06659	99	1.11904	99	1.10892	99	1.06593	99	-0.371752	-4.19603	0.00141119	0.0609757
NEFM	sp|P07197|NFM_HUMAN Neurofilament medium polypeptide OS=Homo sapiens GN=NEFM PE=1 SV=3	44	49	557	0	8.56629e+08	0.780769	456	0.848439	456	0.827094	423	0.895678	456	0.89368	456	1.00307	457	1.22833	456	0.974251	456	1.09059	457	1.18131	456	-0.37173	-4.53663	0.000792885	0.0571843
ATP5O	sp|P48047|ATPO_HUMAN ATP synthase subunit O, mitochondrial OS=Homo sapiens GN=ATP5O PE=1 SV=1	11	11	60	0	4.17673e+08	0.773723	59	0.732227	60	0.65194	59	1.10158	60	0.896527	60	0.806583	60	1.00237	60	1.5177	60	1.14693	59	1.0242	59	-0.371084	-2.19299	0.050078	0.196439
LGI1	sp|O95970|LGI1_HUMAN Leucine-rich glioma-inactivated protein 1 OS=Homo sapiens GN=LGI1 PE=1 SV=1	13	13	31	0	115693680	0.77616	31	0.71217	31	0.753153	31	1.17616	31	0.884762	31	0.883469	31	0.968394	31	1.2109	31	1.20299	31	1.16909	31	-0.37102	-2.53657	0.0271528	0.14617
TXN2	sp|Q99757|THIOM_HUMAN Thioredoxin, mitochondrial OS=Homo sapiens GN=TXN2 PE=1 SV=2	2	2	5	0	76757536	0.628989	5	1.08175	5	0.720839	5	0.905866	5	0.97114	5	0.944927	5	0.988725	5	1.68441	5	1.11714	5	0.923993	5	-0.370741	-1.91241	0.081498	0.254035
CP	sp|P00450|CERU_HUMAN Ceruloplasmin OS=Homo sapiens GN=CP PE=1 SV=1	17	17	27	0	1.30615e+08	0.831125	27	0.764749	27	0.910292	25	0.811247	27	0.924321	27	0.973551	27	1.39508	27	1.08902	27	0.948583	27	1.11452	27	-0.37026	-3.39918	0.0057232	0.082716
EIF4B	sp|P23588|IF4B_HUMAN Eukaryotic translation initiation factor 4B OS=Homo sapiens GN=EIF4B PE=1 SV=2	13	13	32	0	3.7514e+07	0.891744	32	0.690026	32	0.809318	29	0.976546	32	0.874104	32	0.892148	32	0.930587	32	1.40797	32	1.24919	32	1.12448	32	-0.370257	-2.78851	0.0172337	0.121191
NDUFS5	sp|O43920|NDUS5_HUMAN NADH dehydrogenase [ubiquinone] iron-sulfur protein 5 OS=Homo sapiens GN=NDUFS5 PE=1 SV=3	4	4	11	0	4.56898e+07	0.675927	11	0.720236	11	0.578463	11	1.1608	11	1.01206	11	0.72607	11	0.943519	11	1.42961	11	1.23541	11	1.15393	11	-0.369871	-1.70861	0.114813	0.304454
MT-CO1	sp|P00395|COX1_HUMAN Cytochrome c oxidase subunit 1 OS=Homo sapiens GN=MT-CO1 PE=1 SV=1	2	2	5	0	8.5713e+07	0.807289	5	0.794624	5	1.23526	5	0.897709	5	0.705396	5	1.61483	5	1.07764	5	1.77046	5	0.932523	5	0.61207	5	-0.369838	-1.40811	0.186012	0.400817
NUDT3	sp|O95989|NUDT3_HUMAN Diphosphoinositol polyphosphate phosphohydrolase 1 OS=Homo sapiens GN=NUDT3 PE=1 SV=1	6	6	17	0	74150004	0.839382	17	0.860661	17	0.693032	17	1.09369	17	0.721807	17	0.900422	17	1.11555	17	1.39487	17	1.05449	17	1.04581	17	-0.368388	-2.56042	0.0260129	0.14315
ABHD10	sp|Q9NUJ1|ABHDA_HUMAN Mycophenolic acid acyl-glucuronide esterase, mitochondrial OS=Homo sapiens GN=ABHD10 PE=1 SV=1	14	14	33	0	1.18074e+08	0.807107	33	0.716477	33	0.680082	33	1.07304	33	0.957966	33	0.906574	33	0.925532	33	1.35742	33	1.14271	33	1.16102	33	-0.366366	-2.56102	0.0259845	0.14315
XPNPEP3	sp|Q9NQH7|XPP3_HUMAN Probable Xaa-Pro aminopeptidase 3 OS=Homo sapiens GN=XPNPEP3 PE=1 SV=1	3	3	4	0	8.51457e+06	0.710848	4	0.747649	4	0.717311	4	1.03864	4	0.931486	4	0.827939	4	0.92657	4	1.35231	4	1.23064	4	1.05433	4	-0.365737	-2.25726	0.0447071	0.18557
IAH1	sp|Q2TAA2|IAH1_HUMAN Isoamyl acetate-hydrolyzing esterase 1 homolog OS=Homo sapiens GN=IAH1 PE=1 SV=1	4	4	6	0	9890237	0.794767	6	0.701777	6	0.738681	6	1.1569	6	0.834128	6	0.892539	6	0.980317	6	1.82606	6	0.98068	6	0.879159	6	-0.365567	-1.8096	0.0970104	0.278117
ARPC5L	sp|Q9BPX5|ARP5L_HUMAN Actin-related protein 2/3 complex subunit 5-like protein OS=Homo sapiens GN=ARPC5L PE=1 SV=1	6	7	23	0	1.63488e+08	0.769951	19	0.66655	19	0.641778	18	1.19369	19	0.975938	19	0.808726	19	0.917555	19	1.49565	19	1.12432	19	1.10816	19	-0.365508	-1.74167	0.108686	0.294912
PCDH1	sp|Q08174|PCDH1_HUMAN Protocadherin-1 OS=Homo sapiens GN=PCDH1 PE=1 SV=2	30	30	75	0	2.21701e+08	0.870615	75	0.755312	75	0.821015	73	1.11151	75	0.784767	75	1.1695	75	1.13271	75	1.07594	75	1.12737	75	1.08833	75	-0.365487	-3.93267	0.00222548	0.0635296
CLEC2L	sp|P0C7M8|CLC2L_HUMAN C-type lectin domain family 2 member L OS=Homo sapiens GN=CLEC2L PE=3 SV=1	2	2	2	0.00124792	7.44317e+06	0.787253	2	0.856945	2	0.815622	2	0.983692	2	0.87608	2	1.16795	2	1.13458	2	0.94079	2	1.10916	2	1.24655	2	-0.364937	-3.74393	0.00309918	0.0698659
SEPT4	sp|O43236|SEPT4_HUMAN Septin-4 OS=Homo sapiens GN=SEPT4 PE=1 SV=1	21	26	87	0	1.7271e+08	0.838988	59	0.843018	59	0.902392	58	0.8432	59	0.922106	59	1.15606	59	1.25927	59	0.922087	59	1.22348	59	1.05673	59	-0.364803	-3.78942	0.00286051	0.0684361
CD82	sp|P27701|CD82_HUMAN CD82 antigen OS=Homo sapiens GN=CD82 PE=1 SV=1	5	5	11	0	114264692	0.816071	11	0.897563	11	0.869918	11	0.912248	11	1.0037	11	0.922138	11	1.02375	11	0.848753	11	1.60214	11	1.34688	11	-0.364707	-2.48258	0.0299178	0.152654
DLD	sp|P09622|DLDH_HUMAN Dihydrolipoyl dehydrogenase, mitochondrial OS=Homo sapiens GN=DLD PE=1 SV=2	16	16	111	0	6.9111e+08	0.753828	111	0.725801	111	0.715979	105	1.11219	110	0.916499	111	0.854398	111	1.00844	111	1.31213	110	1.18778	110	1.09102	110	-0.364607	-2.56501	0.0257988	0.142539
FH	sp|P07954|FUMH_HUMAN Fumarate hydratase, mitochondrial OS=Homo sapiens GN=FH PE=1 SV=3	25	25	154	0	3.90174e+08	0.788883	153	0.873205	153	0.843719	146	1.04813	152	0.751953	152	1.06378	153	1.12823	153	1.23181	153	1.03515	152	1.05227	153	-0.364178	-4.14414	0.00154273	0.0609757
DCUN1D5	sp|Q9BTE7|DCNL5_HUMAN DCN1-like protein 5 OS=Homo sapiens GN=DCUN1D5 PE=1 SV=1	2	3	7	0	8403093	0.952001	6	0.798073	6	0.758246	6	0.771294	6	1.01611	6	0.860827	6	0.978822	6	1.47054	6	1.15164	6	1.09024	6	-0.363613	-2.52505	0.0277211	0.14751
SIDT1	sp|Q9NXL6|SIDT1_HUMAN SID1 transmembrane family member 1 OS=Homo sapiens GN=SIDT1 PE=2 SV=2	4	4	4	0	8.64483e+06	0.854974	4	0.788191	4	0.841865	4	1.1869	4	0.747106	4	0.921756	4	1.19269	4	1.14811	4	1.45038	4	0.90834	4	-0.362545	-2.34064	0.0385574	0.172563
PIP4K2A	sp|P48426|PI42A_HUMAN Phosphatidylinositol 5-phosphate 4-kinase type-2 alpha OS=Homo sapiens GN=PIP4K2A PE=1 SV=2	12	15	56	0	64380152	0.774241	36	0.94622	36	0.871298	35	0.931135	36	0.826803	36	1.21068	36	1.15942	36	0.849833	36	1.25333	36	1.19246	36	-0.362449	-3.71613	0.00325514	0.0707265
TOMM5	sp|Q8N4H5|TOM5_HUMAN Mitochondrial import receptor subunit TOM5 homolog OS=Homo sapiens GN=TOMM5 PE=1 SV=1	3	3	4	0.00316456	8.60377e+07	0.824026	4	0.788946	4	0.635484	4	1.01776	4	0.849875	4	0.907317	4	1.34574	4	1.28713	4	0.951313	4	0.861065	4	-0.361855	-2.26219	0.0443194	0.184588
GMFB	sp|P60983|GMFB_HUMAN Glia maturation factor beta OS=Homo sapiens GN=GMFB PE=1 SV=2	6	10	27	0	3.0158e+08	0.801819	15	0.877597	15	0.748622	15	1.20325	15	0.773992	15	0.956815	15	1.18734	15	1.38561	15	1.05048	15	1.06718	15	-0.361168	-2.81837	0.0163273	0.117782
SLC25A36	sp|Q96CQ1|S2536_HUMAN Solute carrier family 25 member 36 OS=Homo sapiens GN=SLC25A36 PE=1 SV=1	4	4	5	0	3582204	0.950308	5	0.82005	5	0.720096	5	1.08063	5	0.947931	5	1.06021	5	1.00716	5	1.17666	5	1.09856	5	1.00455	5	-0.360841	-3.08341	0.0101074	0.0976964
ETFB	sp|P38117|ETFB_HUMAN Electron transfer flavoprotein subunit beta OS=Homo sapiens GN=ETFB PE=1 SV=3	13	13	48	0	170355512	0.692376	48	0.826691	48	0.757075	45	1.14427	48	0.804036	48	0.849966	48	0.902498	48	1.4735	48	1.28755	48	1.02947	48	-0.360358	-2.1838	0.0508947	0.197776
GRM3	sp|Q14832|GRM3_HUMAN Metabotropic glutamate receptor 3 OS=Homo sapiens GN=GRM3 PE=1 SV=2	11	14	25	0	4.04577e+07	0.834854	20	0.79527	20	0.824231	19	1.02098	19	0.78649	20	1.17366	20	1.34445	20	0.993876	20	0.912603	20	1.10128	20	-0.360207	-3.43871	0.00533205	0.0811668
ATP5D	sp|P30049|ATPD_HUMAN ATP synthase subunit delta, mitochondrial OS=Homo sapiens GN=ATP5D PE=1 SV=2	4	4	19	0	6.37604e+07	0.719306	19	0.808368	19	0.76766	19	1.03661	19	0.813683	19	0.916866	19	0.859965	19	1.58633	19	1.29577	19	0.867469	19	-0.360064	-2.0515	0.0641378	0.225791
DPY19L1	sp|Q2PZI1|D19L1_HUMAN Probable C-mannosyltransferase DPY19L1 OS=Homo sapiens GN=DPY19L1 PE=2 SV=1	2	3	3	0	10363272	0.8742	2	0.786885	2	0.847955	2	1.07673	2	0.730162	2	1.38062	2	1.21988	2	0.781176	2	0.951435	2	1.30271	2	-0.359861	-2.19208	0.0501582	0.196439
NADK2	sp|Q4G0N4|NAKD2_HUMAN NAD kinase 2, mitochondrial OS=Homo sapiens GN=NADK2 PE=1 SV=2	15	15	39	0	122602784	0.73192	39	0.826786	39	0.859385	39	0.949577	39	0.958027	39	0.89992	39	0.920104	39	1.36292	39	1.23706	39	1.18149	39	-0.359835	-2.76797	0.0178858	0.12331
TMEM178A	sp|Q8NBL3|T178A_HUMAN Transmembrane protein 178A OS=Homo sapiens GN=TMEM178A PE=2 SV=1	3	3	4	0	3.29953e+06	0.874593	4	0.679745	4	0.830043	4	1.16632	4	0.843478	4	1.09474	4	1.15792	4	1.27328	4	1.09587	4	0.973978	4	-0.35966	-2.65877	0.0217872	0.132684
NDUFA4	sp|O00483|NDUA4_HUMAN Cytochrome c oxidase subunit NDUFA4 OS=Homo sapiens GN=NDUFA4 PE=1 SV=1	5	5	37	0	144789876	0.84999	37	0.828938	37	0.804182	36	1.08832	37	0.859419	37	1.11528	37	1.03995	37	1.40553	37	1.16222	37	0.868611	37	-0.359515	-2.8241	0.016159	0.117267
CLSTN1	sp|O94985|CSTN1_HUMAN Calsyntenin-1 OS=Homo sapiens GN=CLSTN1 PE=1 SV=1	11	11	15	0	4.4964e+07	0.804465	15	0.955919	15	0.869834	15	0.885992	15	0.771195	15	1.08878	15	1.17554	15	1.04056	15	1.09303	15	1.1989	15	-0.359386	-5.24158	0.000252697	0.0485344
HSPA8	sp|P11142|HSP7C_HUMAN Heat shock cognate 71 kDa protein OS=Homo sapiens GN=HSPA8 PE=1 SV=1	31	45	546	0	1379492096	0.827577	299	0.898608	298	0.847448	283	0.950953	300	0.737562	299	0.952296	298	1.2038	300	1.22031	300	1.00648	300	1.09478	301	-0.358829	-4.00756	0.00195351	0.0631645
AK2	sp|P54819|KAD2_HUMAN Adenylate kinase 2, mitochondrial OS=Homo sapiens GN=AK2 PE=1 SV=2	6	6	8	0	7911943	0.70579	8	0.840118	8	0.995512	8	0.989548	8	0.899641	8	0.830624	8	0.945641	8	1.47526	8	1.43682	8	0.986746	8	-0.358721	-2.14666	0.0543244	0.204616
SYT3	sp|Q9BQG1|SYT3_HUMAN Synaptotagmin-3 OS=Homo sapiens GN=SYT3 PE=2 SV=1	12	15	23	0	2.9122e+07	0.802525	20	0.816549	20	0.836245	19	1.14356	20	0.818625	20	1.10523	20	1.08027	20	1.18912	20	1.09192	20	1.01967	20	-0.358638	-3.34894	0.0062631	0.0849817
IDH3B	sp|O43837|IDH3B_HUMAN Isocitrate dehydrogenase [NAD] subunit beta, mitochondrial OS=Homo sapiens GN=IDH3B PE=1 SV=2	20	20	102	0	3.08667e+08	0.707614	101	0.934935	101	0.776893	92	1.02538	102	0.80923	100	0.968786	101	1.1561	102	1.27435	102	0.972574	101	0.972054	102	-0.357553	-3.08052	0.0101603	0.0976964
ARF5	sp|P84085|ARF5_HUMAN ADP-ribosylation factor 5 OS=Homo sapiens GN=ARF5 PE=1 SV=2	7	13	52	0	5.32247e+07	0.672029	12	0.954547	12	0.845386	12	0.998992	12	0.892021	12	1.03353	12	1.04457	12	1.30094	12	1.15156	12	1.12762	12	-0.357538	-3.09719	0.00985865	0.0967627
UBL3	sp|O95164|UBL3_HUMAN Ubiquitin-like protein 3 OS=Homo sapiens GN=UBL3 PE=1 SV=1	3	3	5	0	57278457	0.875044	5	0.930866	5	0.777086	5	0.976744	5	0.908324	5	1.09536	5	1.01933	5	1.17349	5	1.22943	5	1.11681	5	-0.355901	-4.46273	0.000897391	0.0571843
ALDOA	sp|P04075|ALDOA_HUMAN Fructose-bisphosphate aldolase A OS=Homo sapiens GN=ALDOA PE=1 SV=2	23	29	384	0	2453566528	0.782938	327	0.574705	321	0.640889	289	1.345	327	0.884036	327	0.74429	326	0.825142	328	1.30094	327	1.25623	327	1.15837	328	-0.355837	-1.50561	0.159599	0.367483
ANKRD27	sp|Q96NW4|ANR27_HUMAN Ankyrin repeat domain-containing protein 27 OS=Homo sapiens GN=ANKRD27 PE=1 SV=2	4	4	5	0	2488119	0.902478	5	0.767515	5	0.688994	5	0.869886	5	0.988191	5	1.01607	5	1.13897	5	1.1054	5	1.05468	5	0.945822	5	-0.355835	-3.33602	0.00641018	0.0849817
RAB40C	sp|Q96S21|RB40C_HUMAN Ras-related protein Rab-40C OS=Homo sapiens GN=RAB40C PE=1 SV=1	2	4	5	0	2896326	0.758761	2	0.78999	2	0.849781	2	0.892239	2	0.945268	2	1.00882	2	1.05025	2	1.61286	2	1.10432	2	0.86584	2	-0.355806	-2.49182	0.029426	0.151623
C15orf40	sp|Q8WUR7|CO040_HUMAN UPF0235 protein C15orf40 OS=Homo sapiens GN=C15orf40 PE=1 SV=2	2	2	2	0	3366171	0.654464	2	0.744278	2	0.935582	2	1.14001	2	0.825862	2	0.773118	2	0.862147	2	1.77389	2	1.40049	2	0.889595	2	-0.355616	-1.46988	0.168881	0.380007
DAB1	sp|O75553|DAB1_HUMAN Disabled homolog 1 OS=Homo sapiens GN=DAB1 PE=1 SV=3	3	3	3	0	7227250	0.769088	3	0.961096	3	0.874668	3	1.02401	3	0.761921	3	1.12029	3	1.16558	3	1.05544	3	0.981574	3	1.20258	3	-0.355376	-3.32506	0.00653762	0.0849817
IFIT1	sp|P09914|IFIT1_HUMAN Interferon-induced protein with tetratricopeptide repeats 1 OS=Homo sapiens GN=IFIT1 PE=1 SV=2	15	18	26	0	45554796	0.845149	22	0.829659	22	0.666898	21	0.635978	22	0.733484	22	0.688421	22	0.8807	22	0.605003	22	0.838456	22	2.6797	22	-0.354888	-1.09591	0.295925	0.522112
PGP	sp|A6NDG6|PGP_HUMAN Glycerol-3-phosphate phosphatase OS=Homo sapiens GN=PGP PE=1 SV=1	3	3	4	0	4687705	0.78369	4	0.866533	4	0.777599	4	0.985639	4	0.852179	4	1.06899	4	1.11095	4	1.51322	4	1.00039	4	0.843318	4	-0.354824	-2.86961	0.0148813	0.112804
ACO2	sp|Q99798|ACON_HUMAN Aconitate hydratase, mitochondrial OS=Homo sapiens GN=ACO2 PE=1 SV=2	39	39	364	0	2739377856	0.793638	358	0.796285	356	0.797075	337	1.10102	360	0.829184	360	1.0229	360	1.04502	362	1.17533	360	1.12951	360	1.07888	360	-0.354249	-3.53096	0.00452187	0.0768194
SMIM12	sp|Q96EX1|SIM12_HUMAN Small integral membrane protein 12 OS=Homo sapiens GN=SMIM12 PE=1 SV=3	2	2	2	0	6.52799e+06	0.800476	2	0.959743	2	0.822519	2	0.986157	2	0.776029	2	1.24015	2	1.2898	2	1.00031	2	1.13889	2	0.966009	2	-0.353823	-3.10661	0.00969228	0.0961611
CNTNAP5	sp|Q8WYK1|CNTP5_HUMAN Contactin-associated protein-like 5 OS=Homo sapiens GN=CNTNAP5 PE=2 SV=1	14	14	24	0	2.44402e+07	0.759612	24	0.719676	24	0.942584	22	1.08931	24	0.832573	24	1.14598	24	1.11968	24	1.09124	24	0.990402	24	1.09566	24	-0.353781	-3.46954	0.00504594	0.0797608
INPP5A	sp|Q14642|I5P1_HUMAN Type I inositol 1,4,5-trisphosphate 5-phosphatase OS=Homo sapiens GN=INPP5A PE=1 SV=1	11	11	23	0	2.86069e+07	0.784291	22	0.855978	22	0.797316	21	1.09227	22	0.833984	22	1.09124	22	1.12603	22	1.14216	22	1.07069	22	1.10002	22	-0.353107	-4.14945	0.00152868	0.0609757
SYT7	sp|O43581|SYT7_HUMAN Synaptotagmin-7 OS=Homo sapiens GN=SYT7 PE=1 SV=3	17	17	35	0	122432680	0.878911	34	0.74407	34	0.785612	33	1.17728	34	0.77166	34	1.07043	34	1.15141	34	1.08346	34	1.21009	34	1.01789	34	-0.353085	-3.03929	0.0109466	0.100805
SCN2A	sp|Q99250|SCN2A_HUMAN Sodium channel protein type 2 subunit alpha OS=Homo sapiens GN=SCN2A PE=1 SV=3	22	40	80	0	120838900	0.855861	44	0.826611	44	0.831639	42	1.06399	44	0.766856	44	1.24243	44	1.11759	44	1.00432	44	1.02693	44	1.13651	44	-0.352606	-4.11436	0.00162391	0.0609757
NDUFV1	sp|P49821|NDUV1_HUMAN NADH dehydrogenase [ubiquinone] flavoprotein 1, mitochondrial OS=Homo sapiens GN=NDUFV1 PE=1 SV=4	15	15	63	0	4.0548e+08	0.742358	62	0.881555	62	0.766908	58	1.05383	63	0.880453	62	1.07336	62	1.04732	63	1.10541	62	1.10298	63	1.08249	63	-0.351677	-3.63809	0.0037374	0.0725869
HBB	sp|P68871|HBB_HUMAN Hemoglobin subunit beta OS=Homo sapiens GN=HBB PE=1 SV=2	6	11	272	0	4.64881e+09	0.804918	125	0.746281	125	0.660419	115	1.25005	125	0.729641	125	0.70765	125	1.01688	125	1.23147	125	0.984883	125	1.33246	125	-0.351659	-1.80062	0.098486	0.280371
CDV3	sp|Q9UKY7|CDV3_HUMAN Protein CDV3 homolog OS=Homo sapiens GN=CDV3 PE=1 SV=1	2	2	6	0	173083629	0.835222	6	0.685537	6	1.0477	6	0.914713	6	0.786275	6	1.01858	6	0.879453	6	1.86162	6	1.24065	6	0.776546	6	-0.351471	-1.56503	0.145134	0.347868
SYT1	sp|P21579|SYT1_HUMAN Synaptotagmin-1 OS=Homo sapiens GN=SYT1 PE=1 SV=1	18	28	258	0	699537632	0.844134	176	0.728654	176	0.841785	170	1.1252	182	0.796207	178	1.03194	176	1.07205	181	1.13556	177	1.2185	177	1.03142	179	-0.351394	-3.32199	0.00657383	0.0849817
DECR1	sp|Q16698|DECR_HUMAN 2,4-dienoyl-CoA reductase, mitochondrial OS=Homo sapiens GN=DECR1 PE=1 SV=1	17	17	54	0	2.11362e+08	0.655268	54	0.625363	54	0.630476	50	1.12268	54	1.09243	54	0.624151	54	0.724049	54	1.58034	54	1.35827	54	1.12182	54	-0.351392	-1.27236	0.228802	0.452782
LINGO1	sp|Q96FE5|LIGO1_HUMAN Leucine-rich repeat and immunoglobulin-like domain-containing nogo receptor-interacting protein 1 OS=Homo sapiens GN=LINGO1 PE=1 SV=2	10	12	21	0	5.04145e+07	0.837228	17	0.777234	17	0.815956	16	1.10744	17	0.741249	17	0.98205	17	1.10338	17	1.13999	17	1.15715	17	1.07543	17	-0.351031	-3.37588	0.00596742	0.0840945
TTL	sp|Q8NG68|TTL_HUMAN Tubulin--tyrosine ligase OS=Homo sapiens GN=TTL PE=1 SV=2	4	4	5	0	6.94136e+06	0.788957	5	0.926481	5	0.980082	4	0.992083	5	0.809221	5	1.15534	5	1.14388	5	1.07701	5	1.01847	5	1.19485	5	-0.350681	-4.28169	0.00121903	0.0600062
SNAP25	sp|P60880|SNP25_HUMAN Synaptosomal-associated protein 25 OS=Homo sapiens GN=SNAP25 PE=1 SV=1	40	40	290	0	745688448	0.807821	287	0.786919	287	0.805067	264	1.04194	287	0.806357	288	0.992873	287	1.17086	288	1.08795	288	1.08306	287	1.07154	288	-0.350121	-4.10125	0.00166104	0.0614016
LASP1	sp|Q14847|LASP1_HUMAN LIM and SH3 domain protein 1 OS=Homo sapiens GN=LASP1 PE=1 SV=2	11	11	30	0	1.07184e+08	0.659717	30	1.01469	30	0.993982	28	0.905026	29	0.879032	30	1.04693	30	1.07213	30	1.21514	30	1.10957	30	1.08976	30	-0.350018	-3.06206	0.0105051	0.0992493
OLFM1	sp|Q99784|NOE1_HUMAN Noelin OS=Homo sapiens GN=OLFM1 PE=1 SV=4	10	10	25	0	108537504	0.908369	25	0.737375	25	0.789087	24	1.00521	25	0.835692	25	0.933152	25	1.18453	25	1.1564	25	1.14976	25	1.06397	25	-0.349909	-3.68387	0.00344618	0.0712795
PPM1B	sp|O75688|PPM1B_HUMAN Protein phosphatase 1B OS=Homo sapiens GN=PPM1B PE=1 SV=1	8	8	14	0	1.89926e+07	0.795949	14	0.990253	14	0.950225	13	0.865397	14	0.778919	14	1.0578	14	1.06298	14	1.22173	14	1.0958	14	1.12167	14	-0.349641	-3.97678	0.00206087	0.0635296
COX7A2	sp|P14406|CX7A2_HUMAN Cytochrome c oxidase subunit 7A2, mitochondrial OS=Homo sapiens GN=COX7A2 PE=1 SV=1	2	2	10	0	219344892	0.790647	10	0.837757	10	0.868902	10	0.955758	10	0.840054	10	1.26909	10	1.01533	10	1.47078	10	1.11914	10	0.814736	10	-0.349125	-2.34671	0.038143	0.17234
ME3	sp|Q16798|MAON_HUMAN NADP-dependent malic enzyme, mitochondrial OS=Homo sapiens GN=ME3 PE=2 SV=2	25	26	93	0	3.33466e+08	0.865895	78	0.801952	78	0.819675	77	1.09848	78	0.803354	78	1.1046	78	1.11062	78	1.10631	78	1.10933	78	1.06327	78	-0.348962	-4.08863	0.00169762	0.0614089
HRG	sp|P04196|HRG_HUMAN Histidine-rich glycoprotein OS=Homo sapiens GN=HRG PE=1 SV=1	5	5	5	0	2.43116e+06	1.05583	5	1.07413	5	0.931604	5	0.739053	5	0.565154	5	0.667359	5	1.36109	5	0.727294	5	0.714102	5	1.68499	5	-0.348877	-1.32861	0.210185	0.432782
RIMBP2	sp|O15034|RIMB2_HUMAN RIMS-binding protein 2 OS=Homo sapiens GN=RIMBP2 PE=1 SV=3	17	17	31	0	4.93086e+07	0.880459	31	0.848957	31	0.81288	31	0.972991	31	0.825471	31	1.08237	31	1.14753	31	1.09693	31	0.96471	31	1.12674	31	-0.347774	-5.00637	0.000367238	0.049012
IFIT3	sp|O14879|IFIT3_HUMAN Interferon-induced protein with tetratricopeptide repeats 3 OS=Homo sapiens GN=IFIT3 PE=1 SV=1	15	15	22	0	26211002	0.877077	22	0.827071	22	0.687775	20	0.620542	22	0.714247	22	0.631031	22	0.977853	22	0.601668	22	0.806794	22	2.61572	22	-0.347655	-1.02291	0.327752	0.553854
THTPA	sp|Q9BU02|THTPA_HUMAN Thiamine-triphosphatase OS=Homo sapiens GN=THTPA PE=1 SV=3	2	2	2	0	4.16583e+06	0.713852	2	0.961409	2	0.739509	2	0.966068	2	0.894569	2	0.867501	2	0.97904	2	1.64652	2	1.07967	2	0.942771	2	-0.347302	-1.9457	0.0769853	0.247972
AIF1	sp|P55008|AIF1_HUMAN Allograft inflammatory factor 1 OS=Homo sapiens GN=AIF1 PE=1 SV=1	2	2	2	0	1.66388e+06	0.700173	2	0.704306	2	0.982148	2	1.16868	2	0.71008	2	0.834568	2	0.874517	2	2.08409	2	1.27741	2	0.684112	2	-0.346628	-1.21075	0.250705	0.474878
DNAJC19	sp|Q96DA6|TIM14_HUMAN Mitochondrial import inner membrane translocase subunit TIM14 OS=Homo sapiens GN=DNAJC19 PE=1 SV=3	7	7	9	0	4.46778e+06	0.833183	9	0.835844	9	0.6234	9	1.17051	9	0.871611	9	0.808567	9	0.918937	9	1.65436	9	1.23279	9	0.94481	9	-0.346624	-1.71601	0.113415	0.301862
ISCU	sp|Q9H1K1|ISCU_HUMAN Iron-sulfur cluster assembly enzyme ISCU, mitochondrial OS=Homo sapiens GN=ISCU PE=1 SV=2	5	5	17	0	3.48162e+07	0.689594	17	0.926346	17	0.847951	16	1.05302	17	0.848024	17	0.889182	17	0.957385	17	1.30786	17	1.23671	17	1.14253	17	-0.345918	-2.50721	0.0286237	0.150315
NUDT5	sp|Q9UKK9|NUDT5_HUMAN ADP-sugar pyrophosphatase OS=Homo sapiens GN=NUDT5 PE=1 SV=1	9	9	18	0	3.19088e+07	0.707609	18	0.739974	18	1.25701	18	0.889316	18	0.966382	18	1.05366	18	0.874883	18	1.4708	18	1.35366	18	0.998352	18	-0.345566	-1.84512	0.0913702	0.270568
ADPRHL2	sp|Q9NX46|ARHL2_HUMAN Poly(ADP-ribose) glycohydrolase ARH3 OS=Homo sapiens GN=ADPRHL2 PE=1 SV=1	8	8	10	0	1.87164e+07	0.751884	9	1.11461	10	0.764669	10	0.884502	10	0.922962	10	1.01479	10	1.03911	10	1.44632	10	1.05416	9	0.996871	9	-0.34526	-2.35978	0.0372647	0.170001
PAK1	sp|Q13153|PAK1_HUMAN Serine/threonine-protein kinase PAK 1 OS=Homo sapiens GN=PAK1 PE=1 SV=2	14	24	80	0	136884624	0.852822	44	0.738966	44	0.804152	43	1.17836	44	0.743216	44	1.08368	44	1.14332	44	1.02334	44	1.01658	44	1.14491	44	-0.345202	-2.77389	0.0176954	0.122885
AUH	sp|Q13825|AUHM_HUMAN Methylglutaconyl-CoA hydratase, mitochondrial OS=Homo sapiens GN=AUH PE=1 SV=1	12	12	22	0	6.12023e+07	0.803429	21	0.775004	21	0.786609	21	0.996922	21	0.970634	21	0.916874	22	1.0702	22	1.23378	21	1.09078	21	1.07615	21	-0.344491	-3.33228	0.00645339	0.0849817
SULT4A1	sp|Q9BR01|ST4A1_HUMAN Sulfotransferase 4A1 OS=Homo sapiens GN=SULT4A1 PE=1 SV=2	8	8	15	0	3.98186e+07	0.768541	15	0.96029	15	0.835852	15	1.0578	15	0.748591	15	0.962196	15	1.28439	15	0.852991	15	0.99496	15	1.30305	15	-0.344123	-2.71271	0.0197652	0.128412
OAS2	sp|P29728|OAS2_HUMAN 2'-5'-oligoadenylate synthase 2 OS=Homo sapiens GN=OAS2 PE=1 SV=3	5	5	6	0	8.46302e+06	0.885921	6	0.787852	6	0.594902	6	0.679158	6	0.78651	6	0.741456	6	1.16904	6	0.474424	6	0.904355	6	2.25408	6	-0.343399	-1.08377	0.30105	0.528226
LANCL2	sp|Q9NS86|LANC2_HUMAN LanC-like protein 2 OS=Homo sapiens GN=LANCL2 PE=1 SV=1	12	12	49	0	1.61349e+08	0.804321	49	0.750829	49	0.806157	49	1.0987	49	0.897855	49	1.04205	49	1.07631	49	1.07842	49	1.22703	49	1.09946	49	-0.34336	-3.64658	0.00368155	0.072269
HPX	sp|P02790|HEMO_HUMAN Hemopexin OS=Homo sapiens GN=HPX PE=1 SV=2	5	5	8	0	1.40176e+07	0.811621	8	0.934009	8	1.00623	8	0.884318	8	0.738084	8	0.792142	8	1.2338	8	1.05045	8	1.0943	8	1.34285	8	-0.343283	-2.47913	0.0301035	0.153068
RABL6	sp|Q3YEC7|RABL6_HUMAN Rab-like protein 6 OS=Homo sapiens GN=RABL6 PE=1 SV=2	13	13	23	0	22201145	0.817516	23	0.892379	23	0.861353	23	0.940237	23	0.793096	23	0.956546	23	1.13292	23	1.15884	23	1.13515	23	1.14055	23	-0.342913	-4.18199	0.00144557	0.0609757
NDUFC2	sp|O95298|NDUC2_HUMAN NADH dehydrogenase [ubiquinone] 1 subunit C2 OS=Homo sapiens GN=NDUFC2 PE=1 SV=1	3	6	32	0	235791400	0.82645	18	0.804882	18	0.739815	18	1.07765	18	0.875301	18	0.995782	18	1.08831	18	1.21319	18	1.11494	18	0.91474	18	-0.34252	-2.96403	0.0125436	0.105964
NDUFA8	sp|P51970|NDUA8_HUMAN NADH dehydrogenase [ubiquinone] 1 alpha subcomplex subunit 8 OS=Homo sapiens GN=NDUFA8 PE=1 SV=3	6	6	13	0	1.45477e+08	0.787496	13	0.813281	13	0.712637	12	1.07429	13	0.925096	13	0.930752	13	1.16216	13	1.23307	13	1.09165	13	0.889602	13	-0.342189	-2.43999	0.0322904	0.157725
RHOB	sp|P62745|RHOB_HUMAN Rho-related GTP-binding protein RhoB OS=Homo sapiens GN=RHOB PE=1 SV=1	5	6	27	0	8.69954e+07	0.849057	20	0.834526	20	0.793862	18	1.04164	20	0.809277	20	1.03434	20	1.08325	20	1.14614	20	1.14893	20	1.05094	20	-0.342032	-4.2785	0.00122566	0.0600062
CD55	sp|P08174|DAF_HUMAN Complement decay-accelerating factor OS=Homo sapiens GN=CD55 PE=1 SV=4	2	2	4	0	2.68109e+07	0.73597	4	0.838801	4	0.886427	4	1.13187	4	0.781009	4	1.1501	4	1.05551	4	1.16543	4	1.18613	4	1.03623	4	-0.341807	-3.14939	0.00897165	0.0931779
ADCY1	sp|Q08828|ADCY1_HUMAN Adenylate cyclase type 1 OS=Homo sapiens GN=ADCY1 PE=1 SV=2	8	8	12	0	7.19571e+06	0.85943	12	0.798395	12	0.879838	12	1.16713	12	0.684279	12	1.20527	12	1.10897	12	1.05003	12	0.997712	12	1.09242	12	-0.340443	-2.66203	0.0216595	0.132534
SEPT5	sp|Q99719|SEPT5_HUMAN Septin-5 OS=Homo sapiens GN=SEPT5 PE=1 SV=1	17	20	84	0	4.87552e+08	0.807638	70	0.828539	70	0.901768	65	1.05083	70	0.812442	70	1.11283	70	1.16744	70	1.021	70	1.08462	70	1.09429	70	-0.339935	-4.4226	0.000960082	0.0571843
ANLN	sp|Q9NQW6|ANLN_HUMAN Anillin OS=Homo sapiens GN=ANLN PE=1 SV=2	10	10	15	0	3.407e+07	0.720047	15	0.947955	15	0.807446	15	0.927299	15	0.993381	15	1.13329	15	0.995543	15	0.740031	15	1.71811	15	1.16179	15	-0.339915	-1.88763	0.0850134	0.260003
DPP6	sp|P42658|DPP6_HUMAN Dipeptidyl aminopeptidase-like protein 6 OS=Homo sapiens GN=DPP6 PE=1 SV=2	33	36	168	0	876548800	0.854285	155	0.78957	155	0.802466	153	1.15696	155	0.782733	155	1.12513	155	1.06753	155	1.05755	155	1.17101	155	1.08514	155	-0.339424	-3.25554	0.00740858	0.0866543
APOO	sp|Q9BUR5|MIC26_HUMAN MICOS complex subunit MIC26 OS=Homo sapiens GN=APOO PE=1 SV=1	4	4	13	0	1.70775e+08	0.92212	13	0.862433	13	0.60632	13	1.02939	13	0.957207	13	0.996433	13	1.04607	13	1.19612	13	1.12262	13	1.00088	13	-0.33896	-2.52335	0.0278059	0.147854
ROGDI	sp|Q9GZN7|ROGDI_HUMAN Protein rogdi homolog OS=Homo sapiens GN=ROGDI PE=1 SV=1	7	7	16	0	54711056	0.880525	16	0.77388	16	0.662906	14	1.15757	16	0.7406	16	0.913018	16	1.22961	16	1.13813	16	0.997088	16	1.04654	16	-0.338919	-2.53635	0.0271636	0.14617
OAS3	sp|Q9Y6K5|OAS3_HUMAN 2'-5'-oligoadenylate synthase 3 OS=Homo sapiens GN=OAS3 PE=1 SV=3	5	5	5	0	2.90796e+06	0.97102	5	0.782038	5	1.01083	5	0.687623	5	0.914636	5	0.884731	5	1.11508	5	0.80873	5	0.829708	5	1.87306	5	-0.338293	-1.56574	0.144967	0.347789
ACOT7	sp|O00154|BACH_HUMAN Cytosolic acyl coenzyme A thioester hydrolase OS=Homo sapiens GN=ACOT7 PE=1 SV=3	14	15	66	0	145052744	0.80909	64	0.9715	64	0.896934	59	0.950539	65	0.741438	64	1.12394	65	1.1677	65	1.15575	65	0.950851	64	1.08335	65	-0.338052	-3.89137	0.002392	0.0657011
JAM3	sp|Q9BX67|JAM3_HUMAN Junctional adhesion molecule C OS=Homo sapiens GN=JAM3 PE=1 SV=1	7	7	20	0	5.56583e+07	0.872599	20	0.797066	20	0.825827	20	0.798293	20	1.08795	20	1.17069	20	1.00627	20	0.952235	20	1.3991	20	1.06089	20	-0.337996	-2.97241	0.0123548	0.105395
SDHB	sp|P21912|SDHB_HUMAN Succinate dehydrogenase [ubiquinone] iron-sulfur subunit, mitochondrial OS=Homo sapiens GN=SDHB PE=1 SV=3	13	13	54	0	225188912	0.774427	54	0.67982	54	0.698981	51	1.13873	54	0.989114	54	0.886358	54	0.983041	54	1.51016	54	1.22401	54	0.901168	54	-0.33793	-1.93441	0.0784892	0.250195
RCSD1	sp|Q6JBY9|CPZIP_HUMAN CapZ-interacting protein OS=Homo sapiens GN=RCSD1 PE=1 SV=1	2	2	2	0	1543320	0.844074	2	0.500417	2	0.683584	2	1.0888	2	0.850176	2	0.483229	2	0.760731	2	2.44382	2	1.23468	2	0.711805	2	-0.337912	-0.869115	0.402867	0.620487
MFSD6	sp|Q6ZSS7|MFSD6_HUMAN Major facilitator superfamily domain-containing protein 6 OS=Homo sapiens GN=MFSD6 PE=1 SV=2	6	6	9	0	4.50311e+07	0.888884	9	0.851374	9	0.796322	8	1.05076	9	0.799312	9	1.06212	9	1.09563	9	1.18688	9	1.06099	9	1.04358	9	-0.337785	-3.80029	0.00280632	0.0682653
BORCS5	sp|Q969J3|BORC5_HUMAN BLOC-1-related complex subunit 5 OS=Homo sapiens GN=BORCS5 PE=1 SV=1	4	4	5	0	4.80351e+06	0.817185	5	0.79225	5	0.667607	4	0.996588	5	0.961674	5	0.944346	5	0.959127	5	1.44917	5	1.21945	5	0.8953	5	-0.336834	-2.28237	0.0427626	0.181613
CHCHD4	sp|Q8N4Q1|MIA40_HUMAN Mitochondrial intermembrane space import and assembly protein 40 OS=Homo sapiens GN=CHCHD4 PE=1 SV=1	2	2	3	0	12733168	0.904795	3	0.69964	3	0.720071	3	1.12184	3	0.890658	3	1.02931	3	0.973083	3	1.57801	3	1.17068	3	0.832363	3	-0.3367	-1.88566	0.085299	0.260297
ADH1B	sp|P00325|ADH1B_HUMAN Alcohol dehydrogenase 1B OS=Homo sapiens GN=ADH1B PE=1 SV=2	2	5	5	0	9908178	0.84803	2	0.855924	2	0.614087	1	0.975697	2	0.699486	2	0.551601	2	1.1203	2	0.790489	2	2.00454	2	1.07027	2	-0.336631	-1.19346	0.257142	0.480255
MSN	sp|P26038|MOES_HUMAN Moesin OS=Homo sapiens GN=MSN PE=1 SV=3	31	45	142	0	1.71509e+08	0.782971	84	0.971826	84	0.929177	80	0.863725	84	0.916393	84	1.14143	84	1.05739	84	1.23538	84	1.3068	84	0.878201	84	-0.33661	-3.13143	0.00926726	0.0939818
MORN4	sp|Q8NDC4|MORN4_HUMAN MORN repeat-containing protein 4 OS=Homo sapiens GN=MORN4 PE=1 SV=1	3	3	4	0	5277716	0.87943	4	0.789544	4	0.655958	4	1.24984	4	0.809207	4	0.856356	4	0.96702	4	1.30231	4	1.26978	4	0.995346	4	-0.336594	-1.95573	0.0756724	0.245556
PLA2G16	sp|P53816|PA216_HUMAN HRAS-like suppressor 3 OS=Homo sapiens GN=PLA2G16 PE=1 SV=2	2	2	4	0	18258462	0.835328	4	0.878398	4	0.803155	3	0.869767	4	0.952493	4	1.10239	4	0.977158	4	0.813351	3	1.56457	4	1.16374	4	-0.336303	-2.40658	0.0342786	0.162207
LSM2	sp|Q9Y333|LSM2_HUMAN U6 snRNA-associated Sm-like protein LSm2 OS=Homo sapiens GN=LSM2 PE=1 SV=1	2	2	4	0	21838091	0.732673	4	0.961859	4	0.966324	4	0.887065	4	0.91883	4	0.984628	4	0.970291	4	1.22396	4	1.37258	4	1.11198	4	-0.336296	-2.84639	0.0155201	0.115252
RAD23A	sp|P54725|RD23A_HUMAN UV excision repair protein RAD23 homolog A OS=Homo sapiens GN=RAD23A PE=1 SV=1	9	12	20	0	3.38307e+07	0.817176	12	0.96672	13	0.958933	11	0.855885	12	0.869976	13	1.06548	13	0.955767	14	1.12197	13	1.19745	13	1.14881	14	-0.336172	-3.75469	0.00304097	0.0698659
PPP2R2A	sp|P63151|2ABA_HUMAN Serine/threonine-protein phosphatase 2A 55 kDa regulatory subunit B alpha isoform OS=Homo sapiens GN=PPP2R2A PE=1 SV=1	10	18	39	0	110791280	0.69768	20	0.978309	20	0.889771	20	1.01996	20	0.848008	20	1.06505	20	1.14885	20	1.05	20	1.0778	20	1.14303	20	-0.335985	-3.7155	0.00325875	0.0707265
TESC	sp|Q96BS2|CHP3_HUMAN Calcineurin B homologous protein 3 OS=Homo sapiens GN=TESC PE=1 SV=3	5	5	9	0	1.4325e+07	0.806481	9	0.859843	9	0.89405	9	0.93932	9	0.793075	9	1.09198	9	1.12571	9	1.11546	9	1.05387	9	1.08762	9	-0.335799	-5.90537	9.17815e-05	0.0352384
FLOT2	sp|Q14254|FLOT2_HUMAN Flotillin-2 OS=Homo sapiens GN=FLOT2 PE=1 SV=2	22	22	85	0	2.32085e+08	0.878053	85	0.764566	85	0.854047	85	1.03109	85	0.868706	85	1.24645	85	1.1788	85	0.930024	85	1.22581	85	1.0176	85	-0.335403	-3.2926	0.00693053	0.0860629
RDX	sp|P35241|RADI_HUMAN Radixin OS=Homo sapiens GN=RDX PE=1 SV=1	21	35	120	0	1.39197e+08	0.87536	52	0.717757	52	0.865399	51	0.854196	52	1.10218	52	1.08627	52	0.942466	52	0.925595	52	1.53383	52	1.15025	52	-0.335202	-2.26818	0.0438512	0.183473
DPYSL4	sp|O14531|DPYL4_HUMAN Dihydropyrimidinase-related protein 4 OS=Homo sapiens GN=DPYSL4 PE=1 SV=2	20	20	70	0	149393176	0.777968	70	0.89181	70	0.841393	69	1.13466	70	0.752039	70	1.11115	70	1.07147	70	1.09232	70	1.04314	70	1.17639	70	-0.33359	-3.37737	0.0059515	0.0840945
RALA	sp|P11233|RALA_HUMAN Ras-related protein Ral-A OS=Homo sapiens GN=RALA PE=1 SV=1	6	12	56	0	261154776	0.811525	36	0.840857	36	0.841329	34	0.977793	36	0.91149	36	1.04903	36	1.08716	36	1.20288	36	1.18323	36	0.992545	36	-0.333327	-4.35953	0.00106805	0.0575079
MOCS1	sp|Q9NZB8|MOCS1_HUMAN Molybdenum cofactor biosynthesis protein 1 OS=Homo sapiens GN=MOCS1 PE=1 SV=3	2	2	2	0	9211376	0.810256	2	0.994738	2	0.582195	2	1.01211	2	0.869905	2	0.84051	2	1.29627	2	1.11245	2	1.06032	2	1.03675	2	-0.332701	-2.03733	0.0657337	0.228756
FLOT1	sp|O75955|FLOT1_HUMAN Flotillin-1 OS=Homo sapiens GN=FLOT1 PE=1 SV=3	30	30	91	0	2.15635e+08	0.867669	91	0.795265	91	0.896397	88	1.04355	91	0.852691	90	1.27441	91	1.13104	91	0.958129	91	1.2037	91	1.02357	91	-0.332332	-3.59342	0.00404594	0.0739667
RAB12	sp|Q6IQ22|RAB12_HUMAN Ras-related protein Rab-12 OS=Homo sapiens GN=RAB12 PE=1 SV=3	10	11	25	0	6.04802e+07	0.89296	18	0.904763	18	0.785149	18	1.02225	18	0.813224	18	1.06507	18	1.03752	18	1.29777	18	1.07104	18	1.0073	18	-0.332316	-3.70012	0.00334853	0.0708611
MPST	sp|P25325|THTM_HUMAN 3-mercaptopyruvate sulfurtransferase OS=Homo sapiens GN=MPST PE=1 SV=3	3	3	4	0	6.32849e+06	0.687877	4	0.98157	4	0.963534	4	1.02865	4	0.687256	4	0.812796	4	1.02606	4	1.60116	4	1.36329	4	0.846555	4	-0.33231	-1.60309	0.136479	0.336013
RGN	sp|Q15493|RGN_HUMAN Regucalcin OS=Homo sapiens GN=RGN PE=1 SV=1	4	4	4	0	6460538	0.698349	4	0.73067	4	0.723873	4	0.959149	4	1.0835	4	0.733465	4	0.720657	4	1.90476	4	1.54157	4	0.779867	4	-0.332148	-1.13822	0.278588	0.503321
BPNT1	sp|O95861|BPNT1_HUMAN 3'(2'),5'-bisphosphate nucleotidase 1 OS=Homo sapiens GN=BPNT1 PE=1 SV=1	6	6	8	0	3.22314e+07	0.654868	8	1.21637	8	1.01627	8	0.864807	8	0.683282	8	1.00146	8	1.04849	8	1.46052	8	0.944972	8	1.11582	8	-0.331771	-1.96526	0.0744428	0.244316
AKR1B1	sp|P15121|ALDR_HUMAN Aldose reductase OS=Homo sapiens GN=AKR1B1 PE=1 SV=3	11	11	26	0	1.34385e+08	0.6204	26	1.17894	26	1.11305	25	0.873974	26	0.720179	26	0.974653	26	1.12739	26	1.47634	26	0.914	26	0.988929	26	-0.331755	-1.92562	0.0796788	0.252124
PGD	sp|P52209|6PGD_HUMAN 6-phosphogluconate dehydrogenase, decarboxylating OS=Homo sapiens GN=PGD PE=1 SV=3	22	22	80	0	321977088	0.880766	79	0.675783	78	0.834655	75	1.05935	78	0.882082	79	0.952963	79	1.09318	79	1.38124	78	1.1083	79	0.92445	79	-0.331424	-2.50533	0.0287205	0.150315
SYNJ2	sp|O15056|SYNJ2_HUMAN Synaptojanin-2 OS=Homo sapiens GN=SYNJ2 PE=1 SV=3	5	6	7	0	74720776	0.810947	5	0.809422	5	1.00204	5	0.895778	5	0.959904	5	1.17347	5	1.01176	5	0.86895	5	1.51941	5	1.11973	5	-0.331297	-2.44085	0.032241	0.157694
PPP3CC	sp|P48454|PP2BC_HUMAN Serine/threonine-protein phosphatase 2B catalytic subunit gamma isoform OS=Homo sapiens GN=PPP3CC PE=1 SV=3	7	11	32	0	2.8071e+07	0.788021	11	0.88242	11	0.824123	10	1.0858	11	0.841607	11	1.06842	11	1.14905	11	1.23997	11	1.02971	11	0.995867	11	-0.331119	-3.59274	0.00405089	0.0739667
DCTN6	sp|O00399|DCTN6_HUMAN Dynactin subunit 6 OS=Homo sapiens GN=DCTN6 PE=1 SV=1	4	4	7	0	1.31933e+07	0.645754	7	0.954846	7	0.787105	7	1.04157	7	0.941782	7	0.890888	7	0.998185	7	1.20402	7	1.17199	7	1.209	7	-0.33053	-2.31846	0.0401091	0.176596
ATP6V1F	sp|Q16864|VATF_HUMAN V-type proton ATPase subunit F OS=Homo sapiens GN=ATP6V1F PE=1 SV=2	7	7	24	0	1.31491e+08	0.84031	24	0.835968	24	0.727326	22	1.25374	24	0.708988	24	1.04143	24	0.99279	24	1.07668	24	1.12145	24	1.10666	24	-0.330328	-2.44571	0.0319613	0.157212
ALDH1B1	sp|P30837|AL1B1_HUMAN Aldehyde dehydrogenase X, mitochondrial OS=Homo sapiens GN=ALDH1B1 PE=1 SV=3	13	15	20	0	16822946	0.707316	15	0.874955	15	0.794757	14	0.98265	15	0.944708	15	0.892294	15	0.894435	15	1.59419	15	1.13787	15	0.938982	15	-0.329999	-2.05372	0.0638908	0.225559
COX5B	sp|P10606|COX5B_HUMAN Cytochrome c oxidase subunit 5B, mitochondrial OS=Homo sapiens GN=COX5B PE=1 SV=2	7	7	40	0	4.89531e+08	0.744203	40	0.737278	40	0.846129	39	1.06371	40	0.941655	40	0.906111	40	0.955036	40	1.54704	40	1.31376	40	0.790456	40	-0.32996	-1.77831	0.10224	0.286162
RAB37	sp|Q96AX2|RAB37_HUMAN Ras-related protein Rab-37 OS=Homo sapiens GN=RAB37 PE=1 SV=3	9	10	22	0	5.19306e+07	0.858224	15	0.743915	15	0.76949	14	1.18823	15	0.742169	15	1.03086	15	1.06319	15	0.95715	15	1.25042	15	1.06152	15	-0.329855	-2.62785	0.0230372	0.136582
RNASET2	sp|O00584|RNT2_HUMAN Ribonuclease T2 OS=Homo sapiens GN=RNASET2 PE=1 SV=2	5	5	6	0	2.14266e+07	0.783518	6	0.717867	6	1.33538	6	0.706937	6	0.934557	6	0.887032	6	0.960681	6	1.37004	6	1.38788	6	0.985512	6	-0.329188	-1.6891	0.118573	0.310178
CNDP2	sp|Q96KP4|CNDP2_HUMAN Cytosolic non-specific dipeptidase OS=Homo sapiens GN=CNDP2 PE=1 SV=2	26	26	122	0	624626112	0.552021	122	1.28856	122	1.01226	120	0.833359	122	0.873491	122	0.969427	122	1.03727	122	1.09476	122	1.23325	122	1.21705	122	-0.329145	-1.799	0.0987552	0.280468
KCNA1	sp|Q09470|KCNA1_HUMAN Potassium voltage-gated channel subfamily A member 1 OS=Homo sapiens GN=KCNA1 PE=1 SV=2	4	8	12	0	8.0954e+06	0.866205	5	0.965533	5	0.938238	5	0.925577	5	0.789333	5	1.09855	5	1.14882	5	1.2487	5	1.08733	5	0.998348	5	-0.328383	-4.01274	0.001936	0.0631645
FABP6	sp|P51161|FABP6_HUMAN Gastrotropin OS=Homo sapiens GN=FABP6 PE=1 SV=2	4	4	5	0	6.62467e+06	0.739687	5	1.01669	5	0.773338	5	1.11353	5	0.783071	5	0.945137	5	1.15023	5	1.18524	5	1.04211	5	1.08725	5	-0.327876	-2.61068	0.0237613	0.138301
MT-ND5	sp|P03915|NU5M_HUMAN NADH-ubiquinone oxidoreductase chain 5 OS=Homo sapiens GN=MT-ND5 PE=1 SV=2	3	3	9	0	108732333	0.782704	9	0.800899	9	0.803085	8	1.00069	9	0.879072	9	1.17619	9	0.985925	9	1.25949	9	1.09505	9	0.923375	9	-0.327868	-2.88766	0.014403	0.111259
CAST	sp|P20810|ICAL_HUMAN Calpastatin OS=Homo sapiens GN=CAST PE=1 SV=4	19	19	24	0	15807687	0.938714	23	0.625191	23	0.898357	23	0.847145	23	1.05792	23	0.79511	23	0.837315	23	1.47672	23	1.35758	23	1.03289	23	-0.32754	-1.69161	0.118083	0.309671
ATPIF1	sp|Q9UII2|ATIF1_HUMAN ATPase inhibitor, mitochondrial OS=Homo sapiens GN=ATPIF1 PE=1 SV=1	3	3	27	0	223159741	0.57686	27	0.619891	27	0.692325	26	1.27907	27	0.965055	27	0.678186	27	0.68133	27	1.41279	27	1.44227	27	1.11713	27	-0.327366	-1.20875	0.251444	0.475419
WDR54	sp|Q9H977|WDR54_HUMAN WD repeat-containing protein 54 OS=Homo sapiens GN=WDR54 PE=1 SV=1	2	2	2	0	3.8112e+07	0.708962	2	1.03724	2	0.887305	2	0.988538	2	0.850193	2	1.0717	2	1.11608	2	1.13862	2	1.20327	2	1.0337	2	-0.327358	-2.93255	0.0132788	0.107606
CARNS1	sp|A5YM72|CRNS1_HUMAN Carnosine synthase 1 OS=Homo sapiens GN=CARNS1 PE=1 SV=3	4	4	6	0	2.84502e+06	0.703273	6	0.740785	6	1.18536	6	0.948289	6	1.09048	6	1.34632	6	0.88277	6	0.840202	6	1.80107	6	1.11502	6	-0.326973	-1.42561	0.181016	0.394105
NDUFA6	sp|P56556|NDUA6_HUMAN NADH dehydrogenase [ubiquinone] 1 alpha subcomplex subunit 6 OS=Homo sapiens GN=NDUFA6 PE=1 SV=3	8	8	34	0	78025408	0.773518	33	0.831553	34	0.760959	31	1.04896	34	0.802758	34	1.03627	34	1.14534	34	1.01305	34	1.04013	33	1.05095	34	-0.326476	-3.9252	0.00225469	0.0637407
ADO	sp|Q96SZ5|AEDO_HUMAN 2-aminoethanethiol dioxygenase OS=Homo sapiens GN=ADO PE=1 SV=2	3	3	5	0	12608417	0.749068	5	0.749788	5	0.917111	5	1.07633	5	0.868803	5	0.816254	5	0.957046	5	1.51825	5	1.22146	5	0.993996	5	-0.326265	-2.16263	0.0528235	0.20236
HDHD3	sp|Q9BSH5|HDHD3_HUMAN Haloacid dehalogenase-like hydrolase domain-containing protein 3 OS=Homo sapiens GN=HDHD3 PE=1 SV=1	3	3	4	0	6509962	0.739811	4	0.976359	4	0.84616	4	0.917412	4	0.894428	4	0.842591	4	1.21373	4	1.38853	4	1.03728	4	0.948453	4	-0.326199	-2.38121	0.0358677	0.166007
UQCR10	sp|Q9UDW1|QCR9_HUMAN Cytochrome b-c1 complex subunit 9 OS=Homo sapiens GN=UQCR10 PE=1 SV=3	3	3	10	0	4.56662e+07	0.837381	9	0.794329	10	0.884434	9	0.984198	10	0.758287	10	1.26062	10	1.16079	10	1.05131	10	0.938562	10	1.01612	10	-0.325632	-3.32165	0.00657781	0.0849817
SLC25A10	sp|Q9UBX3|DIC_HUMAN Mitochondrial dicarboxylate carrier OS=Homo sapiens GN=SLC25A10 PE=1 SV=2	2	2	2	0	1.31994e+07	0.791578	2	0.826068	2	0.747979	2	1.19157	2	0.849442	2	1.12138	2	1.01023	2	1.22982	2	1.03982	2	1.05189	2	-0.324921	-2.49203	0.0294148	0.151623
WBP2	sp|Q969T9|WBP2_HUMAN WW domain-binding protein 2 OS=Homo sapiens GN=WBP2 PE=1 SV=1	5	5	16	0	4.72236e+07	0.774536	16	0.796697	16	1.22786	14	0.861189	16	0.892539	16	1.13591	16	0.873136	16	1.39861	16	1.1894	16	1.0702	16	-0.324806	-2.13653	0.0552979	0.207112
RASGRP2	sp|Q7LDG7|GRP2_HUMAN RAS guanyl-releasing protein 2 OS=Homo sapiens GN=RASGRP2 PE=1 SV=1	9	9	11	0	23763686	0.785272	11	0.78992	11	0.933135	11	1.06889	11	0.711613	11	1.19407	11	1.19719	11	0.974908	11	0.948829	11	1.22208	11	-0.324676	-2.81587	0.0164012	0.117851
PRKCD	sp|Q05655|KPCD_HUMAN Protein kinase C delta type OS=Homo sapiens GN=PRKCD PE=1 SV=2	11	11	12	0	21817470	0.825651	12	0.769537	12	0.797799	12	1.14593	12	0.759625	12	1.07521	12	1.21218	12	0.917893	12	1.05369	12	1.22153	12	-0.324509	-2.73622	0.0189427	0.126549
XPNPEP1	sp|Q9NQW7|XPP1_HUMAN Xaa-Pro aminopeptidase 1 OS=Homo sapiens GN=XPNPEP1 PE=1 SV=3	21	22	37	0	65721956	0.752761	35	0.894392	35	0.843357	35	1.01323	35	0.839659	35	0.948387	35	1.04849	35	1.26283	35	1.03055	35	1.15684	35	-0.324477	-3.29469	0.00690448	0.0860629
COX5A	sp|P20674|COX5A_HUMAN Cytochrome c oxidase subunit 5A, mitochondrial OS=Homo sapiens GN=COX5A PE=1 SV=2	9	9	44	0	3.51652e+08	0.809829	44	0.594184	44	0.698672	43	1.11111	44	0.98876	44	0.805926	44	0.801133	44	1.47111	44	1.30048	44	0.947407	44	-0.324221	-1.4707	0.168662	0.37975
BLOC1S2	sp|Q6QNY1|BL1S2_HUMAN Biogenesis of lysosome-related organelles complex 1 subunit 2 OS=Homo sapiens GN=BLOC1S2 PE=1 SV=1	2	2	2	0	2.38963e+06	0.781702	2	0.741875	2	0.842629	2	1.02556	2	0.955114	2	0.941559	2	1.04445	2	1.5357	2	1.26963	2	0.779541	2	-0.324063	-1.77906	0.102112	0.286022
TPD52	sp|P55327-5|TPD52_HUMAN Isoform 5 of Tumor protein D52 OS=Homo sapiens GN=TPD52	8	8	17	0	2.4733e+08	0.893488	17	0.674571	17	0.772991	17	1.20695	17	0.79778	17	0.876674	17	0.980633	17	1.61259	17	1.20087	17	0.815408	17	-0.323292	-1.62999	0.130637	0.327248
LZIC	sp|Q8WZA0|LZIC_HUMAN Protein LZIC OS=Homo sapiens GN=LZIC PE=1 SV=1	4	4	8	0	8.16651e+06	0.853805	8	0.979043	8	0.85056	8	0.924504	8	0.787934	8	0.980912	8	1.16496	8	1.17625	8	1.14579	8	1.03062	8	-0.323042	-4.17387	0.00146587	0.0609757
USP54	sp|Q70EL1|UBP54_HUMAN Inactive ubiquitin carboxyl-terminal hydrolase 54 OS=Homo sapiens GN=USP54 PE=1 SV=4	4	4	4	0	2.08376e+06	0.900201	4	0.934103	4	0.717464	4	0.913637	4	0.965178	4	0.951973	4	1.10516	4	0.983876	4	1.37268	4	1.12025	4	-0.322722	-2.59264	0.0245466	0.140195
RPS27L	sp|Q71UM5|RS27L_HUMAN 40S ribosomal protein S27-like OS=Homo sapiens GN=RPS27L PE=1 SV=3	1	2	5	0	NA	0.814039	3	0.778413	3	0.639282	3	1.08643	3	1.06856	3	0.926083	3	0.976544	3	1.08108	3	1.23734	3	1.09079	3	-0.321768	-2.11502	0.0574185	0.212508
NEFL	sp|P07196|NFL_HUMAN Neurofilament light polypeptide OS=Homo sapiens GN=NEFL PE=1 SV=3	49	53	435	0	1.30812e+09	0.814495	350	0.863515	350	0.803303	336	0.938311	350	0.935037	351	1.01932	351	1.20992	351	0.961526	351	1.08526	350	1.16369	350	-0.321572	-4.03306	0.00186897	0.0631645
CARMIL2	sp|Q6F5E8|CARL2_HUMAN Capping protein, Arp2/3 and myosin-I linker protein 2 OS=Homo sapiens GN=CARMIL2 PE=1 SV=2	6	6	7	0	1.17119e+07	0.939264	7	0.821398	7	0.85851	7	1.00593	7	0.824204	7	0.869289	7	0.851405	7	1.60887	7	1.13917	7	0.965049	7	-0.321205	-1.84218	0.0918244	0.271575
PLD1	sp|Q13393|PLD1_HUMAN Phospholipase D1 OS=Homo sapiens GN=PLD1 PE=1 SV=1	6	6	6	0	2.755e+06	0.821861	6	0.888676	6	1.04253	6	0.861214	6	0.928361	6	1.12208	6	1.15528	6	0.816727	6	1.41177	6	1.22948	6	-0.321083	-2.7877	0.0172588	0.121191
KCNAB1	sp|Q14722|KCAB1_HUMAN Voltage-gated potassium channel subunit beta-1 OS=Homo sapiens GN=KCNAB1 PE=1 SV=1	3	5	11	0	1.80856e+06	0.829826	5	0.933494	5	0.867599	5	1.04016	5	0.805793	5	1.08701	5	1.05199	5	1.0913	5	1.08056	5	1.15765	5	-0.32078	-3.82206	0.00270097	0.067556
EPN1	sp|Q9Y6I3|EPN1_HUMAN Epsin-1 OS=Homo sapiens GN=EPN1 PE=1 SV=2	14	15	30	0	7.09175e+07	0.850789	28	0.971602	28	0.822458	27	0.906717	28	0.851716	28	0.937492	28	1.27789	28	1.0868	28	1.05595	28	1.06557	28	-0.320344	-3.85791	0.00253629	0.06753
CFB	sp|P00751|CFAB_HUMAN Complement factor B OS=Homo sapiens GN=CFB PE=1 SV=2	13	13	20	0	1.72036e+07	0.847809	20	0.917863	20	0.864658	20	0.997718	20	0.613123	20	0.870023	20	1.09261	20	0.679557	20	0.942123	20	1.91261	20	-0.32014	-1.37257	0.196513	0.415497
RIMS3	sp|Q9UJD0|RIMS3_HUMAN Regulating synaptic membrane exocytosis protein 3 OS=Homo sapiens GN=RIMS3 PE=1 SV=1	3	3	3	0	5.5796e+06	0.883218	3	0.779562	3	0.801515	2	0.989194	3	0.952353	3	1.1065	3	1.03805	3	1.12579	3	1.0516	3	1.08295	3	-0.320006	-3.66359	0.00357222	0.0714644
SNX7	sp|Q9UNH6|SNX7_HUMAN Sorting nexin-7 OS=Homo sapiens GN=SNX7 PE=1 SV=1	10	10	15	0	1.89106e+07	0.880216	15	0.876455	15	0.766457	15	0.974615	15	0.841418	15	0.99515	15	1.26704	15	1.06838	15	1.0677	15	1.02997	15	-0.319395	-3.82619	0.00268145	0.0675468
CALB1	sp|P05937|CALB1_HUMAN Calbindin OS=Homo sapiens GN=CALB1 PE=1 SV=2	15	16	52	0	2.11926e+08	0.943695	48	0.796848	47	0.869659	47	1.02288	47	0.690503	47	1.18585	48	1.11151	48	1.51658	47	0.872707	48	0.813663	48	-0.319049	-1.91298	0.0814178	0.253893
LNP1	sp|A1A4G5|LNP1_HUMAN Leukemia NUP98 fusion partner 1 OS=Homo sapiens GN=LNP1 PE=2 SV=1	2	2	2	0	1721506	0.86794	2	0.81665	2	0.784632	2	1.32053	2	0.631466	2	0.853031	2	1.13433	2	1.2944	2	1.04775	2	1.05526	2	-0.318894	-1.73692	0.109548	0.296092
SEPT3	sp|Q9UH03|SEPT3_HUMAN Neuronal-specific septin-3 OS=Homo sapiens GN=SEPT3 PE=1 SV=3	27	27	149	0	718383456	0.767553	149	0.853538	149	0.836189	145	1.07608	148	0.895707	149	1.05848	149	1.0926	149	1.02622	148	1.16047	149	1.10714	149	-0.318498	-3.41086	0.00560465	0.0824041
PALM2	sp|Q8IXS6-2|PALM2_HUMAN Isoform 2 of Paralemmin-2 OS=Homo sapiens GN=PALM2	11	19	56	0	72855432	0.82278	33	0.93349	33	0.917171	33	1.03076	33	0.768373	33	1.14842	33	1.1926	33	0.989735	33	1.11998	33	1.11809	33	-0.318132	-3.99941	0.00198134	0.0631645
UQCRQ	sp|O14949|QCR8_HUMAN Cytochrome b-c1 complex subunit 8 OS=Homo sapiens GN=UQCRQ PE=1 SV=4	2	2	13	0	91347024	0.82836	13	0.862499	13	0.786504	13	1.034	13	0.841402	13	1.16691	13	1.11236	13	1.3317	13	1.0339	13	0.892327	13	-0.318075	-2.76046	0.0181306	0.123684
THOC7	sp|Q6I9Y2|THOC7_HUMAN THO complex subunit 7 homolog OS=Homo sapiens GN=THOC7 PE=1 SV=3	3	3	4	0	5823801	0.911711	4	0.909922	4	0.775389	4	0.95403	4	0.889617	4	0.981212	4	1.00532	4	1.22304	4	1.15657	4	0.980758	4	-0.317184	-3.06416	0.0104652	0.0992493
MRPL12	sp|P52815|RM12_HUMAN 39S ribosomal protein L12, mitochondrial OS=Homo sapiens GN=MRPL12 PE=1 SV=2	2	2	2	0	18348228	0.714914	2	0.922358	2	0.82257	2	1.09418	2	0.778303	2	1.0914	2	0.83879	2	1.89097	2	1.08827	2	0.737121	2	-0.316942	-1.3775	0.195027	0.41355
PTGR1	sp|Q14914|PTGR1_HUMAN Prostaglandin reductase 1 OS=Homo sapiens GN=PTGR1 PE=1 SV=2	12	12	29	0	100520992	0.594387	29	1.29436	29	0.813492	28	0.942696	29	0.727263	29	0.952057	29	1.00559	29	1.33865	29	1.03314	29	1.12152	29	-0.316939	-1.69852	0.116744	0.307536
PPM1J	sp|Q5JR12|PPM1J_HUMAN Protein phosphatase 1J OS=Homo sapiens GN=PPM1J PE=1 SV=1	4	4	4	0	2858383	0.751287	4	0.8589	4	0.868426	4	1.11107	4	0.853509	4	0.990857	4	1.10144	4	1.02579	4	1.0132	4	1.16086	4	-0.316823	-2.83135	0.0159482	0.116703
APOA1	sp|P02647|APOA1_HUMAN Apolipoprotein A-I OS=Homo sapiens GN=APOA1 PE=1 SV=1	22	22	49	0	6.71381e+07	0.874097	49	0.785404	49	0.648375	33	1.21802	49	0.5186	49	0.716135	49	1.57103	49	0.868407	49	0.721223	49	1.14593	49	-0.316751	-1.25502	0.234805	0.458954
ACY3	sp|Q96HD9|ACY3_HUMAN N-acyl-aromatic-L-amino acid amidohydrolase (carboxylate-forming) OS=Homo sapiens GN=ACY3 PE=1 SV=1	2	2	2	0	1.91658e+06	0.627366	2	0.793258	2	1.10023	2	1.26547	2	0.694432	2	0.850973	2	0.662296	2	1.90915	2	1.32472	2	0.971814	2	-0.316722	-1.10156	0.293565	0.519261
COQ3	sp|Q9NZJ6|COQ3_HUMAN Ubiquinone biosynthesis O-methyltransferase, mitochondrial OS=Homo sapiens GN=COQ3 PE=1 SV=3	4	4	7	0	9531422	0.871699	7	0.856557	7	0.642931	7	1.18503	7	0.866267	7	0.982217	7	0.98992	7	1.18343	7	1.10514	7	1.13899	7	-0.31632	-2.23012	0.046905	0.189981
USP33	sp|Q8TEY7|UBP33_HUMAN Ubiquitin carboxyl-terminal hydrolase 33 OS=Homo sapiens GN=USP33 PE=1 SV=2	2	2	2	0	1120250	0.78617	2	0.968441	2	0.84316	1	0.85786	2	0.7835	2	0.90275	2	1.00026	2	0.972775	2	1.2088	2	1.26996	2	-0.316097	-2.85378	0.0153137	0.114699
PBLD	sp|P30039|PBLD_HUMAN Phenazine biosynthesis-like domain-containing protein OS=Homo sapiens GN=PBLD PE=1 SV=2	2	2	3	0	3.62134e+06	0.690888	3	0.973046	3	1.13065	3	0.934559	3	0.832385	3	1.05358	3	0.825676	3	1.57139	3	1.33752	3	0.914845	3	-0.315549	-1.73025	0.11077	0.298291
MMAB	sp|Q96EY8|MMAB_HUMAN Cob(I)yrinic acid a,c-diamide adenosyltransferase, mitochondrial OS=Homo sapiens GN=MMAB PE=1 SV=1	7	7	13	0	2.26767e+07	0.694396	13	1.02707	13	0.892787	12	0.996965	13	0.918697	13	1.13647	13	0.970722	13	1.20844	13	1.11487	13	1.10009	13	-0.314892	-2.65639	0.0218812	0.132958
SARS	sp|P49591|SYSC_HUMAN Serine--tRNA ligase, cytoplasmic OS=Homo sapiens GN=SARS PE=1 SV=3	19	19	53	0	295333040	0.780201	53	0.931161	53	0.862367	52	1.02072	53	0.826872	53	0.992238	53	1.11818	53	1.20981	53	0.963144	53	1.18029	53	-0.314798	-3.23867	0.00763724	0.0871439
NUTF2	sp|P61970|NTF2_HUMAN Nuclear transport factor 2 OS=Homo sapiens GN=NUTF2 PE=1 SV=1	5	5	7	0	35218496	0.757036	7	0.882693	7	1.03936	7	1.24071	7	0.601001	7	1.16178	7	0.961988	7	1.47431	7	0.979715	7	0.907265	7	-0.31471	-1.66603	0.123159	0.316521
CHCHD6	sp|Q9BRQ6|MIC25_HUMAN MICOS complex subunit MIC25 OS=Homo sapiens GN=CHCHD6 PE=1 SV=1	8	8	21	0	3.73251e+07	0.910198	21	0.769859	21	0.692141	19	1.05385	21	0.907777	21	1.01569	21	1.12293	21	1.21293	21	1.0533	21	0.993152	21	-0.31461	-2.86838	0.0149145	0.112804
SLC2A3	sp|P11169|GTR3_HUMAN Solute carrier family 2, facilitated glucose transporter member 3 OS=Homo sapiens GN=SLC2A3 PE=1 SV=1	6	12	46	0	5794813	0.842129	18	0.884406	18	0.650195	17	1.1192	18	0.790348	18	0.746359	18	1.11124	18	1.08238	18	1.12453	18	1.19345	18	-0.313975	-1.94392	0.0772202	0.247985
EPB41L3	sp|Q9Y2J2-2|E41L3_HUMAN Isoform 2 of Band 4.1-like protein 3 OS=Homo sapiens GN=EPB41L3	56	64	301	0	541137184	0.865723	262	0.883142	262	0.864094	256	0.935381	262	0.815539	262	1.15288	262	1.183	262	0.912586	262	0.999474	262	1.22218	262	-0.31358	-3.82909	0.00266783	0.0675468
GFRA2	sp|O00451|GFRA2_HUMAN GDNF family receptor alpha-2 OS=Homo sapiens GN=GFRA2 PE=2 SV=2	2	2	4	0	4358521	0.896648	4	0.706119	4	1.10371	4	1.01849	4	0.795792	4	1.10798	4	1.08763	4	1.20797	4	1.03573	4	1.01478	4	-0.313549	-2.64031	0.0225253	0.13517
STXBP1	sp|P61764|STXB1_HUMAN Syntaxin-binding protein 1 OS=Homo sapiens GN=STXBP1 PE=1 SV=1	43	43	331	0	2.82691e+09	0.83279	330	0.809809	330	0.854591	307	1.05143	331	0.778658	330	1.15349	330	1.21929	331	0.912582	330	0.986429	330	1.21133	331	-0.313401	-2.91717	0.0136537	0.108725
ARPC4	sp|P59998|ARPC4_HUMAN Actin-related protein 2/3 complex subunit 4 OS=Homo sapiens GN=ARPC4 PE=1 SV=3	8	8	41	0	2.80723e+08	0.822105	41	0.797923	41	0.62591	40	1.10317	41	0.966461	41	0.932602	41	1.09334	41	1.24177	41	1.02356	41	1.01975	41	-0.31275	-2.41783	0.0335963	0.160569
ZDHHC5	sp|Q9C0B5|ZDHC5_HUMAN Palmitoyltransferase ZDHHC5 OS=Homo sapiens GN=ZDHHC5 PE=1 SV=2	7	9	11	0	2.34123e+06	0.920002	9	0.804357	9	0.653807	9	1.0964	9	0.981691	9	0.932752	9	1.05385	9	1.0984	9	1.04863	9	1.12657	9	-0.312616	-2.68026	0.0209583	0.13116
UNC5D	sp|Q6UXZ4|UNC5D_HUMAN Netrin receptor UNC5D OS=Homo sapiens GN=UNC5D PE=1 SV=1	4	4	5	0	2.69299e+06	0.841961	5	0.850556	5	0.858854	5	1.00587	5	0.761906	5	0.995445	5	1.15176	5	1.15533	5	0.987473	5	0.988112	5	-0.312494	-3.44834	0.00524087	0.0811668
RGS17	sp|Q9UGC6|RGS17_HUMAN Regulator of G-protein signaling 17 OS=Homo sapiens GN=RGS17 PE=1 SV=2	2	3	9	0	11960835	0.76909	3	0.871333	3	1.23772	3	1.00578	3	0.701111	3	1.34058	3	1.07577	3	1.01711	3	1.06437	3	1.15518	3	-0.311752	-1.95719	0.0754829	0.245409
SMAP1	sp|Q8IYB5|SMAP1_HUMAN Stromal membrane-associated protein 1 OS=Homo sapiens GN=SMAP1 PE=1 SV=2	4	4	9	0	1.61248e+07	0.92091	9	0.87201	9	0.835498	9	1.06902	9	0.796653	9	1.07136	9	1.16655	9	1.05673	9	1.03482	9	1.15476	9	-0.311457	-3.88832	0.00240479	0.0657011
DCUN1D1	sp|Q96GG9|DCNL1_HUMAN DCN1-like protein 1 OS=Homo sapiens GN=DCUN1D1 PE=1 SV=1	3	4	7	0	1.67958e+07	0.812485	6	0.900552	6	0.783058	5	1.01392	6	0.850315	6	1.09378	6	1.13107	6	1.08194	6	0.966028	6	1.08355	6	-0.311166	-3.82554	0.00268453	0.0675468
PTP4A2	sp|Q12974|TP4A2_HUMAN Protein tyrosine phosphatase type IVA 2 OS=Homo sapiens GN=PTP4A2 PE=1 SV=1	1	3	7	0	1852753	1.11273	1	1.16088	1	0.327795	1	0.817574	1	1.05035	1	1.06722	1	1.08707	1	1.15822	1	0.872907	1	0.911981	1	-0.31101	-1.02469	0.326944	0.553351
RAB27B	sp|O00194|RB27B_HUMAN Ras-related protein Rab-27B OS=Homo sapiens GN=RAB27B PE=1 SV=4	10	10	27	0	1.69332e+08	0.779992	27	0.863541	27	0.74536	26	1.23999	27	0.851581	27	1.14911	27	0.933688	27	1.14773	27	1.19234	27	1.01508	27	-0.310926	-2.48326	0.0298811	0.152573
RTKN	sp|Q9BST9|RTKN_HUMAN Rhotekin OS=Homo sapiens GN=RTKN PE=1 SV=2	3	3	3	0	3.01835e+06	0.876208	3	0.826499	3	0.834041	3	0.842808	3	0.980236	3	1.16098	3	1.05998	3	1.07048	3	1.31856	3	1.10447	3	-0.31067	-3.44222	0.00529863	0.0811668
ATP6V1B2	sp|P21281|VATB2_HUMAN V-type proton ATPase subunit B, brain isoform OS=Homo sapiens GN=ATP6V1B2 PE=1 SV=3	19	29	160	0	6.8101e+08	0.769779	114	0.746306	114	0.808751	111	1.20336	114	0.901464	114	1.01567	114	1.05836	114	1.12252	114	1.06726	114	1.12546	114	-0.310604	-2.54994	0.0265078	0.144424
NECTIN1	sp|Q15223|NECT1_HUMAN Nectin-1 OS=Homo sapiens GN=NECTIN1 PE=1 SV=3	9	9	11	0	6.33782e+07	0.971135	11	0.796901	11	0.821465	11	1.0048	11	0.948986	11	1.09382	11	1.01357	11	1.04303	11	1.19992	11	1.14882	11	-0.310562	-4.09316	0.00168439	0.0614016
GNB1	sp|P62873|GBB1_HUMAN Guanine nucleotide-binding protein G(I)/G(S)/G(T) subunit beta-1 OS=Homo sapiens GN=GNB1 PE=1 SV=3	3	10	88	0	20693186	0.835215	10	0.81641	10	0.876692	10	0.992133	10	0.848522	10	1.08887	10	1.05156	10	0.924006	10	1.06282	10	1.30039	10	-0.310075	-2.81754	0.0163518	0.117806
TRAPPC3	sp|O43617|TPPC3_HUMAN Trafficking protein particle complex subunit 3 OS=Homo sapiens GN=TRAPPC3 PE=1 SV=1	7	7	14	0	19748255	0.725988	14	0.865705	14	0.697765	14	1.0939	14	0.906807	14	0.848268	14	1.16401	14	1.29986	14	1.05666	14	0.973473	14	-0.30998	-2.15788	0.0532656	0.202393
HSPD1	sp|P10809|CH60_HUMAN 60 kDa heat shock protein, mitochondrial OS=Homo sapiens GN=HSPD1 PE=1 SV=2	48	48	320	0	1575287808	0.85241	320	0.868468	320	0.801513	299	1.05894	320	0.809593	320	1.01698	320	1.06437	320	1.2301	320	1.06447	318	1.0016	319	-0.309431	-3.3902	0.00581616	0.0831756
CLYBL	sp|Q8N0X4|CLYBL_HUMAN Citramalyl-CoA lyase, mitochondrial OS=Homo sapiens GN=CLYBL PE=1 SV=2	9	9	13	0	9323398	0.953002	13	0.697537	13	0.697462	13	0.917718	13	0.92904	13	0.738565	13	0.867213	13	1.60548	13	1.2414	13	0.924192	13	-0.30931	-1.45634	0.172517	0.383243
FUBP1	sp|Q96AE4|FUBP1_HUMAN Far upstream element-binding protein 1 OS=Homo sapiens GN=FUBP1 PE=1 SV=3	12	15	20	0	7700293	0.769523	16	0.786226	16	0.816294	14	1.00344	16	0.949446	16	0.827858	16	0.925154	16	1.34652	16	1.35728	16	1.13921	16	-0.309073	-2.08416	0.060596	0.218623
HP	sp|P00738|HPT_HUMAN Haptoglobin OS=Homo sapiens GN=HP PE=1 SV=1	6	12	81	0	128489920	0.659695	49	0.633648	49	0.801745	48	1.46281	49	0.716912	49	0.550171	49	1.08571	49	1.01596	49	1.18338	49	1.46931	49	-0.308799	-1.06208	0.310373	0.536248
PNP	sp|P00491|PNPH_HUMAN Purine nucleoside phosphorylase OS=Homo sapiens GN=PNP PE=1 SV=2	12	12	21	0	35426294	0.703946	21	0.759653	21	1.13878	21	1.07032	21	0.836236	21	1.01487	21	0.906114	21	1.48787	21	1.34465	21	0.941689	21	-0.308718	-1.74969	0.107245	0.293662
PMPCB	sp|O75439|MPPB_HUMAN Mitochondrial-processing peptidase subunit beta OS=Homo sapiens GN=PMPCB PE=1 SV=2	8	9	17	0	21273603	0.734665	13	1.10608	13	0.945799	12	0.949354	13	0.781836	13	1.07048	13	1.1603	13	1.15353	13	0.931877	13	1.01935	13	-0.308431	-2.67522	0.0211497	0.13137
PPM1H	sp|Q9ULR3|PPM1H_HUMAN Protein phosphatase 1H OS=Homo sapiens GN=PPM1H PE=1 SV=2	11	11	22	0	18201000	0.803992	22	0.875774	22	0.866347	22	0.990733	22	0.910623	22	1.05883	22	1.11153	22	1.02566	22	1.11074	22	1.14617	22	-0.308256	-4.62576	0.000683562	0.0568755
EPN2	sp|O95208|EPN2_HUMAN Epsin-2 OS=Homo sapiens GN=EPN2 PE=1 SV=3	7	9	10	0	1.48385e+07	0.880901	7	0.926149	7	1.06282	7	0.81119	7	0.872295	7	0.984232	7	1.13272	7	1.15651	7	1.07036	7	1.12521	7	-0.30809	-3.43894	0.00532985	0.0811668
HAGH	sp|Q16775|GLO2_HUMAN Hydroxyacylglutathione hydrolase, mitochondrial OS=Homo sapiens GN=HAGH PE=1 SV=2	11	11	29	0	107638996	0.688492	27	0.784053	28	0.832631	24	1.10081	29	0.898297	28	0.97919	28	1.01975	29	0.903673	29	1.20553	28	1.20639	29	-0.307922	-2.34516	0.0382482	0.17234
PITRM1	sp|Q5JRX3|PREP_HUMAN Presequence protease, mitochondrial OS=Homo sapiens GN=PITRM1 PE=1 SV=3	27	27	48	0	4.62088e+07	0.972635	48	1.04039	48	0.790997	45	0.772354	48	0.709016	48	0.835736	48	1.0721	48	1.2043	48	1.18894	48	1.19007	48	-0.307783	-2.38178	0.0358314	0.16596
NDUFB8	sp|O95169|NDUB8_HUMAN NADH dehydrogenase [ubiquinone] 1 beta subcomplex subunit 8, mitochondrial OS=Homo sapiens GN=NDUFB8 PE=1 SV=1	8	8	21	0	6.33286e+07	0.809354	21	0.82664	21	0.886357	21	1.0225	21	0.900334	21	1.04733	21	1.00576	21	1.39587	21	1.1731	21	0.903849	21	-0.307622	-2.61183	0.0237122	0.138301
SH3GLB2	sp|Q9NR46|SHLB2_HUMAN Endophilin-B2 OS=Homo sapiens GN=SH3GLB2 PE=1 SV=1	15	16	63	0	1.72859e+08	0.880804	57	0.820037	57	0.763214	55	1.09136	57	0.825399	57	1.08819	57	1.24898	57	1.07086	57	0.989006	57	1.01427	57	-0.307509	-3.17701	0.00853533	0.0905642
TENM4	sp|Q6N022|TEN4_HUMAN Teneurin-4 OS=Homo sapiens GN=TENM4 PE=1 SV=2	25	35	50	0	40474242	0.835674	36	0.731459	36	0.868467	35	1.14045	36	0.807817	36	1.05818	36	1.09629	36	1.1211	36	1.03978	36	1.1198	36	-0.307448	-3.21877	0.00791607	0.0880411
FAM126B	sp|Q8IXS8|F126B_HUMAN Protein FAM126B OS=Homo sapiens GN=FAM126B PE=1 SV=1	7	7	9	0	1.37873e+07	1.02643	9	0.753545	9	0.753204	9	0.960866	9	0.886847	9	1.04286	9	1.0893	9	1.107	9	1.04433	9	1.05836	9	-0.307446	-3.13305	0.00924023	0.0939355
NEGR1	sp|Q7Z3B1|NEGR1_HUMAN Neuronal growth regulator 1 OS=Homo sapiens GN=NEGR1 PE=1 SV=3	8	8	28	0	1.53423e+08	0.857796	28	0.767211	28	0.810923	28	1.17167	28	0.812977	28	1.04012	28	1.05888	28	1.2883	28	1.1649	28	0.899557	28	-0.307149	-2.52565	0.0276914	0.14751
TBCC	sp|Q15814|TBCC_HUMAN Tubulin-specific chaperone C OS=Homo sapiens GN=TBCC PE=1 SV=2	7	8	13	0	36294186	0.815768	12	0.908398	12	0.889614	11	0.972283	12	0.843029	12	1.081	12	1.14175	12	1.04566	12	1.05836	12	1.10654	12	-0.307141	-4.90087	0.000435379	0.049012
KCNA2	sp|P16389|KCNA2_HUMAN Potassium voltage-gated channel subfamily A member 2 OS=Homo sapiens GN=KCNA2 PE=1 SV=2	6	9	14	0	4.59738e+07	0.819929	9	0.799791	9	0.975201	9	1.00809	9	0.89566	9	1.08758	9	1.15021	9	1.07094	9	1.03308	9	1.09517	9	-0.30668	-3.70749	0.00330518	0.0707265
TOLLIP	sp|Q9H0E2|TOLIP_HUMAN Toll-interacting protein OS=Homo sapiens GN=TOLLIP PE=1 SV=1	8	8	15	0	1.68526e+08	0.928213	15	0.853503	15	0.870171	15	0.975978	15	0.885239	15	1.06022	15	1.01517	15	1.17401	15	1.13721	15	1.14512	15	-0.306464	-4.19943	0.00140299	0.0609757
RAPGEF5	sp|Q92565|RPGF5_HUMAN Rap guanine nucleotide exchange factor 5 OS=Homo sapiens GN=RAPGEF5 PE=1 SV=1	2	2	2	0	3.72282e+07	0.826435	2	0.820578	2	0.860066	2	1.07745	2	0.862274	2	1.05398	2	1.13288	2	1.0594	2	1.08317	2	1.14163	2	-0.306448	-3.1721	0.00861119	0.0909829
COA7	sp|Q96BR5|COA7_HUMAN Cytochrome c oxidase assembly factor 7 OS=Homo sapiens GN=COA7 PE=1 SV=2	5	5	8	0	5265665	0.792477	8	0.903197	8	0.902152	8	0.976963	8	0.85908	8	1.05604	8	1.1507	8	1.21166	8	1.17021	8	0.933026	8	-0.306402	-3.50591	0.00472854	0.0788769
MGST3	sp|O14880|MGST3_HUMAN Microsomal glutathione S-transferase 3 OS=Homo sapiens GN=MGST3 PE=1 SV=1	3	3	20	0	2.32512e+08	0.904405	20	0.732436	20	0.952111	19	1.03786	20	0.866482	20	1.13133	20	1.06018	20	1.29357	20	1.11814	20	0.93062	20	-0.306207	-2.83163	0.0159402	0.116703
MARS2	sp|Q96GW9|SYMM_HUMAN Methionine--tRNA ligase, mitochondrial OS=Homo sapiens GN=MARS2 PE=1 SV=2	4	4	4	0	7552264	0.74632	4	0.916361	4	0.910986	4	0.983934	4	0.895175	4	1.02469	4	1.06872	4	1.28889	4	0.982387	4	1.06675	4	-0.306151	-2.93535	0.0132119	0.107486
OMG	sp|P23515|OMGP_HUMAN Oligodendrocyte-myelin glycoprotein OS=Homo sapiens GN=OMG PE=1 SV=2	8	8	28	0	110272840	0.820836	28	0.816068	28	0.890234	25	1.03581	28	0.931416	28	1.15792	28	1.07664	28	0.957337	28	1.1509	28	1.08909	28	-0.306025	-3.67499	0.00350081	0.0714644
ARHGAP33	sp|O14559|RHG33_HUMAN Rho GTPase-activating protein 33 OS=Homo sapiens GN=ARHGAP33 PE=1 SV=2	4	5	5	0	6.55271e+06	0.973522	4	0.86946	4	0.678953	2	1.01101	4	0.935392	3	0.995013	4	1.05224	4	1.18802	4	0.938829	4	0.95433	4	-0.305847	-2.66109	0.0216964	0.132534
SERPIND1	sp|P05546|HEP2_HUMAN Heparin cofactor 2 OS=Homo sapiens GN=SERPIND1 PE=1 SV=3	5	5	6	0	6000584	0.971538	6	0.870824	6	0.72947	6	0.996802	6	0.693686	6	0.807779	6	1.17001	6	1.01083	6	0.936698	6	1.42651	6	-0.305522	-2.03638	0.0658416	0.228914
DPP10	sp|Q8N608|DPP10_HUMAN Inactive dipeptidyl peptidase 10 OS=Homo sapiens GN=DPP10 PE=1 SV=2	27	30	65	0	1.07417e+08	0.805544	52	0.774782	52	0.889593	51	1.13723	52	0.897465	52	1.11886	52	0.97362	52	1.01756	52	1.20213	52	1.20322	52	-0.305301	-2.96308	0.0125651	0.105964
GPX1	sp|P07203|GPX1_HUMAN Glutathione peroxidase 1 OS=Homo sapiens GN=GPX1 PE=1 SV=4	6	6	18	0	35169027	0.785385	18	0.86623	18	0.82702	18	1.05459	18	0.901841	18	0.963799	18	0.969827	18	1.33427	18	1.12211	18	0.93331	18	-0.304803	-2.67478	0.0211665	0.13137
ME2	sp|P23368|MAOM_HUMAN NAD-dependent malic enzyme, mitochondrial OS=Homo sapiens GN=ME2 PE=1 SV=1	16	17	57	0	1.05291e+08	0.878878	42	0.733355	42	0.732663	40	1.08533	42	0.91385	42	0.973516	42	1.05276	42	1.11785	42	1.09714	42	1.04653	42	-0.304537	-2.7633	0.0180377	0.123562
SYN1	sp|P17600|SYN1_HUMAN Synapsin-1 OS=Homo sapiens GN=SYN1 PE=1 SV=3	33	39	340	0	1.50214e+09	0.720743	265	0.849997	270	0.748552	235	1.2073	272	0.784908	269	0.869676	266	1.13926	272	0.924478	271	1.13061	269	1.26119	271	-0.304454	-2.05759	0.0634629	0.224807
ISYNA1	sp|Q9NPH2|INO1_HUMAN Inositol-3-phosphate synthase 1 OS=Homo sapiens GN=ISYNA1 PE=1 SV=1	4	4	4	0	6252212	0.798777	4	0.912495	4	0.832614	4	0.922553	4	0.973073	4	0.893353	4	0.99335	4	1.36767	4	1.24572	4	0.999911	4	-0.304228	-2.45243	0.0315793	0.15608
FAM13C	sp|Q8NE31|FA13C_HUMAN Protein FAM13C OS=Homo sapiens GN=FAM13C PE=1 SV=2	2	2	2	0.00234839	2944116	0.864375	2	0.895847	2	0.957454	2	0.963195	2	0.80195	2	0.930338	2	1.10583	2	1.27782	2	1.14774	2	1.07032	2	-0.304072	-2.9424	0.0130443	0.107125
LAMTOR3	sp|Q9UHA4|LTOR3_HUMAN Ragulator complex protein LAMTOR3 OS=Homo sapiens GN=LAMTOR3 PE=1 SV=1	3	3	3	0	15943996	0.780629	3	0.817746	3	0.737393	3	1.06057	3	1.06723	3	0.891119	3	0.908287	3	0.985288	3	1.0319	3	1.12997	3	-0.30401	-2.25247	0.045088	0.186411
HMGCLL1	sp|Q8TB92|HMGC2_HUMAN 3-hydroxymethyl-3-methylglutaryl-CoA lyase, cytoplasmic OS=Homo sapiens GN=HMGCLL1 PE=1 SV=3	3	4	4	0	1.67417e+06	1.09536	3	0.777514	3	0.680063	3	1.16437	3	0.745597	3	1.06804	3	1.0195	3	1.0394	3	1.29614	3	1.09577	3	-0.303416	-2.05202	0.0640798	0.225791
ICA1	sp|Q05084|ICA69_HUMAN Islet cell autoantigen 1 OS=Homo sapiens GN=ICA1 PE=1 SV=2	13	14	21	0	1.06507e+08	0.892188	19	0.780571	19	0.785212	18	1.14155	19	0.760371	19	1.07882	19	1.26068	19	0.974632	19	0.977372	19	1.05711	19	-0.303218	-2.56469	0.0258135	0.142539
HTRA2	sp|O43464|HTRA2_HUMAN Serine protease HTRA2, mitochondrial OS=Homo sapiens GN=HTRA2 PE=1 SV=2	8	9	14	0	1.93598e+07	0.795292	13	0.775125	13	0.862691	13	1.07304	13	0.930823	13	0.916019	13	0.920873	13	1.36627	13	1.1974	13	1.07496	13	-0.302986	-2.24081	0.0460269	0.187958
ATP5H	sp|O75947|ATP5H_HUMAN ATP synthase subunit d, mitochondrial OS=Homo sapiens GN=ATP5H PE=1 SV=3	10	10	80	0	697823168	0.873646	80	0.809089	80	0.742189	78	1.01849	80	0.96123	80	1.02343	80	0.953417	80	1.43388	80	1.18374	80	0.876466	80	-0.302543	-2.23456	0.046538	0.189029
MRPS36	sp|P82909|RT36_HUMAN 28S ribosomal protein S36, mitochondrial OS=Homo sapiens GN=MRPS36 PE=1 SV=2	2	2	6	0	12032731	0.848435	6	0.76782	6	0.673411	6	1.04647	6	0.989366	6	0.922628	6	0.842921	6	1.66737	6	1.17035	6	0.856536	6	-0.302405	-1.59283	0.138766	0.339701
SYNJ1	sp|O43426|SYNJ1_HUMAN Synaptojanin-1 OS=Homo sapiens GN=SYNJ1 PE=1 SV=2	47	48	146	0	2.00631e+08	0.850673	144	0.865254	142	0.827575	135	1.09599	143	0.767705	143	1.1244	142	1.20048	144	1.06918	143	0.934874	143	1.08576	144	-0.302259	-3.03263	0.0110794	0.100831
UFM1	sp|P61960|UFM1_HUMAN Ubiquitin-fold modifier 1 OS=Homo sapiens GN=UFM1 PE=1 SV=1	2	2	4	0	13612408	0.749462	4	1.04004	4	1.16525	4	0.91364	4	0.793468	4	1.2441	4	1.08374	4	1.05255	4	1.24352	4	1.02223	4	-0.302103	-2.46256	0.0310113	0.155099
SCN3B	sp|Q9NY72|SCN3B_HUMAN Sodium channel subunit beta-3 OS=Homo sapiens GN=SCN3B PE=1 SV=1	5	5	12	0	37124192	0.84131	11	0.853454	10	0.901733	10	1.10689	11	0.70369	11	1.20077	12	1.10762	11	1.07103	11	1.18044	11	1.10134	11	-0.301185	-3.47102	0.00503256	0.0797608
SLC6A7	sp|Q99884|SC6A7_HUMAN Sodium-dependent proline transporter OS=Homo sapiens GN=SLC6A7 PE=2 SV=2	11	11	14	0	28934446	1.0078	14	0.832612	14	0.715853	13	0.977074	14	0.832729	14	0.98501	14	1.22284	14	1.01575	14	1.00976	14	1.01344	14	-0.301044	-3.17561	0.00855684	0.0905642
UBTD2	sp|Q8WUN7|UBTD2_HUMAN Ubiquitin domain-containing protein 2 OS=Homo sapiens GN=UBTD2 PE=1 SV=2	1	4	5	0	2595504	0.838587	1	0.816357	1	0.752714	1	1.01678	1	1.00732	1	1.44102	1	1.06087	1	0.825128	1	1.01654	1	1.1696	1	-0.301013	-1.99401	0.0708468	0.23741
FAM219A	sp|Q8IW50|F219A_HUMAN Protein FAM219A OS=Homo sapiens GN=FAM219A PE=1 SV=3	2	2	2	0	3.17775e+06	0.869243	2	0.832011	2	0.765249	2	0.896139	2	1.05189	2	1.01409	2	1.1486	2	1.16521	2	1.20536	2	0.920644	2	-0.300921	-2.60805	0.0238744	0.13837
GRHPR	sp|Q9UBQ7|GRHPR_HUMAN Glyoxylate reductase/hydroxypyruvate reductase OS=Homo sapiens GN=GRHPR PE=1 SV=1	9	9	17	0	1.26265e+08	0.616888	17	0.95088	17	0.771167	16	1.07017	17	0.957062	17	0.789847	17	0.912952	17	1.30807	17	1.27942	17	1.22715	17	-0.30089	-1.83891	0.0923333	0.272235
RAB15	sp|P59190|RAB15_HUMAN Ras-related protein Rab-15 OS=Homo sapiens GN=RAB15 PE=1 SV=1	9	10	27	0	1.07008e+09	0.937338	17	0.733852	17	0.856944	15	1.05297	17	0.763427	17	1.07726	17	1.13989	17	1.05744	17	1.02946	17	1.03509	17	-0.300667	-3.11222	0.0095945	0.095899
IDH3G	sp|P51553|IDH3G_HUMAN Isocitrate dehydrogenase [NAD] subunit gamma, mitochondrial OS=Homo sapiens GN=IDH3G PE=1 SV=1	13	13	61	0	3.52809e+08	0.806639	61	0.959134	61	0.728035	56	1.05413	61	0.802159	61	1.01996	61	1.21832	61	1.26998	61	0.88125	61	0.956637	61	-0.300647	-2.39408	0.035053	0.164208
PCDHAC2	sp|Q9Y5I4|PCDC2_HUMAN Protocadherin alpha-C2 OS=Homo sapiens GN=PCDHAC2 PE=2 SV=1	5	9	10	0	4666084	0.907549	6	0.863967	6	0.933209	6	1.01233	6	0.799406	6	1.15084	6	1.1047	6	1.06204	6	1.03473	6	1.15953	6	-0.300622	-4.33546	0.00111252	0.0586035
SCRN3	sp|Q0VDG4|SCRN3_HUMAN Secernin-3 OS=Homo sapiens GN=SCRN3 PE=1 SV=1	4	4	6	0	8.23604e+06	0.862908	6	1.00343	6	0.895467	6	1.05926	6	0.746145	6	0.931393	6	1.3763	6	1.29252	6	1.05627	6	0.902098	6	-0.300596	-2.24387	0.0457789	0.187783
C12orf57	sp|Q99622|C10_HUMAN Protein C10 OS=Homo sapiens GN=C12orf57 PE=1 SV=1	2	2	3	0	16859068	0.833763	3	0.959234	3	0.841006	3	0.985688	3	0.787878	3	1.1401	3	1.12196	3	1.28513	3	1.05107	3	0.885782	3	-0.300588	-2.7344	0.0190052	0.126685
BCAN	sp|Q96GW7|PGCB_HUMAN Brevican core protein OS=Homo sapiens GN=BCAN PE=1 SV=2	22	23	187	0	7.57818e+08	0.843261	180	0.777528	180	0.88572	171	1.03682	180	0.903198	180	1.08653	180	1.00676	180	1.08272	180	1.20295	180	1.07263	180	-0.300439	-3.64727	0.00367704	0.072269
HSD17B10	sp|Q99714|HCD2_HUMAN 3-hydroxyacyl-CoA dehydrogenase type-2 OS=Homo sapiens GN=HSD17B10 PE=1 SV=3	9	9	34	0	1.39641e+08	0.627637	34	1.14235	34	0.974258	29	0.892301	34	0.85522	34	1.26248	34	1.10485	34	0.977453	34	1.04878	34	1.06258	34	-0.300429	-2.26956	0.0437444	0.183321
AK3	sp|Q9UIJ7|KAD3_HUMAN GTP:AMP phosphotransferase AK3, mitochondrial OS=Homo sapiens GN=AK3 PE=1 SV=4	17	17	40	0	155287008	0.686898	40	0.809988	40	0.620137	38	1.21366	40	0.910942	40	0.658217	40	0.81934	40	1.63318	40	1.39476	40	0.890485	40	-0.300395	-1.16031	0.269851	0.4931
UAP1	sp|Q16222|UAP1_HUMAN UDP-N-acetylhexosamine pyrophosphorylase OS=Homo sapiens GN=UAP1 PE=1 SV=3	8	8	11	0	2.283e+07	0.777098	11	0.974608	11	1.12451	11	0.942098	11	0.761693	11	1.19933	11	1.16937	11	1.0178	11	1.08241	11	1.20568	11	-0.299407	-2.95965	0.0126434	0.105964
DOHH	sp|Q9BU89|DOHH_HUMAN Deoxyhypusine hydroxylase OS=Homo sapiens GN=DOHH PE=1 SV=1	3	3	3	0	3715964	0.855729	3	0.87306	3	0.900153	3	0.903226	3	0.90478	3	1.06148	3	1.11893	3	1.40647	3	0.935316	3	0.906454	3	-0.2994	-2.57344	0.0254103	0.141648
PLPPR1	sp|Q8TBJ4|PLPR1_HUMAN Phospholipid phosphatase-related protein type 1 OS=Homo sapiens GN=PLPPR1 PE=2 SV=1	2	2	3	0	234678728	0.96751	3	0.900976	3	0.858724	3	0.915255	3	0.766679	3	1.26135	3	1.12603	3	1.14274	3	1.10215	3	0.889206	3	-0.29863	-3.10096	0.00979179	0.0967362
CS	sp|O75390|CISY_HUMAN Citrate synthase, mitochondrial OS=Homo sapiens GN=CS PE=1 SV=2	22	22	103	0	1.32307e+09	0.844867	102	0.733163	101	0.7541	94	1.12134	100	0.911085	101	0.958524	102	1.03692	101	1.12103	101	1.02223	102	1.11953	102	-0.298274	-2.76448	0.0179993	0.123562
SNPH	sp|O15079|SNPH_HUMAN Syntaphilin OS=Homo sapiens GN=SNPH PE=1 SV=2	10	11	18	0	60425958	0.908499	14	0.899873	14	0.750194	14	1.02854	14	0.787284	14	0.986187	14	1.20022	14	1.05753	14	1.00566	14	1.09814	14	-0.29816	-3.5591	0.00430075	0.0758848
ANO3	sp|Q9BYT9|ANO3_HUMAN Anoctamin-3 OS=Homo sapiens GN=ANO3 PE=1 SV=2	4	4	4	0	1537729	0.857926	4	0.796815	4	1.13292	4	0.983482	4	0.814207	4	1.29784	4	1.08281	4	0.986423	4	1.10037	4	1.11849	4	-0.298124	-2.73412	0.0190149	0.126685
C6orf203	sp|Q9P0P8|CF203_HUMAN Uncharacterized protein C6orf203 OS=Homo sapiens GN=C6orf203 PE=1 SV=1	4	4	7	0	3.21492e+07	0.65221	7	1.14489	7	0.752136	7	1.0749	7	0.854902	7	0.910422	7	1.1055	7	1.30638	7	1.12143	7	0.995467	7	-0.297935	-1.97304	0.0734534	0.24249
PMM2	sp|O15305|PMM2_HUMAN Phosphomannomutase 2 OS=Homo sapiens GN=PMM2 PE=1 SV=1	3	4	6	0	698480	0.753234	5	0.953121	5	0.927575	5	1.0327	5	0.779304	5	1.08179	5	1.34397	5	0.937875	5	1.11668	5	1.16552	5	-0.297806	-2.70018	0.0202174	0.129739
UGT8	sp|Q16880|CGT_HUMAN 2-hydroxyacylsphingosine 1-beta-galactosyltransferase OS=Homo sapiens GN=UGT8 PE=2 SV=2	5	5	6	0	10479797	0.783892	6	0.916987	6	0.842011	5	0.841861	6	0.986054	6	0.981585	6	1.07063	6	0.738296	6	1.30754	6	1.41827	6	-0.297472	-2.04652	0.0646948	0.226633
IFIT2	sp|P09913|IFIT2_HUMAN Interferon-induced protein with tetratricopeptide repeats 2 OS=Homo sapiens GN=IFIT2 PE=1 SV=1	7	7	12	0	2.58997e+07	1.01468	12	0.919249	12	0.686031	12	0.742403	12	0.938507	12	0.81559	12	1.04876	12	0.848285	12	0.920194	12	1.72621	12	-0.297445	-1.55334	0.147885	0.35177
PDE4A	sp|P27815|PDE4A_HUMAN cAMP-specific 3',5'-cyclic phosphodiesterase 4A OS=Homo sapiens GN=PDE4A PE=1 SV=3	5	8	10	0	5.44305e+06	0.860243	6	0.863594	6	0.982306	6	0.964615	6	0.891881	6	1.24713	6	1.12793	6	1.03601	6	1.03832	6	1.08976	6	-0.297285	-3.9431	0.00218535	0.0635296
CADM2	sp|Q8N3J6|CADM2_HUMAN Cell adhesion molecule 2 OS=Homo sapiens GN=CADM2 PE=2 SV=1	14	15	55	0	8.59146e+07	0.861049	54	0.826699	54	0.825735	53	1.02513	54	0.889481	54	1.13734	54	1.08363	54	1.05099	54	1.13513	54	1.03006	54	-0.297099	-4.21995	0.00135453	0.0609757
PRRT3	sp|Q5FWE3|PRRT3_HUMAN Proline-rich transmembrane protein 3 OS=Homo sapiens GN=PRRT3 PE=1 SV=3	10	10	14	0	2.28296e+07	0.87235	14	0.882812	14	0.929093	12	0.961344	14	0.844734	14	1.06083	14	1.14483	14	1.03373	14	1.11618	14	1.04586	14	-0.296575	-5.18016	0.0002784	0.0485344
HINT3	sp|Q9NQE9|HINT3_HUMAN Histidine triad nucleotide-binding protein 3 OS=Homo sapiens GN=HINT3 PE=1 SV=1	4	4	12	0	2.91913e+07	0.861525	12	0.81146	12	0.844649	12	1.12743	12	0.790236	12	1.03685	12	1.11366	12	1.07552	12	1.12142	12	1.06276	12	-0.296562	-3.36083	0.00613075	0.084857
TPM3	sp|P06753|TPM3_HUMAN Tropomyosin alpha-3 chain OS=Homo sapiens GN=TPM3 PE=1 SV=2	24	37	201	0	384176000	0.803684	115	0.89557	115	0.856503	112	0.929208	115	0.989324	115	1.00963	115	1.11734	115	1.25366	115	1.16047	115	0.890121	115	-0.296506	-3.00703	0.0116045	0.102813
TAGLN	sp|Q01995|TAGL_HUMAN Transgelin OS=Homo sapiens GN=TAGLN PE=1 SV=4	13	15	29	0	49709766	0.931423	27	0.955921	27	0.800311	26	0.728377	27	0.93761	27	1.10838	27	1.2918	27	0.991685	27	1.44092	27	0.729139	27	-0.296088	-1.87481	0.0868867	0.263104
SLC44A1	sp|Q8WWI5|CTL1_HUMAN Choline transporter-like protein 1 OS=Homo sapiens GN=SLC44A1 PE=1 SV=1	15	15	30	0	71647192	0.800131	30	0.793796	29	0.957417	27	0.845105	30	0.988295	30	1.12859	30	1.0846	30	0.919077	30	1.33289	30	1.05314	30	-0.295864	-3.05266	0.0106852	0.100153
HAPLN2	sp|Q9GZV7|HPLN2_HUMAN Hyaluronan and proteoglycan link protein 2 OS=Homo sapiens GN=HAPLN2 PE=2 SV=1	12	12	73	0	3.86777e+08	0.807968	73	0.817519	71	0.800315	62	0.841114	73	1.03869	73	1.15538	72	1.05989	73	0.79709	72	1.08425	71	1.31446	73	-0.295859	-2.36095	0.0371876	0.169755
ICAM5	sp|Q9UMF0|ICAM5_HUMAN Intercellular adhesion molecule 5 OS=Homo sapiens GN=ICAM5 PE=1 SV=3	22	22	119	0	2.05035e+08	0.928365	119	0.849614	119	0.889421	118	1.0201	119	0.804355	119	1.11723	119	1.13291	119	1.17359	119	0.976458	119	1.03678	119	-0.295816	-3.93107	0.00223169	0.0635296
APOE	sp|P02649|APOE_HUMAN Apolipoprotein E OS=Homo sapiens GN=APOE PE=1 SV=1	23	23	86	0	1.11381e+08	1.09036	86	0.884471	85	0.799084	82	0.913609	86	0.69589	86	0.908307	86	1.28129	86	1.11016	86	0.872116	86	1.13179	86	-0.29554	-2.21209	0.048421	0.193092
ATP6V1D	sp|Q9Y5K8|VATD_HUMAN V-type proton ATPase subunit D OS=Homo sapiens GN=ATP6V1D PE=1 SV=1	19	19	66	0	4.1435e+08	0.861155	66	0.803526	66	0.758128	65	1.13861	66	0.845683	66	0.95368	66	1.02638	66	1.19503	66	1.13066	66	1.06697	66	-0.295174	-2.62517	0.0231488	0.136932
BIN1	sp|O00499|BIN1_HUMAN Myc box-dependent-interacting protein 1 OS=Homo sapiens GN=BIN1 PE=1 SV=1	25	26	120	0	2.80147e+08	0.861692	103	0.891146	102	0.846764	98	0.976978	103	0.840594	102	1.10112	102	1.09255	103	0.941507	102	1.17004	103	1.18314	103	-0.295054	-4.03889	0.00185017	0.0631645
CCSAP	sp|Q6IQ19|CCSAP_HUMAN Centriole, cilia and spindle-associated protein OS=Homo sapiens GN=CCSAP PE=1 SV=2	2	2	3	0	1590026	0.803411	3	0.998154	3	0.496853	3	0.876143	3	1.15824	3	0.688821	3	1.05364	3	1.29933	3	1.06349	3	1.13189	3	-0.294824	-1.27535	0.227781	0.451475
SLIT2	sp|O94813|SLIT2_HUMAN Slit homolog 2 protein OS=Homo sapiens GN=SLIT2 PE=1 SV=1	2	2	2	0	10768181	1.02322	2	0.782781	2	0.643132	2	1.04507	2	0.873465	2	0.944808	2	1.05037	2	1.05256	2	1.13673	2	1.20928	2	-0.294795	-2.12803	0.056127	0.208928
CETN2	sp|P41208|CETN2_HUMAN Centrin-2 OS=Homo sapiens GN=CETN2 PE=1 SV=1	5	6	10	0	24792831	0.799033	8	0.821882	8	0.736843	8	1.11205	8	0.94325	8	0.849111	8	0.945987	8	1.3264	8	1.31437	8	0.935426	8	-0.294472	-1.9152	0.0811099	0.253365
MTFP1	sp|Q9UDX5|MTFP1_HUMAN Mitochondrial fission process protein 1 OS=Homo sapiens GN=MTFP1 PE=1 SV=1	4	4	4	0	5.16637e+06	0.80298	4	0.924008	4	0.804249	4	0.971322	4	0.961284	4	0.997237	4	1.14507	4	1.17983	4	1.02254	4	1.03667	4	-0.293808	-3.03668	0.0109985	0.100805
CD9	sp|P21926|CD9_HUMAN CD9 antigen OS=Homo sapiens GN=CD9 PE=1 SV=4	6	6	70	0	1.00228e+09	0.794958	70	0.849398	70	0.919298	68	0.809808	70	1.12347	70	1.13459	70	1.03903	70	0.807571	70	1.61882	70	1.06074	70	-0.293537	-1.86219	0.0887669	0.266264
SH3GL3	sp|Q99963|SH3G3_HUMAN Endophilin-A3 OS=Homo sapiens GN=SH3GL3 PE=1 SV=1	19	19	62	0	292421344	0.875294	62	0.844001	62	0.719288	62	1.15202	62	0.798837	62	1.02816	62	1.14321	62	1.01632	62	1.06445	62	1.10267	62	-0.293332	-2.61865	0.0234226	0.137577
LSAMP	sp|Q13449|LSAMP_HUMAN Limbic system-associated membrane protein OS=Homo sapiens GN=LSAMP PE=1 SV=2	9	9	62	0	5.30164e+08	0.837995	62	0.797555	62	0.90655	60	1.04598	61	0.910223	62	1.11526	62	1.07954	62	1.35127	61	1.0947	62	0.914467	62	-0.293327	-2.74544	0.0186297	0.125259
TRIM36	sp|Q9NQ86|TRI36_HUMAN E3 ubiquitin-protein ligase TRIM36 OS=Homo sapiens GN=TRIM36 PE=1 SV=2	10	10	15	0	1.24679e+07	0.930807	15	0.815646	15	0.791766	15	1.01107	15	0.788679	15	1.08206	15	1.27654	15	0.922963	15	0.95347	15	1.21332	15	-0.293163	-3.26808	0.00724314	0.0866289
RAB33A	sp|Q14088|RB33A_HUMAN Ras-related protein Rab-33A OS=Homo sapiens GN=RAB33A PE=1 SV=2	4	6	10	0	8.83218e+06	0.908513	5	0.834729	5	0.892745	5	1.13545	5	0.797813	5	1.11349	5	1.14302	5	1.06777	5	1.18568	5	1.00953	5	-0.292781	-2.96159	0.0125991	0.105964
MRPL55	sp|Q7Z7F7|RM55_HUMAN 39S ribosomal protein L55, mitochondrial OS=Homo sapiens GN=MRPL55 PE=1 SV=1	3	3	3	0	341431	0.696509	3	1.06362	3	0.676777	3	1.19676	3	0.838122	3	1.01177	3	0.821252	3	1.16382	3	1.1668	3	1.1397	3	-0.292758	-1.82149	0.0950877	0.275905
PLG	sp|P00747|PLMN_HUMAN Plasminogen OS=Homo sapiens GN=PLG PE=1 SV=2	3	3	3	0	3.13539e+06	0.81125	3	0.816091	3	0.932693	3	1.0429	3	0.632395	3	0.679655	3	1.15097	3	0.87367	3	0.790785	3	1.89236	3	-0.292741	-1.23727	0.241081	0.46526
MT-CO2	sp|P00403|COX2_HUMAN Cytochrome c oxidase subunit 2 OS=Homo sapiens GN=MT-CO2 PE=1 SV=1	8	8	84	0	752119600	0.879395	83	0.899764	83	0.664466	76	1.07111	84	0.892351	84	1.03573	83	1.04104	83	1.23792	84	1.07502	84	0.943093	83	-0.2927	-2.4493	0.0317567	0.156587
GCA	sp|P28676|GRAN_HUMAN Grancalcin OS=Homo sapiens GN=GCA PE=1 SV=2	5	5	7	0	22601176	0.673077	7	0.942629	7	1.13847	7	0.890028	7	0.958906	7	1.12737	7	1.1443	7	1.06914	7	1.14432	7	0.950905	7	-0.292372	-2.22896	0.0470006	0.190237
YOD1	sp|Q5VVQ6|OTU1_HUMAN Ubiquitin thioesterase OTU1 OS=Homo sapiens GN=YOD1 PE=1 SV=1	5	5	5	0	1.08258e+07	0.934531	5	0.864145	5	1.05686	5	0.915502	5	0.899925	5	1.02096	5	1.02702	5	1.07297	5	1.06251	5	1.22201	5	-0.292364	-3.18854	0.0083596	0.0898227
ATG101	sp|Q9BSB4|ATGA1_HUMAN Autophagy-related protein 101 OS=Homo sapiens GN=ATG101 PE=1 SV=1	5	5	9	0	7.28805e+06	0.968955	9	0.815823	9	0.672408	9	1.06592	9	0.870111	9	0.922229	9	1.15364	9	0.974736	9	1.12703	9	1.11656	9	-0.292144	-2.15251	0.0537704	0.203658
PHACTR1	sp|Q9C0D0|PHAR1_HUMAN Phosphatase and actin regulator 1 OS=Homo sapiens GN=PHACTR1 PE=1 SV=3	15	15	22	0	1.65862e+07	0.876016	22	0.847591	22	0.930666	22	1.037	22	0.783479	22	1.07619	22	1.10794	22	1.03116	22	1.09862	22	1.11993	22	-0.292021	-4.20497	0.00138973	0.0609757
LCMT1	sp|Q9UIC8|LCMT1_HUMAN Leucine carboxyl methyltransferase 1 OS=Homo sapiens GN=LCMT1 PE=1 SV=2	9	9	12	0	67347210	0.733847	12	1.11632	12	0.941208	12	0.941863	12	0.773532	12	1.11373	12	1.21991	12	1.20441	12	0.889691	12	1.06319	12	-0.291991	-2.32584	0.039586	0.175259
VDAC1	sp|P21796|VDAC1_HUMAN Voltage-dependent anion-selective channel protein 1 OS=Homo sapiens GN=VDAC1 PE=1 SV=2	21	21	264	0	1966764544	0.877549	264	0.83167	263	0.787932	255	1.0814	264	0.877366	264	1.03168	264	0.989212	264	1.26124	264	1.15314	264	1.00311	264	-0.29194	-2.86984	0.0148751	0.112804
TIMM17B	sp|O60830|TI17B_HUMAN Mitochondrial import inner membrane translocase subunit Tim17-B OS=Homo sapiens GN=TIMM17B PE=1 SV=1	3	3	4	0	3249008	0.962763	4	0.733985	4	0.726449	2	1.07444	4	0.912444	4	0.881062	4	0.95911	4	1.22322	4	1.18788	4	1.00701	4	-0.29185	-1.96007	0.0751099	0.245226
NENF	sp|Q9UMX5|NENF_HUMAN Neudesin OS=Homo sapiens GN=NENF PE=1 SV=1	6	6	6	0	1.00216e+07	0.750677	6	1.00006	6	1.12357	6	0.882586	6	0.84064	6	1.24305	6	0.818539	6	1.5604	6	1.22441	6	0.897181	6	-0.291704	-1.68003	0.120358	0.313056
HTATIP2	sp|Q9BUP3|HTAI2_HUMAN Oxidoreductase HTATIP2 OS=Homo sapiens GN=HTATIP2 PE=1 SV=2	4	4	6	0	7.89909e+06	0.78599	6	0.862749	6	0.786669	6	0.955515	6	1.01708	6	0.991134	6	1.14748	6	0.820977	6	1.27485	6	1.25247	6	-0.291695	-2.27141	0.0436012	0.18316
PPIA	sp|P62937|PPIA_HUMAN Peptidyl-prolyl cis-trans isomerase A OS=Homo sapiens GN=PPIA PE=1 SV=2	7	10	173	0	3.43922e+09	0.567313	127	1.30111	126	0.944331	122	0.938487	126	0.843469	126	1.06709	127	1.22852	127	0.918899	126	1.03917	126	1.14675	126	-0.291154	-1.65306	0.125805	0.320286
PUS3	sp|Q9BZE2|PUS3_HUMAN tRNA pseudouridine(38/39) synthase OS=Homo sapiens GN=PUS3 PE=1 SV=3	2	2	2	0.00370574	919742	0.751434	2	1.01822	2	0.920881	2	0.873872	2	0.971347	2	1.01562	2	1.0367	2	1.25677	2	1.30214	2	0.945916	2	-0.29051	-2.35069	0.0378732	0.171814
PARG	sp|Q86W56|PARG_HUMAN Poly(ADP-ribose) glycohydrolase OS=Homo sapiens GN=PARG PE=1 SV=1	2	2	2	0	2263918	0.811804	2	0.897846	2	0.843093	2	0.962398	2	0.958175	2	0.996369	2	1.02635	2	1.24762	2	1.20031	2	1.01902	2	-0.290357	-2.85354	0.0153204	0.114699
GSTO1	sp|P78417|GSTO1_HUMAN Glutathione S-transferase omega-1 OS=Homo sapiens GN=GSTO1 PE=1 SV=2	8	8	25	0	63371478	0.760069	25	1.14685	25	0.787758	24	1.01416	25	0.687447	25	0.876133	25	1.13563	25	1.55331	25	0.768747	25	1.02347	25	-0.290303	-1.44361	0.175996	0.387445
ATP6V0D1	sp|P61421|VA0D1_HUMAN V-type proton ATPase subunit d 1 OS=Homo sapiens GN=ATP6V0D1 PE=1 SV=1	12	12	97	0	6.24673e+08	0.920022	97	0.819499	97	0.761596	91	1.07372	97	0.819954	97	1.06124	97	1.1867	97	1.02236	97	1.02443	97	1.05634	97	-0.289876	-3.09978	0.00981259	0.0967362
WIPF3	sp|A6NGB9|WIPF3_HUMAN WAS/WASL-interacting protein family member 3 OS=Homo sapiens GN=WIPF3 PE=1 SV=4	4	4	4	0	6.08832e+06	0.841877	4	0.617687	4	1.03812	3	1.06848	4	0.862554	4	0.760141	4	0.892534	4	1.34327	4	1.19055	4	1.22414	4	-0.289725	-1.53009	0.153494	0.358267
VCP	sp|P55072|TERA_HUMAN Transitional endoplasmic reticulum ATPase OS=Homo sapiens GN=VCP PE=1 SV=4	50	50	177	0	829537952	0.779774	176	1.00441	176	0.939514	170	0.936856	177	0.833728	176	1.09283	176	1.14262	176	1.0459	176	1.0293	176	1.14835	176	-0.289292	-3.74508	0.00309294	0.0698659
SKP1	sp|P63208|SKP1_HUMAN S-phase kinase-associated protein 1 OS=Homo sapiens GN=SKP1 PE=1 SV=2	11	11	45	0	3.27347e+08	0.875295	45	0.830947	45	0.987881	44	0.984303	45	0.855457	45	1.05593	45	0.923352	45	1.28829	45	1.23783	45	1.02173	45	-0.288474	-2.72515	0.0193257	0.12732
UFC1	sp|Q9Y3C8|UFC1_HUMAN Ubiquitin-fold modifier-conjugating enzyme 1 OS=Homo sapiens GN=UFC1 PE=1 SV=3	3	3	5	0	3.09346e+07	0.658836	5	1.24217	5	0.909324	5	0.953245	5	0.800772	5	0.992921	5	1.22594	5	1.22085	5	1.02333	5	1.00451	5	-0.288471	-1.94086	0.0776268	0.248854
PGM2L1	sp|Q6PCE3|PGM2L_HUMAN Glucose 1,6-bisphosphate synthase OS=Homo sapiens GN=PGM2L1 PE=1 SV=3	18	18	62	0	2.54224e+08	0.847642	62	0.922514	62	0.849044	60	1.14531	62	0.681387	62	1.06423	62	1.16284	62	1.19084	62	0.985102	62	1.00898	62	-0.288089	-2.331	0.039224	0.174373
CNTN4	sp|Q8IWV2|CNTN4_HUMAN Contactin-4 OS=Homo sapiens GN=CNTN4 PE=1 SV=1	7	9	11	0	9758759	0.819818	8	0.822129	8	0.928186	8	1.15528	8	0.825679	8	1.11793	8	1.08527	8	1.14467	8	1.09214	8	1.04398	8	-0.287311	-2.81094	0.0165482	0.118674
SCAMP3	sp|O14828|SCAM3_HUMAN Secretory carrier-associated membrane protein 3 OS=Homo sapiens GN=SCAMP3 PE=1 SV=3	10	10	21	0	30084776	0.924006	21	0.818508	21	0.778628	20	1.08977	21	0.855053	21	1.01664	21	1.09591	21	1.16175	21	1.12709	21	1.03974	21	-0.287235	-2.78121	0.0174626	0.121722
A1BG	sp|P04217|A1BG_HUMAN Alpha-1B-glycoprotein OS=Homo sapiens GN=A1BG PE=1 SV=4	3	3	4	0	778440	0.875828	4	0.9836	4	0.762936	4	0.979663	4	0.81006	4	0.792459	4	1.19784	4	0.827319	4	0.968983	4	1.64954	4	-0.287152	-1.58582	0.140349	0.342089
CD14	sp|P08571|CD14_HUMAN Monocyte differentiation antigen CD14 OS=Homo sapiens GN=CD14 PE=1 SV=2	2	2	3	0	7.28126e+06	0.864551	3	0.746164	3	0.838659	2	0.783358	3	0.855835	3	0.554406	3	1.63548	3	1.13037	3	1.00936	3	0.895989	3	-0.286884	-1.23408	0.242224	0.466533
PRMT8	sp|Q9NR22|ANM8_HUMAN Protein arginine N-methyltransferase 8 OS=Homo sapiens GN=PRMT8 PE=1 SV=2	6	9	12	0	1.19267e+07	0.82634	7	0.848786	7	0.784161	7	1.05063	7	0.971711	7	1.05661	7	1.0916	7	1.23366	7	1.05906	7	0.94836	7	-0.286654	-2.92975	0.0133464	0.107606
SLC25A44	sp|Q96H78|S2544_HUMAN Solute carrier family 25 member 44 OS=Homo sapiens GN=SLC25A44 PE=2 SV=1	4	4	4	0	7.63882e+06	0.901053	4	0.814204	4	0.757297	4	1.13175	4	0.876802	4	1.06758	4	1.01225	4	1.1884	4	1.08192	4	1.01755	4	-0.28609	-2.52172	0.0278873	0.148179
SERPINA3	sp|P01011|AACT_HUMAN Alpha-1-antichymotrypsin OS=Homo sapiens GN=SERPINA3 PE=1 SV=2	15	15	51	0	2.01322e+08	1.01187	50	0.671294	50	0.751337	47	0.938438	50	0.868809	50	0.763544	50	1.47845	50	0.796978	50	1.02029	50	1.22011	50	-0.285975	-1.53359	0.15264	0.357527
ERP29	sp|P30040|ERP29_HUMAN Endoplasmic reticulum resident protein 29 OS=Homo sapiens GN=ERP29 PE=1 SV=4	10	10	16	0	5.07139e+07	0.825663	16	0.885686	16	0.727613	16	1.22061	16	0.801298	16	0.837546	16	1.05757	16	1.29072	16	1.17205	16	0.995799	16	-0.285779	-1.91921	0.080557	0.253041
CXADR	sp|P78310|CXAR_HUMAN Coxsackievirus and adenovirus receptor OS=Homo sapiens GN=CXADR PE=1 SV=1	9	9	25	0	6.75977e+07	0.831711	25	0.787359	25	0.851108	24	1.3258	25	0.731709	25	1.06308	25	1.03818	25	1.20764	25	1.17141	25	0.969502	25	-0.285611	-2.00231	0.0698398	0.235843
ECH1	sp|Q13011|ECH1_HUMAN Delta(3,5)-Delta(2,4)-dienoyl-CoA isomerase, mitochondrial OS=Homo sapiens GN=ECH1 PE=1 SV=2	14	14	29	0	7.92455e+07	0.792359	29	0.665731	29	0.848142	29	1.00312	29	1.09106	29	0.770248	29	0.854751	29	1.37149	29	1.41291	29	1.07369	29	-0.285577	-1.53899	0.151327	0.355522
SSBP1	sp|Q04837|SSBP_HUMAN Single-stranded DNA-binding protein, mitochondrial OS=Homo sapiens GN=SSBP1 PE=1 SV=1	7	7	46	0	470245824	0.746226	46	0.837018	46	0.671453	46	1.11128	46	1.02579	46	0.828886	46	0.90457	46	1.32159	46	1.18263	46	1.09313	46	-0.285429	-1.81052	0.0968608	0.27807
WASL	sp|O00401|WASL_HUMAN Neural Wiskott-Aldrich syndrome protein OS=Homo sapiens GN=WASL PE=1 SV=2	7	7	18	0	6.43286e+07	0.833475	18	0.744062	18	0.767412	18	1.16618	18	0.87505	18	0.919118	18	1.05951	18	1.12992	18	1.05666	18	1.07594	18	-0.283974	-2.46924	0.0306418	0.154143
HBD	sp|P02042|HBD_HUMAN Hemoglobin subunit delta OS=Homo sapiens GN=HBD PE=1 SV=2	6	11	174	0	1.00629e+08	0.877692	27	0.840861	27	0.662069	26	1.29467	27	0.804736	27	0.801547	27	0.964889	27	1.24403	27	1.03147	27	1.22393	27	-0.283939	-1.59746	0.137731	0.338184
YKT6	sp|O15498|YKT6_HUMAN Synaptobrevin homolog YKT6 OS=Homo sapiens GN=YKT6 PE=1 SV=1	11	11	45	0	9.18519e+07	0.802444	45	1.01818	45	0.846642	45	0.98941	45	0.859657	45	1.09368	45	1.09636	45	1.13351	45	1.11139	45	1.04576	45	-0.283876	-3.95584	0.00213739	0.0635296
TFG	sp|Q92734|TFG_HUMAN Protein TFG OS=Homo sapiens GN=TFG PE=1 SV=2	14	14	43	0	7.00405e+07	0.86362	43	0.846623	43	0.827071	43	1.01364	43	0.908556	43	0.94816	43	1.04834	43	1.25011	43	1.11054	43	1.08426	43	-0.283766	-3.28817	0.00698603	0.0860629
RAD23B	sp|P54727|RD23B_HUMAN UV excision repair protein RAD23 homolog B OS=Homo sapiens GN=RAD23B PE=1 SV=1	8	11	18	0	56820668	0.924672	11	0.783297	11	1.0989	11	0.987359	11	0.781245	11	1.02065	11	0.925903	11	1.57358	11	1.18956	11	0.943907	11	-0.28341	-2.02997	0.0665779	0.230162
SERPINE2	sp|P07093|GDN_HUMAN Glia-derived nexin OS=Homo sapiens GN=SERPINE2 PE=1 SV=1	8	8	11	0	1.90441e+07	1.01443	11	0.734202	11	0.852772	11	1.01064	11	0.948999	11	1.1687	11	0.890672	11	1.1615	11	1.27574	11	1.05484	11	-0.283405	-2.43448	0.0326108	0.158025
NDUFA3	sp|O95167|NDUA3_HUMAN NADH dehydrogenase [ubiquinone] 1 alpha subcomplex subunit 3 OS=Homo sapiens GN=NDUFA3 PE=1 SV=1	5	5	7	0	1.36771e+07	0.856828	7	0.79913	7	0.858981	7	1.10864	7	0.862491	7	1.03698	7	0.895221	7	1.66312	7	0.929481	7	0.940429	7	-0.283222	-1.72111	0.112462	0.300855
CD59	sp|P13987|CD59_HUMAN CD59 glycoprotein OS=Homo sapiens GN=CD59 PE=1 SV=1	2	2	5	0	182178313	0.793475	5	0.760893	5	0.991586	4	1.07573	5	0.866143	5	1.21638	5	1.05129	5	1.44946	5	1.14417	5	0.727688	5	-0.28301	-1.65396	0.12562	0.319926
MACROD2	sp|A1Z1Q3|MACD2_HUMAN O-acetyl-ADP-ribose deacetylase MACROD2 OS=Homo sapiens GN=MACROD2 PE=1 SV=1	5	5	7	0	2.8043e+06	0.6684	7	0.724839	6	0.783403	6	1.16135	7	0.891029	7	0.744933	7	1.27894	7	1.20831	7	0.945209	7	0.912534	7	-0.282893	-1.89268	0.0842857	0.259194
SCN8A	sp|Q9UQD0|SCN8A_HUMAN Sodium channel protein type 8 subunit alpha OS=Homo sapiens GN=SCN8A PE=1 SV=1	5	10	14	0	4.78259e+06	0.907042	5	0.843999	5	0.914114	5	0.882243	5	0.930993	5	1.16788	5	1.2909	5	0.962053	5	1.04922	5	1.13752	5	-0.282839	-3.08698	0.0100422	0.0976964
THY1	sp|P04216|THY1_HUMAN Thy-1 membrane glycoprotein OS=Homo sapiens GN=THY1 PE=1 SV=2	4	4	9	0	46836935	0.880835	9	0.855959	9	0.944861	9	1.04405	9	0.88269	9	1.12994	9	1.11946	9	1.1613	9	1.1021	9	1.08017	9	-0.282833	-3.38768	0.00584249	0.0833893
DCXR	sp|Q7Z4W1|DCXR_HUMAN L-xylulose reductase OS=Homo sapiens GN=DCXR PE=1 SV=2	6	6	18	0	6.08806e+07	0.743672	18	0.807053	18	0.841461	18	1.05588	18	1.03795	18	0.800672	18	0.842909	18	1.34213	18	1.3593	18	1.10563	18	-0.282464	-1.59348	0.138621	0.339633
NDUFB4	sp|O95168|NDUB4_HUMAN NADH dehydrogenase [ubiquinone] 1 beta subcomplex subunit 4 OS=Homo sapiens GN=NDUFB4 PE=1 SV=3	7	7	12	0	178835222	0.841058	12	0.875326	12	0.826918	11	1.01258	12	0.946476	12	0.971136	12	1.01199	12	1.41356	12	1.07024	12	0.847821	12	-0.282441	-2.17319	0.0518529	0.200352
CARS	sp|P49589|SYCC_HUMAN Cysteine--tRNA ligase, cytoplasmic OS=Homo sapiens GN=CARS PE=1 SV=3	27	27	46	0	7.786e+07	0.849029	46	0.941456	46	0.934795	46	0.965801	46	0.811828	46	1.16021	46	1.17318	46	1.07	46	0.963369	46	1.10279	46	-0.282099	-3.88462	0.00242039	0.0658215
NDUFS1	sp|P28331|NDUS1_HUMAN NADH-ubiquinone oxidoreductase 75 kDa subunit, mitochondrial OS=Homo sapiens GN=NDUFS1 PE=1 SV=3	42	42	178	0	6.15907e+08	0.844662	178	0.885567	178	0.833388	177	1.03975	178	0.911594	178	1.07342	178	1.03881	178	1.18495	178	1.08043	178	1.05125	178	-0.281784	-3.73965	0.00312271	0.0698659
PDLIM3	sp|Q53GG5-2|PDLI3_HUMAN Isoform 2 of PDZ and LIM domain protein 3 OS=Homo sapiens GN=PDLIM3	5	5	7	0	1.65258e+07	0.911232	7	0.881557	7	1.17353	7	0.733198	7	0.943301	7	0.941469	7	0.929063	7	1.19269	7	1.44394	7	1.08272	7	-0.281572	-2.07098	0.0620026	0.221411
CPNE5	sp|Q9HCH3|CPNE5_HUMAN Copine-5 OS=Homo sapiens GN=CPNE5 PE=1 SV=2	2	12	28	0	36347114	0.594349	2	0.69235	2	0.861648	2	1.3369	2	1.12338	2	0.833343	2	0.818561	2	1.32183	2	1.28049	2	1.03807	2	-0.281257	-1.16399	0.268416	0.491089
SOD3	sp|P08294|SODE_HUMAN Extracellular superoxide dismutase [Cu-Zn] OS=Homo sapiens GN=SOD3 PE=1 SV=2	2	2	4	0	11715568	0.875365	4	0.931784	4	0.975246	4	0.885504	4	0.853982	4	1.0309	4	1.22154	4	1.23331	4	0.986244	4	0.998465	4	-0.281095	-3.49975	0.00478084	0.0790187
TAGLN3	sp|Q9UI15|TAGL3_HUMAN Transgelin-3 OS=Homo sapiens GN=TAGLN3 PE=1 SV=2	13	18	61	0	379524832	0.8738	55	0.889405	55	0.755962	54	1.10977	55	0.792669	55	0.939103	55	1.14157	55	1.17567	55	1.02086	55	1.06134	55	-0.280521	-2.68897	0.020631	0.130563
NFKB2	sp|Q00653|NFKB2_HUMAN Nuclear factor NF-kappa-B p100 subunit OS=Homo sapiens GN=NFKB2 PE=1 SV=4	1	2	2	0	957676	0.738121	1	0.932284	1	1.1186	1	0.999787	1	0.833217	1	0.912446	1	0.980469	1	1.29467	1	1.41784	1	1.03147	1	-0.279953	-1.75435	0.106416	0.292155
OLA1	sp|Q9NTK5|OLA1_HUMAN Obg-like ATPase 1 OS=Homo sapiens GN=OLA1 PE=1 SV=2	24	24	85	0	218896288	0.64516	84	1.06833	84	0.8814	81	1.04767	84	0.825387	84	1.06021	84	1.20875	84	1.04383	84	0.941822	83	1.07911	84	-0.279583	-2.1677	0.0523551	0.201513
RAC1	sp|P63000|RAC1_HUMAN Ras-related C3 botulinum toxin substrate 1 OS=Homo sapiens GN=RAC1 PE=1 SV=1	2	7	61	0	490747728	0.743014	9	0.834912	9	0.800127	9	1.17572	9	0.870067	9	1.00043	9	1.02515	9	1.19236	9	1.10612	9	0.990341	9	-0.279017	-2.50029	0.0289818	0.150769
TUSC2	sp|O75896|TUSC2_HUMAN Tumor suppressor candidate 2 OS=Homo sapiens GN=TUSC2 PE=1 SV=3	3	3	3	0	2.61179e+07	0.789557	3	0.85242	3	0.869944	2	1.05823	3	0.850432	3	1.07205	3	1.12566	3	1.07426	3	0.968577	3	1.1192	3	-0.278921	-2.9862	0.0120503	0.104417
HTR1A	sp|P08908|5HT1A_HUMAN 5-hydroxytryptamine receptor 1A OS=Homo sapiens GN=HTR1A PE=1 SV=3	3	4	7	0	2.03737e+06	0.8035	6	0.987056	6	0.733548	6	1.12216	6	0.799412	6	1.13673	6	1.17539	6	0.981746	6	0.994906	6	1.03355	6	-0.278519	-2.80706	0.0166649	0.119044
SCN2B	sp|O60939|SCN2B_HUMAN Sodium channel subunit beta-2 OS=Homo sapiens GN=SCN2B PE=1 SV=1	6	6	28	0	5.15e+07	0.900114	28	0.852725	27	0.889891	26	1.01491	27	0.88163	28	1.14301	28	1.07377	28	1.09353	27	1.14506	28	1.04977	28	-0.278422	-4.53445	0.000795774	0.0571843
TCF4	sp|P15884|ITF2_HUMAN Transcription factor 4 OS=Homo sapiens GN=TCF4 PE=1 SV=3	2	3	5	0.00124792	4504031	0.769788	4	0.886163	4	1.09648	4	0.97538	4	0.959514	4	1.11798	4	1.03627	4	1.0977	4	1.16615	4	1.0335	4	-0.278355	-2.37767	0.0360947	0.166749
HCN4	sp|Q9Y3Q4|HCN4_HUMAN Potassium/sodium hyperpolarization-activated cyclic nucleotide-gated channel 4 OS=Homo sapiens GN=HCN4 PE=1 SV=1	3	7	9	0	1.3396e+07	0.740309	3	0.981709	3	0.607399	3	1.15833	3	0.841628	3	0.9138	3	0.776924	3	1.07661	3	1.01558	3	1.18517	3	-0.278169	-1.67982	0.1204	0.313056
FAM136A	sp|Q96C01|F136A_HUMAN Protein FAM136A OS=Homo sapiens GN=FAM136A PE=1 SV=1	3	3	5	0	5.49652e+06	0.593169	5	0.798484	5	0.753267	5	1.19223	5	1.04914	5	0.791224	5	0.769679	5	1.64781	5	1.41978	5	0.871406	5	-0.277481	-1.10284	0.293029	0.518877
PIP5K1C	sp|O60331|PI51C_HUMAN Phosphatidylinositol 4-phosphate 5-kinase type-1 gamma OS=Homo sapiens GN=PIP5K1C PE=1 SV=2	14	17	43	0	4.87934e+07	0.890394	35	0.844667	35	0.858834	34	1.05678	35	0.787245	35	1.16907	35	1.17077	35	0.90232	35	0.974771	35	1.18454	35	-0.277329	-2.82494	0.0161344	0.117267
SERPINF1	sp|P36955|PEDF_HUMAN Pigment epithelium-derived factor OS=Homo sapiens GN=SERPINF1 PE=1 SV=4	7	7	9	0	1.64783e+07	0.883385	9	0.889806	9	0.815443	9	0.943397	9	0.818669	9	0.961236	9	1.22534	9	0.858684	9	1.06649	9	1.29882	9	-0.276624	-2.87137	0.0148339	0.112804
GNAO1	sp|P09471|GNAO_HUMAN Guanine nucleotide-binding protein G(o) subunit alpha OS=Homo sapiens GN=GNAO1 PE=1 SV=4	24	27	302	0	2368530944	0.88481	280	0.833147	280	0.810254	265	1.07652	280	0.843085	280	1.09991	280	1.16112	280	1.01433	280	1.04165	280	1.06191	280	-0.276314	-3.5328	0.00450705	0.0767789
PRKAA2	sp|P54646|AAPK2_HUMAN 5'-AMP-activated protein kinase catalytic subunit alpha-2 OS=Homo sapiens GN=PRKAA2 PE=1 SV=2	8	11	15	0	7.93136e+07	0.870392	11	0.83227	11	0.817516	10	1.20258	11	0.777522	11	1.12351	11	1.13926	11	1.0371	11	1.07283	11	1.10022	11	-0.27604	-2.51999	0.0279744	0.148292
AKT3	sp|Q9Y243|AKT3_HUMAN RAC-gamma serine/threonine-protein kinase OS=Homo sapiens GN=AKT3 PE=1 SV=1	12	16	32	0	28212979	0.810537	24	0.97144	24	0.859422	24	1.04769	24	0.796448	24	1.10362	24	1.13448	24	1.03652	24	0.959498	24	1.11608	24	-0.275911	-3.28477	0.0070289	0.0860629
ALDOC	sp|P09972|ALDOC_HUMAN Fructose-bisphosphate aldolase C OS=Homo sapiens GN=ALDOC PE=1 SV=2	23	30	376	0	1675825152	0.861692	310	0.634441	311	0.764012	299	1.21467	311	0.898659	311	0.780378	310	0.815154	311	1.50039	311	1.23255	311	1.02363	311	-0.275797	-1.31857	0.213413	0.435815
PCDH7	sp|O60245|PCDH7_HUMAN Protocadherin-7 OS=Homo sapiens GN=PCDH7 PE=1 SV=2	21	21	28	0	2.36254e+07	0.917171	28	0.853488	28	0.832723	27	1.04489	28	0.85168	27	1.17329	28	1.06019	28	1.08378	28	1.07456	28	1.06852	28	-0.275717	-4.04829	0.00182028	0.0631645
SIRT5	sp|Q9NXA8|SIR5_HUMAN NAD-dependent protein deacylase sirtuin-5, mitochondrial OS=Homo sapiens GN=SIRT5 PE=1 SV=2	6	6	7	0	1.42764e+07	0.786015	7	0.918953	7	0.685129	6	1.00741	7	0.875858	7	0.965068	7	1.12674	7	1.15131	7	0.900343	7	1.15188	7	-0.275586	-2.10505	0.0584268	0.214428
KRT222	sp|Q8N1A0|KT222_HUMAN Keratin-like protein KRT222 OS=Homo sapiens GN=KRT222 PE=2 SV=1	5	6	16	0	2.87085e+06	0.838611	6	0.880545	6	0.81609	6	0.965784	6	0.934113	6	0.950545	6	1.21453	6	1.06131	6	1.03838	6	1.11479	6	-0.275013	-3.27582	0.00714299	0.0864981
PPP1R1B	sp|Q9UD71|PPR1B_HUMAN Protein phosphatase 1 regulatory subunit 1B OS=Homo sapiens GN=PPP1R1B PE=1 SV=2	2	2	3	0	14090313	1.08345	3	0.904878	3	0.877834	3	0.800234	3	0.827544	3	0.887057	3	0.870652	3	1.14451	3	1.33044	3	1.12369	3	-0.274993	-1.97598	0.0730827	0.241913
DDI2	sp|Q5TDH0|DDI2_HUMAN Protein DDI1 homolog 2 OS=Homo sapiens GN=DDI2 PE=1 SV=1	9	9	9	0	3.40101e+07	0.919019	8	0.953678	8	0.817601	8	0.899673	9	0.812601	9	1.03177	8	1.18204	9	0.962212	9	0.923718	9	1.20757	9	-0.274836	-2.93557	0.0132066	0.107486
BSN	sp|Q9UPA5|BSN_HUMAN Protein bassoon OS=Homo sapiens GN=BSN PE=1 SV=4	102	106	191	0	7.04683e+07	0.952019	182	0.865927	181	0.843235	169	0.918325	182	0.84289	182	0.890937	181	1.14504	182	1.06396	182	1.0366	182	1.16331	182	-0.273961	-3.30745	0.0067479	0.0856284
PSMB2	sp|P49721|PSB2_HUMAN Proteasome subunit beta type-2 OS=Homo sapiens GN=PSMB2 PE=1 SV=1	5	5	10	0	3.59621e+07	0.79346	10	0.715353	10	0.989859	10	1.11099	10	0.906253	10	0.917795	10	0.831753	10	1.29161	10	1.12971	10	1.29194	10	-0.273782	-1.78227	0.101565	0.284817
CD99L2	sp|Q8TCZ2|C99L2_HUMAN CD99 antigen-like protein 2 OS=Homo sapiens GN=CD99L2 PE=1 SV=1	6	6	17	0	114171876	0.871611	17	0.841205	17	0.944138	17	1.05354	17	0.852382	17	1.20027	17	1.09242	17	1.22256	17	1.02393	17	0.944508	17	-0.27377	-2.95493	0.0127518	0.106342
LGI4	sp|Q8N135|LGI4_HUMAN Leucine-rich repeat LGI family member 4 OS=Homo sapiens GN=LGI4 PE=2 SV=1	6	6	6	0	7.57555e+07	0.780593	6	0.868752	6	0.906354	6	1.09549	6	0.866683	6	0.986704	6	1.11579	6	1.06815	6	1.09959	6	1.18904	6	-0.273619	-2.98992	0.0119693	0.104185
HEBP2	sp|Q9Y5Z4|HEBP2_HUMAN Heme-binding protein 2 OS=Homo sapiens GN=HEBP2 PE=1 SV=1	5	5	8	0	1.02939e+08	0.735158	8	1.08618	8	1.07791	8	0.869332	8	0.803569	8	0.929924	8	0.900204	8	1.57756	8	1.12565	8	1.02542	8	-0.273018	-1.6784	0.12068	0.313263
ATP5L	sp|O75964|ATP5L_HUMAN ATP synthase subunit g, mitochondrial OS=Homo sapiens GN=ATP5L PE=1 SV=3	5	5	32	0	381832480	0.829553	32	0.862595	32	0.965414	32	0.982586	32	0.899636	32	1.079	32	0.950603	32	1.40898	32	1.12409	31	0.935478	32	-0.272538	-2.38172	0.0358348	0.16596
NPTX1	sp|Q15818|NPTX1_HUMAN Neuronal pentraxin-1 OS=Homo sapiens GN=NPTX1 PE=2 SV=2	11	11	17	0	3.38079e+07	0.996346	17	0.753181	17	0.784628	16	0.995144	17	0.890428	17	0.897047	17	0.998315	17	1.03342	17	1.36011	17	1.01691	17	-0.272524	-2.24146	0.0459745	0.187958
CBX1	sp|P83916|CBX1_HUMAN Chromobox protein homolog 1 OS=Homo sapiens GN=CBX1 PE=1 SV=1	4	6	6	0	8.39403e+06	0.664238	4	1.23129	4	1.16352	3	0.839565	4	0.847912	4	1.0298	4	1.06309	4	0.994482	4	1.13744	4	1.26039	4	-0.272486	-1.69351	0.117714	0.309095
TMEM97	sp|Q5BJF2|SGMR2_HUMAN Sigma intracellular receptor 2 OS=Homo sapiens GN=TMEM97 PE=1 SV=1	2	2	2	0	14181148	0.974098	2	0.877057	2	0.877024	2	0.899642	2	0.919513	2	1.15023	2	1.10802	2	1.07929	2	1.15515	2	1.00313	2	-0.272339	-3.62983	0.00379259	0.0728924
AHNAK2	sp|Q8IVF2|AHNK2_HUMAN Protein AHNAK2 OS=Homo sapiens GN=AHNAK2 PE=1 SV=2	57	59	70	0	31263568	0.998954	66	0.842273	66	0.776808	63	0.872612	66	0.94954	66	0.999583	66	1.17804	66	1.10721	66	1.04081	66	0.999129	66	-0.272134	-3.28992	0.00696408	0.0860629
ADAM11	sp|O75078|ADA11_HUMAN Disintegrin and metalloproteinase domain-containing protein 11 OS=Homo sapiens GN=ADAM11 PE=2 SV=3	5	5	6	0	1.64369e+07	0.850395	6	0.852861	6	0.903922	6	1.02248	6	0.889988	6	1.03862	6	1.08329	6	1.14704	6	1.06761	6	1.08959	6	-0.271875	-3.46657	0.0050728	0.0797608
MAP1LC3A	sp|Q9H492|MLP3A_HUMAN Microtubule-associated proteins 1A/1B light chain 3A OS=Homo sapiens GN=MAP1LC3A PE=1 SV=2	3	5	37	0	6.98214e+07	0.822714	16	0.795837	16	0.892425	15	1.12849	19	0.792448	19	1.18707	17	1.08154	19	0.679746	17	1.06319	19	1.37532	19	-0.27185	-1.6933	0.117754	0.309095
NSF	sp|P46459|NSF_HUMAN Vesicle-fusing ATPase OS=Homo sapiens GN=NSF PE=1 SV=3	48	50	436	0	1944059264	0.890075	410	0.846401	410	0.832419	398	1.15295	410	0.75254	410	1.183	410	1.15894	410	0.962911	410	0.943639	410	1.12626	410	-0.271645	-2.41505	0.0337639	0.161097
GALM	sp|Q96C23|GALM_HUMAN Aldose 1-epimerase OS=Homo sapiens GN=GALM PE=1 SV=1	2	2	3	0	1.10194e+07	0.549817	3	1.38384	3	0.752537	3	1.01555	3	0.745012	3	0.734598	3	0.962944	3	1.61787	3	0.947782	3	1.06426	3	-0.271052	-1.02685	0.32597	0.552254
TOM1L2	sp|Q6ZVM7|TM1L2_HUMAN TOM1-like protein 2 OS=Homo sapiens GN=TOM1L2 PE=1 SV=1	15	15	29	0	1.44953e+08	0.888857	27	0.927954	27	0.950939	28	0.845403	27	0.879286	27	1.01911	27	1.14675	27	1.04036	28	1.05547	27	1.1668	27	-0.271048	-4.1318	0.00157583	0.0609757
CHGA	sp|P10645|CMGA_HUMAN Chromogranin-A OS=Homo sapiens GN=CHGA PE=1 SV=7	3	3	3	0	3248919	0.707959	3	1.1146	3	0.923934	3	0.701784	3	0.83654	3	0.780435	3	1.419	3	1.29365	3	0.91712	3	0.891721	3	-0.270854	-1.48602	0.164632	0.374956
ALDOB	sp|P05062|ALDOB_HUMAN Fructose-bisphosphate aldolase B OS=Homo sapiens GN=ALDOB PE=1 SV=2	2	4	21	0.00329897	4519047	0.712187	4	0.589251	4	0.825292	3	1.16704	4	0.789693	4	0.7478	4	0.865327	4	1.42014	4	1.29742	4	0.939321	4	-0.270533	-1.18474	0.260438	0.483457
PPP1R7	sp|Q15435|PP1R7_HUMAN Protein phosphatase 1 regulatory subunit 7 OS=Homo sapiens GN=PPP1R7 PE=1 SV=1	27	27	70	0	9.3737e+07	0.8445	70	0.936845	70	0.818115	67	1.03803	70	0.823138	70	0.974486	69	1.10877	70	1.1257	70	1.02162	70	1.16805	70	-0.270112	-3.37543	0.00597229	0.0840945
YBX1	sp|P67809|YBOX1_HUMAN Nuclease-sensitive element-binding protein 1 OS=Homo sapiens GN=YBX1 PE=1 SV=3	4	5	8	0	9631679	0.84136	6	0.498608	4	0.777555	3	0.935393	5	1.05826	6	0.688052	5	0.717204	6	1.08294	6	1.52648	6	1.17752	6	-0.26998	-0.962885	0.355758	0.578094
TMEM163	sp|Q8TC26|TM163_HUMAN Transmembrane protein 163 OS=Homo sapiens GN=TMEM163 PE=2 SV=1	6	6	17	0	23540034	0.954249	17	0.809239	16	0.853827	16	1.06638	17	0.818421	16	1.08379	17	0.973148	17	1.01544	16	1.09557	17	1.11025	16	-0.269641	-3.24564	0.00754192	0.0870493
NUDT16	sp|Q96DE0|NUD16_HUMAN U8 snoRNA-decapping enzyme OS=Homo sapiens GN=NUDT16 PE=1 SV=2	4	5	7	0	2750020	0.775206	4	0.872743	4	0.755564	4	1.05735	4	0.880423	4	0.744046	4	0.824473	4	1.46375	4	1.2319	4	1.07377	4	-0.269559	-1.47626	0.167189	0.377831
PSMA2	sp|P25787|PSA2_HUMAN Proteasome subunit alpha type-2 OS=Homo sapiens GN=PSMA2 PE=1 SV=2	8	8	16	0	118076716	0.829491	16	0.903515	16	0.883828	16	1.03838	16	0.93289	16	0.972401	16	0.964459	16	1.20999	16	1.12826	16	1.12552	16	-0.269549	-3.2578	0.00737855	0.0866289
SLC17A7	sp|Q9P2U7|VGLU1_HUMAN Vesicular glutamate transporter 1 OS=Homo sapiens GN=SLC17A7 PE=2 SV=1	9	10	61	0	1.86534e+08	0.987115	58	0.724267	58	0.843485	55	1.11604	58	0.80655	58	1.00594	58	1.18111	58	1.04528	58	1.05986	58	1.04055	58	-0.269485	-2.61189	0.0237095	0.138301
HAPLN4	sp|Q86UW8|HPLN4_HUMAN Hyaluronan and proteoglycan link protein 4 OS=Homo sapiens GN=HAPLN4 PE=2 SV=1	7	8	9	0	8.56156e+06	0.768419	8	0.888156	8	1.13003	7	0.952362	8	0.787863	8	1.07527	8	1.02172	8	1.42514	8	0.983629	8	0.989565	8	-0.269249	-2.16295	0.0527942	0.20236
MPI	sp|P34949|MPI_HUMAN Mannose-6-phosphate isomerase OS=Homo sapiens GN=MPI PE=1 SV=2	9	9	17	0	94048524	0.724125	17	1.03125	17	0.971538	17	1.15498	17	0.757564	17	1.02296	17	1.10071	17	1.20679	17	0.981879	17	1.08731	17	-0.269118	-2.14762	0.0542338	0.20448
NDUFB10	sp|O96000|NDUBA_HUMAN NADH dehydrogenase [ubiquinone] 1 beta subcomplex subunit 10 OS=Homo sapiens GN=NDUFB10 PE=1 SV=3	13	13	42	0	2.48526e+08	0.81805	42	0.860274	42	0.83113	42	1.03467	42	0.864637	42	0.959914	42	1.06419	42	1.33326	42	1.12822	42	0.851052	42	-0.269003	-2.24098	0.0460132	0.187958
SAA1	sp|P0DJI8|SAA1_HUMAN Serum amyloid A-1 protein OS=Homo sapiens GN=SAA1 PE=1 SV=1	1	4	6	0	2448073	0.756896	1	0.692735	1	0.998218	1	1.25879	1	0.905477	1	1.04131	1	1.00562	1	1.21557	1	1.22108	1	0.974961	1	-0.268661	-1.62182	0.132387	0.330068
BTBD19	sp|C9JJ37-2|BTBDJ_HUMAN Isoform 2 of BTB/POZ domain-containing protein 19 OS=Homo sapiens GN=BTBD19	2	2	3	0.00424949	3820274	0.927554	3	0.874684	3	0.589078	3	0.926624	3	1.07681	3	1.00357	3	0.974407	3	1.23779	3	1.09699	3	0.975495	3	-0.268543	-1.67233	0.121891	0.314587
AP3M2	sp|P53677|AP3M2_HUMAN AP-3 complex subunit mu-2 OS=Homo sapiens GN=AP3M2 PE=2 SV=1	9	14	23	0	3.86397e+07	0.925622	13	0.884331	13	0.82106	12	1.06106	13	0.81406	13	1.1542	13	1.14927	13	0.922673	13	0.98653	13	1.06951	13	-0.26852	-2.95753	0.012692	0.105964
KIF21B	sp|O75037|KI21B_HUMAN Kinesin-like protein KIF21B OS=Homo sapiens GN=KIF21B PE=1 SV=2	14	19	25	0	9951487	0.818897	16	0.90449	16	0.881218	15	1.15818	16	0.735186	16	1.08102	16	1.09801	16	1.11106	16	1.00014	16	1.08214	16	-0.268477	-2.72459	0.0193451	0.12732
TXNDC12	sp|O95881|TXD12_HUMAN Thioredoxin domain-containing protein 12 OS=Homo sapiens GN=TXNDC12 PE=1 SV=1	6	6	9	0	8.24303e+06	0.755284	9	1.14751	9	1.05693	9	0.871875	9	0.883899	9	1.22064	9	0.981474	9	1.39596	9	1.06975	9	0.971533	9	-0.267397	-1.77757	0.102367	0.286374
KIAA1549L	sp|Q6ZVL6|K154L_HUMAN UPF0606 protein KIAA1549L OS=Homo sapiens GN=KIAA1549L PE=2 SV=2	13	13	15	0	9.98406e+06	0.949324	15	0.833054	15	0.766392	14	1.04002	15	0.848298	15	1.0212	15	1.10818	15	1.19166	15	0.985562	15	1.06447	15	-0.266992	-2.76083	0.0181185	0.123684
CADM3	sp|Q8N126|CADM3_HUMAN Cell adhesion molecule 3 OS=Homo sapiens GN=CADM3 PE=1 SV=1	14	14	54	0	1.96105e+08	0.892863	52	0.79874	52	0.974969	52	1.07579	52	0.868012	52	1.15067	52	1.01678	52	1.02646	52	1.1837	52	1.07767	52	-0.266971	-3.03189	0.0110943	0.100831
CNTNAP1	sp|P78357|CNTP1_HUMAN Contactin-associated protein 1 OS=Homo sapiens GN=CNTNAP1 PE=1 SV=1	32	32	96	0	233351520	0.876458	94	0.802498	95	0.906359	95	1.03234	96	0.908682	95	1.13313	95	1.04616	95	1.07481	96	1.12414	95	1.08519	95	-0.266858	-3.84635	0.00258825	0.0675468
IGLON5	sp|A6NGN9|IGLO5_HUMAN IgLON family member 5 OS=Homo sapiens GN=IGLON5 PE=2 SV=4	4	4	9	0	1.65684e+07	0.88103	9	0.797218	9	0.970213	9	1.07124	9	0.921529	9	1.01092	9	1.02794	9	1.29418	9	1.1377	9	0.962944	9	-0.266738	-2.40207	0.0345566	0.162924
GSR	sp|P00390|GSHR_HUMAN Glutathione reductase, mitochondrial OS=Homo sapiens GN=GSR PE=1 SV=2	15	15	47	0	133448008	0.647225	47	0.679017	47	0.826425	44	1.09761	47	1.13022	47	0.783153	47	0.786215	47	1.17849	47	1.37195	47	1.26119	47	-0.266647	-1.23861	0.240603	0.464949
TFB2M	sp|Q9H5Q4|TFB2M_HUMAN Dimethyladenosine transferase 2, mitochondrial OS=Homo sapiens GN=TFB2M PE=1 SV=1	3	3	3	0	1.28448e+06	0.935544	3	0.988067	3	0.617302	3	1.0314	3	0.916288	3	1.12645	3	1.06189	3	1.1375	3	1.02866	3	0.971708	3	-0.266582	-2.33067	0.039247	0.174373
MTIF3	sp|Q9H2K0|IF3M_HUMAN Translation initiation factor IF-3, mitochondrial OS=Homo sapiens GN=MTIF3 PE=1 SV=4	2	2	2	0	1315850	0.682483	2	1.16773	2	0.892322	2	1.19677	2	0.679692	2	0.848397	2	0.964697	2	1.22538	2	1.32302	2	1.11336	2	-0.265736	-1.36439	0.199002	0.419427
ALDH4A1	sp|P30038|AL4A1_HUMAN Delta-1-pyrroline-5-carboxylate dehydrogenase, mitochondrial OS=Homo sapiens GN=ALDH4A1 PE=1 SV=3	26	26	68	0	3.05988e+08	0.693938	66	0.963385	66	0.772145	63	0.855628	66	1.1397	66	0.975527	66	1.1573	66	1.23915	66	0.835664	66	1.02368	66	-0.265709	-1.86844	0.0878313	0.264426
LYRM7	sp|Q5U5X0|LYRM7_HUMAN Complex III assembly factor LYRM7 OS=Homo sapiens GN=LYRM7 PE=1 SV=1	2	2	3	0	1.28961e+07	0.660662	3	1.05638	3	0.714757	3	0.996733	3	0.952213	3	0.789938	3	1.07015	3	1.29715	3	1.07149	3	1.03054	3	-0.265159	-1.59061	0.139266	0.34047
PMM1	sp|Q92871|PMM1_HUMAN Phosphomannomutase 1 OS=Homo sapiens GN=PMM1 PE=1 SV=2	7	8	16	0	31442858	0.89719	15	0.886744	15	0.837428	15	1.11585	15	0.806224	15	1.12852	15	0.958658	15	1.12594	15	1.09917	15	1.15011	15	-0.264808	-2.70108	0.0201848	0.129643
PEF1	sp|Q9UBV8|PEF1_HUMAN Peflin OS=Homo sapiens GN=PEF1 PE=1 SV=1	5	5	7	0	7.56836e+06	0.739961	7	0.871483	7	0.960048	7	1.00683	7	0.918335	7	1.04985	7	0.988058	7	1.36025	7	1.28194	7	0.907262	7	-0.264772	-2.17211	0.0519511	0.20052
CCDC50	sp|Q8IVM0|CCD50_HUMAN Coiled-coil domain-containing protein 50 OS=Homo sapiens GN=CCDC50 PE=1 SV=1	4	4	4	0	2.11278e+06	1.02894	4	0.876402	4	0.755254	4	0.866677	4	0.980458	4	0.825425	4	1.00122	4	1.15802	4	1.22739	4	1.15045	4	-0.264483	-1.92502	0.07976	0.252168
HMOX2	sp|P30519|HMOX2_HUMAN Heme oxygenase 2 OS=Homo sapiens GN=HMOX2 PE=1 SV=2	14	14	32	0	148498132	0.872423	32	0.875286	32	0.816049	31	1.04807	32	0.825589	32	1.12488	32	1.14678	32	1.00893	32	0.984971	32	1.04865	32	-0.264449	-3.61931	0.00386407	0.0731626
SLC22A23	sp|A1A5C7|S22AN_HUMAN Solute carrier family 22 member 23 OS=Homo sapiens GN=SLC22A23 PE=1 SV=2	9	9	15	0	20401716	0.906207	15	0.875899	15	0.828313	14	1.03627	15	0.852644	15	1.11263	15	1.16069	15	1.09254	15	1.01406	15	1.03028	15	-0.26432	-3.73934	0.00312438	0.0698659
USMG5	sp|Q96IX5|USMG5_HUMAN Up-regulated during skeletal muscle growth protein 5 OS=Homo sapiens GN=USMG5 PE=1 SV=1	2	2	19	0	186152921	0.848096	19	0.86829	19	0.810951	19	1.00127	19	0.906252	19	1.09085	19	1.0156	19	1.39777	19	1.03652	19	0.879418	19	-0.263725	-2.27325	0.0434592	0.182714
CAMK2D	sp|Q13557|KCC2D_HUMAN Calcium/calmodulin-dependent protein kinase type II subunit delta OS=Homo sapiens GN=CAMK2D PE=1 SV=3	15	19	105	0	1.88593e+08	0.824816	43	0.830037	43	0.826903	41	1.22513	43	0.724121	43	1.14768	43	1.07036	43	0.978373	43	0.974758	43	1.15986	43	-0.263688	-1.97078	0.0737395	0.242988
STX12	sp|Q86Y82|STX12_HUMAN Syntaxin-12 OS=Homo sapiens GN=STX12 PE=1 SV=1	10	10	15	0	8.65107e+07	0.905721	15	0.879289	15	0.818144	14	1.01554	15	0.832929	15	0.930109	15	1.09113	15	1.19049	15	1.17395	15	1.0456	15	-0.263676	-2.70934	0.0198856	0.128678
SNAP91	sp|O60641|AP180_HUMAN Clathrin coat assembly protein AP180 OS=Homo sapiens GN=SNAP91 PE=1 SV=2	22	24	128	0	3.37609e+08	0.887281	121	0.831095	122	0.820785	113	1.17404	122	0.764884	121	1.06696	121	1.18265	122	1.01059	122	0.955462	122	1.10313	122	-0.263298	-2.36162	0.0371432	0.169755
ATP6V1G2	sp|O95670|VATG2_HUMAN V-type proton ATPase subunit G 2 OS=Homo sapiens GN=ATP6V1G2 PE=1 SV=1	9	9	32	0	8.35137e+07	0.660801	30	0.576902	29	0.742976	26	1.23792	31	0.945677	31	0.693067	30	0.709965	30	1.53891	31	1.36475	31	0.986012	31	-0.262868	-0.993396	0.341313	0.567718
FAIM2	sp|Q9BWQ8|LFG2_HUMAN Protein lifeguard 2 OS=Homo sapiens GN=FAIM2 PE=1 SV=1	3	3	11	0	45213950	0.95386	10	0.687435	11	0.760738	7	1.13642	11	0.675848	11	1.01958	11	1.23231	11	0.690306	11	1.14143	11	1.22511	11	-0.262824	-1.61141	0.134647	0.333006
NDUFB6	sp|O95139|NDUB6_HUMAN NADH dehydrogenase [ubiquinone] 1 beta subcomplex subunit 6 OS=Homo sapiens GN=NDUFB6 PE=1 SV=3	9	9	19	0	2.02654e+08	0.852139	19	0.861688	19	0.861036	19	1.05782	19	0.842713	19	1.00718	19	1.10306	19	1.32667	19	1.07751	19	0.798502	19	-0.261537	-2.0539	0.0638712	0.225559
NECAB1	sp|Q8N987|NECA1_HUMAN N-terminal EF-hand calcium-binding protein 1 OS=Homo sapiens GN=NECAB1 PE=1 SV=1	7	7	13	0	89416000	0.919011	13	0.846572	13	0.69463	13	1.22018	13	0.828138	13	1.0053	13	0.989982	13	1.14819	13	1.02328	13	1.07867	13	-0.261422	-2.00626	0.0693651	0.235244
DCTN3	sp|O75935|DCTN3_HUMAN Dynactin subunit 3 OS=Homo sapiens GN=DCTN3 PE=1 SV=1	5	5	12	0	7.4784e+07	0.878322	12	0.880148	12	0.801276	12	1.05111	12	0.913268	12	0.967713	12	1.16393	12	1.10075	12	1.03347	12	1.06491	12	-0.261071	-3.14024	0.00912101	0.0936662
NIT1	sp|Q86X76|NIT1_HUMAN Deaminated glutathione amidase OS=Homo sapiens GN=NIT1 PE=1 SV=2	6	6	13	0	40081104	0.697087	13	0.996931	13	1.14761	13	0.883174	13	0.919506	13	1.19449	13	1.16708	13	1.04352	13	1.02593	13	1.12319	13	-0.261005	-2.10403	0.0585314	0.214579
ASPA	sp|P45381|ACY2_HUMAN Aspartoacylase OS=Homo sapiens GN=ASPA PE=1 SV=1	3	3	3	0	1.28812e+06	0.87111	3	0.836914	3	0.824861	3	0.848073	3	1.07232	3	0.807067	3	1.02144	3	0.769184	3	1.59595	3	1.15785	3	-0.260857	-1.54057	0.150944	0.355487
PLXNA4	sp|Q9HCM2|PLXA4_HUMAN Plexin-A4 OS=Homo sapiens GN=PLXNA4 PE=1 SV=4	26	38	65	0	1.89599e+08	0.918037	43	0.914732	43	0.927647	40	0.999315	43	0.747697	43	1.16313	43	1.19289	43	1.03581	43	0.995535	43	1.06102	43	-0.260644	-3.28588	0.00701485	0.0860629
PTPDC1	sp|A2A3K4|PTPC1_HUMAN Protein tyrosine phosphatase domain-containing protein 1 OS=Homo sapiens GN=PTPDC1 PE=1 SV=1	4	4	4	0	4864495	0.967619	4	0.825354	4	0.854115	4	1.06544	4	0.806741	4	1.23064	4	0.964259	4	1.19402	4	1.03268	4	0.993783	4	-0.260642	-2.52735	0.0276067	0.14751
BCAT2	sp|O15382|BCAT2_HUMAN Branched-chain-amino-acid aminotransferase, mitochondrial OS=Homo sapiens GN=BCAT2 PE=1 SV=2	3	3	3	0	3.39136e+06	0.803813	3	0.832407	3	0.941996	3	1.02261	3	0.989008	3	1.05108	3	1.06322	3	1.0978	3	1.17713	3	1.00068	3	-0.260606	-2.87064	0.0148537	0.112804
PPEF1	sp|O14829|PPE1_HUMAN Serine/threonine-protein phosphatase with EF-hands 1 OS=Homo sapiens GN=PPEF1 PE=1 SV=1	7	7	7	0	7.85534e+06	0.763451	6	0.775415	6	1.11299	5	1.10783	7	0.731328	7	0.852403	7	1.26186	7	1.11508	7	0.936753	7	1.0269	7	-0.260489	-1.9599	0.0751313	0.245226
FGF1	sp|P05230|FGF1_HUMAN Fibroblast growth factor 1 OS=Homo sapiens GN=FGF1 PE=1 SV=1	4	4	8	0	1.2901e+07	0.737998	8	1.30116	8	1.07562	8	0.75391	8	0.818018	8	0.93384	8	1.00098	8	1.14174	8	1.17939	8	1.29439	8	-0.260461	-1.60995	0.134968	0.333299
CEND1	sp|Q8N111|CEND_HUMAN Cell cycle exit and neuronal differentiation protein 1 OS=Homo sapiens GN=CEND1 PE=1 SV=1	7	7	49	0	8.45946e+07	0.891586	49	0.846765	49	0.98017	44	1.03654	49	0.861123	49	1.22298	49	1.02459	49	1.40385	49	1.04118	49	0.831823	49	-0.2603	-1.95057	0.0763454	0.2468
ITIH1	sp|P19827|ITIH1_HUMAN Inter-alpha-trypsin inhibitor heavy chain H1 OS=Homo sapiens GN=ITIH1 PE=1 SV=3	9	9	9	0	10813679	0.87968	9	1.06224	9	0.915099	9	0.93469	9	0.644213	9	0.853804	9	1.13217	9	0.846592	9	0.963836	9	1.73748	9	-0.259988	-1.33199	0.209104	0.430806
IGBP1	sp|P78318|IGBP1_HUMAN Immunoglobulin-binding protein 1 OS=Homo sapiens GN=IGBP1 PE=1 SV=1	10	10	17	0	21498490	0.846333	16	0.866531	17	0.740671	16	1.07179	16	0.858005	17	0.883775	16	1.12394	17	1.19502	16	1.09366	16	0.981839	16	-0.259201	-2.35802	0.0373818	0.170112
APEX1	sp|P27695|APEX1_HUMAN DNA-(apurinic or apyrimidinic site) lyase OS=Homo sapiens GN=APEX1 PE=1 SV=2	5	5	10	0	2.22637e+07	0.573909	10	0.910121	10	0.88188	10	0.983753	10	1.0545	10	0.752213	10	0.854657	10	1.44834	10	1.35121	10	1.00248	10	-0.259064	-1.25141	0.23607	0.460065
LYRM1	sp|O43325|LYRM1_HUMAN LYR motif-containing protein 1 OS=Homo sapiens GN=LYRM1 PE=2 SV=1	4	4	5	0	1.04072e+07	0.840414	5	0.959795	5	0.935798	5	1.0339	5	0.801258	5	0.947907	5	1.16831	5	1.29506	5	1.08858	5	1.01849	5	-0.258609	-2.59013	0.0246579	0.1403
MAP7	sp|Q14244|MAP7_HUMAN Ensconsin OS=Homo sapiens GN=MAP7 PE=1 SV=1	6	6	10	0	5751125	0.949682	10	0.665569	10	0.747888	8	0.93112	10	1.14541	10	0.815767	10	0.863047	10	1.31443	10	1.1491	10	1.09928	10	-0.258072	-1.45701	0.172334	0.382971
CD46	sp|P15529-2|MCP_HUMAN Isoform B of Membrane cofactor protein OS=Homo sapiens GN=CD46	3	3	7	0	1.0533e+07	0.841047	7	0.871856	7	0.711887	7	1.13951	7	0.86195	7	1.04031	7	1.14615	7	1.00555	7	1.2137	7	1.01634	7	-0.257877	-2.48961	0.0295425	0.151942
PSMB4	sp|P28070|PSB4_HUMAN Proteasome subunit beta type-4 OS=Homo sapiens GN=PSMB4 PE=1 SV=4	10	10	23	0	6.27465e+07	0.814297	23	0.856815	23	0.921609	23	1.04825	23	0.890211	23	0.948481	23	0.938828	23	1.2659	23	1.11642	23	1.09003	23	-0.257851	-2.57942	0.0251381	0.141486
SEMA4D	sp|Q92854|SEM4D_HUMAN Semaphorin-4D OS=Homo sapiens GN=SEMA4D PE=1 SV=1	12	12	22	0	1.69287e+07	0.928458	22	0.810711	22	1.08183	22	1.00529	22	0.884946	22	1.17146	22	1.15427	22	0.930476	22	1.0816	22	1.07155	22	-0.257748	-3.14049	0.009117	0.0936662
MDGA2	sp|Q7Z553|MDGA2_HUMAN MAM domain-containing glycosylphosphatidylinositol anchor protein 2 OS=Homo sapiens GN=MDGA2 PE=1 SV=2	4	4	4	0	1.49751e+07	1.03554	4	0.777426	4	0.738855	4	1.01806	4	0.92513	4	1.08373	4	0.953748	4	1.296	4	1.02878	4	1.01076	4	-0.257361	-1.99437	0.0708033	0.237374
VAT1L	sp|Q9HCJ6|VAT1L_HUMAN Synaptic vesicle membrane protein VAT-1 homolog-like OS=Homo sapiens GN=VAT1L PE=1 SV=2	13	13	25	0	2.60381e+07	0.804127	25	0.950207	25	0.768106	24	1.15873	25	0.721369	25	0.867345	25	0.826363	25	1.10004	25	1.3126	25	1.31813	25	-0.257175	-1.43962	0.177097	0.389051
ENTPD3	sp|O75355|ENTP3_HUMAN Ectonucleoside triphosphate diphosphohydrolase 3 OS=Homo sapiens GN=ENTPD3 PE=1 SV=2	6	6	8	0	6.73248e+06	0.813978	8	0.982722	8	0.851286	8	1.03502	8	0.903214	8	1.05916	8	1.12424	8	1.10079	8	1.15551	8	0.910697	8	-0.257103	-2.75364	0.0183556	0.124444
CDH10	sp|Q9Y6N8|CAD10_HUMAN Cadherin-10 OS=Homo sapiens GN=CDH10 PE=1 SV=2	16	19	30	0	35739372	0.96625	26	0.835449	26	0.851344	26	1.06715	26	0.824302	26	1.11363	26	1.04438	26	1.14975	26	1.0791	26	1.04611	26	-0.256932	-3.31651	0.00663884	0.0849817
ATP5F1	sp|P24539|AT5F1_HUMAN ATP synthase F(0) complex subunit B1, mitochondrial OS=Homo sapiens GN=ATP5F1 PE=1 SV=2	14	14	93	0	666642976	0.853997	93	0.902584	93	0.737447	87	1.0171	93	0.933674	93	1.0338	93	1.11134	93	1.20743	93	1.02313	93	0.935038	93	-0.256888	-2.82754	0.0160588	0.117147
NDUFB5	sp|O43674|NDUB5_HUMAN NADH dehydrogenase [ubiquinone] 1 beta subcomplex subunit 5, mitochondrial OS=Homo sapiens GN=NDUFB5 PE=1 SV=1	4	4	25	0	188556608	0.873008	25	0.903819	25	0.810852	25	1.0329	25	0.866273	25	0.959436	25	1.14341	25	1.29287	25	1.05236	25	0.944665	25	-0.256748	-2.68145	0.0209131	0.131135
NDUFAF4	sp|Q9P032|NDUF4_HUMAN NADH dehydrogenase [ubiquinone] 1 alpha subcomplex assembly factor 4 OS=Homo sapiens GN=NDUFAF4 PE=1 SV=1	7	7	15	0	3.76859e+07	0.871193	15	0.886187	15	0.693929	15	1.08595	15	0.91604	15	0.949036	15	1.07873	15	1.14212	15	1.17103	15	1.0174	15	-0.256672	-2.38652	0.0355291	0.165591
RAB14	sp|P61106|RAB14_HUMAN Ras-related protein Rab-14 OS=Homo sapiens GN=RAB14 PE=1 SV=4	12	13	69	0	3.68523e+08	0.916889	62	0.894709	62	0.764517	61	1.01543	62	0.890051	62	0.988914	62	1.085	62	1.11659	62	1.14874	62	1.01754	62	-0.256423	-3.31858	0.00661417	0.0849817
SH3BP4	sp|Q9P0V3|SH3B4_HUMAN SH3 domain-binding protein 4 OS=Homo sapiens GN=SH3BP4 PE=1 SV=1	4	4	4	0	7.71773e+06	0.83967	4	0.919666	4	1.18749	4	0.925331	4	0.869321	4	1.19957	4	0.987731	4	1.21857	4	1.17567	4	0.993903	4	-0.256142	-2.40562	0.0343378	0.162207
DLG1	sp|Q12959|DLG1_HUMAN Disks large homolog 1 OS=Homo sapiens GN=DLG1 PE=1 SV=2	22	33	70	0	28445232	0.924942	36	0.864617	36	0.936107	33	0.967715	36	0.858499	36	0.967954	36	1.11792	36	1.04357	36	1.09194	36	1.13121	36	-0.256058	-4.00157	0.00197394	0.0631645
PSME1	sp|Q06323|PSME1_HUMAN Proteasome activator complex subunit 1 OS=Homo sapiens GN=PSME1 PE=1 SV=1	10	10	13	0	7.12545e+07	0.686735	13	0.850359	12	1.10036	11	1.06488	12	0.87015	12	0.74758	12	0.924909	12	1.62092	12	1.27394	13	0.923279	12	-0.255639	-1.26152	0.232541	0.456233
HPCAL1	sp|P37235|HPCL1_HUMAN Hippocalcin-like protein 1 OS=Homo sapiens GN=HPCAL1 PE=1 SV=3	7	18	68	0	4.63611e+07	0.731007	21	0.753995	21	0.834234	21	1.19112	21	0.995126	21	0.926275	21	0.968805	21	1.14759	21	1.10855	21	1.11324	21	-0.255526	-1.94324	0.0773106	0.248167
DNAJB4	sp|Q9UDY4|DNJB4_HUMAN DnaJ homolog subfamily B member 4 OS=Homo sapiens GN=DNAJB4 PE=1 SV=1	12	13	27	0	77306052	0.855889	25	0.874683	25	0.884326	25	1.18464	25	0.776785	25	0.984964	25	1.19754	25	1.03964	25	0.96587	25	1.12502	25	-0.255441	-2.45997	0.0311556	0.155451
ACBD7	sp|Q8N6N7|ACBD7_HUMAN Acyl-CoA-binding domain-containing protein 7 OS=Homo sapiens GN=ACBD7 PE=1 SV=1	4	4	9	0	2.30564e+07	0.521819	9	1.18036	9	0.892581	9	1.00378	9	0.801532	9	0.776705	9	0.732058	9	2.26143	9	1.10894	9	0.783363	9	-0.255433	-0.823849	0.427072	0.639871
TSPAN15	sp|O95858|TSN15_HUMAN Tetraspanin-15 OS=Homo sapiens GN=TSPAN15 PE=1 SV=1	3	3	5	0	1.63722e+07	0.774342	5	0.893209	5	0.958306	5	0.856632	5	1.05265	5	1.11058	5	1.14546	5	0.848639	5	1.46817	5	1.01761	5	-0.255035	-2.01137	0.0687552	0.234177
EDF1	sp|O60869|EDF1_HUMAN Endothelial differentiation-related factor 1 OS=Homo sapiens GN=EDF1 PE=1 SV=1	4	4	5	0	395258017	0.614848	5	0.608427	5	0.937012	5	1.23455	5	1.02146	5	0.542643	5	0.713604	5	1.79277	5	1.57725	5	0.968979	5	-0.254435	-0.746747	0.470468	0.67571
ATPAF1	sp|Q5TC12|ATPF1_HUMAN ATP synthase mitochondrial F1 complex assembly factor 1 OS=Homo sapiens GN=ATPAF1 PE=1 SV=1	7	7	13	0	81142289	0.924695	13	0.873863	13	0.798565	12	1.08964	13	0.768583	13	1.25728	13	1.15061	13	0.911895	13	0.908574	13	1.12885	13	-0.254064	-2.10147	0.058794	0.21503
CHMP4B	sp|Q9H444|CHM4B_HUMAN Charged multivesicular body protein 4b OS=Homo sapiens GN=CHMP4B PE=1 SV=1	14	16	30	0	5.65693e+07	0.951896	24	0.873201	24	1.04586	25	0.927092	24	0.84084	24	1.06618	24	1.13775	24	1.31667	24	1.0461	24	0.872276	24	-0.254011	-2.47668	0.030236	0.153284
CARHSP1	sp|Q9Y2V2|CHSP1_HUMAN Calcium-regulated heat-stable protein 1 OS=Homo sapiens GN=CARHSP1 PE=1 SV=2	2	2	2	0	1.86295e+07	0.829916	2	0.965798	2	0.9734	2	1.00444	2	0.877064	2	0.942974	2	0.958114	2	1.2623	2	1.25755	2	1.05196	2	-0.253812	-2.09504	0.0594569	0.216451
APBB1	sp|O00213|APBB1_HUMAN Amyloid-beta A4 precursor protein-binding family B member 1 OS=Homo sapiens GN=APBB1 PE=1 SV=2	8	9	10	0	3.08312e+07	1.05994	8	0.851715	8	0.864085	8	0.886304	8	0.868063	8	1.16252	8	1.23423	8	0.843638	8	1.01624	8	1.14713	8	-0.253113	-2.45222	0.0315909	0.15608
ADI1	sp|Q9BV57|MTND_HUMAN 1,2-dihydroxy-3-keto-5-methylthiopentene dioxygenase OS=Homo sapiens GN=ADI1 PE=1 SV=1	3	3	3	0	5.7734e+06	0.709936	3	1.07292	3	1.10209	3	0.881971	3	0.916408	3	1.19415	3	0.823001	3	1.72318	3	1.07315	3	0.925206	3	-0.253083	-1.30974	0.216287	0.438563
CHMP3	sp|Q9Y3E7|CHMP3_HUMAN Charged multivesicular body protein 3 OS=Homo sapiens GN=CHMP3 PE=1 SV=3	3	3	8	0	1.99829e+07	0.957637	8	0.976306	8	0.824813	8	1.04663	8	0.776194	8	1.01746	8	1.1929	8	1.19836	8	1.05777	8	0.934779	8	-0.253016	-2.61001	0.0237902	0.138358
TPT1	sp|P13693|TCTP_HUMAN Translationally-controlled tumor protein OS=Homo sapiens GN=TPT1 PE=1 SV=1	9	13	43	0	1.57235e+08	0.747091	32	1.10148	32	0.834097	33	0.983703	32	0.808951	32	1.01636	32	1.11761	32	0.936025	32	0.976577	32	1.23386	32	-0.252714	-2.10251	0.058687	0.214853
NAPG	sp|Q99747|SNAG_HUMAN Gamma-soluble NSF attachment protein OS=Homo sapiens GN=NAPG PE=1 SV=1	20	20	72	0	3.42366e+08	0.799508	72	0.932224	72	0.834525	71	1.06519	72	0.860374	72	1.08848	71	1.18835	72	1.0331	72	0.997976	72	0.995589	72	-0.252675	-2.84308	0.0156132	0.115633
EHBP1L1	sp|Q8N3D4|EH1L1_HUMAN EH domain-binding protein 1-like protein 1 OS=Homo sapiens GN=EHBP1L1 PE=1 SV=2	2	3	3	0.0024831	795678	0.825785	2	1.00409	2	0.717232	2	1.04778	2	0.873633	2	0.823321	2	0.845029	2	1.6311	2	1.17536	2	0.928377	2	-0.252238	-1.33846	0.207053	0.428381
PDCD6	sp|O75340|PDCD6_HUMAN Programmed cell death protein 6 OS=Homo sapiens GN=PDCD6 PE=1 SV=1	10	10	21	0	26609485	0.788142	21	0.909894	21	0.803851	21	1.10633	21	0.97856	21	1.08345	21	1.11761	21	1.06371	21	1.10018	21	0.996023	21	-0.251477	-2.32322	0.0397705	0.175701
CYC1	sp|P08574|CY1_HUMAN Cytochrome c1, heme protein, mitochondrial OS=Homo sapiens GN=CYC1 PE=1 SV=3	15	15	57	0	5.17204e+08	0.825046	56	0.856107	56	0.915835	54	1.02442	56	0.912847	56	1.00891	56	1.0554	56	1.23756	56	1.07487	56	0.95636	56	-0.251402	-2.96162	0.0125984	0.105964
ASPSCR1	sp|Q9BZE9|ASPC1_HUMAN Tether containing UBX domain for GLUT4 OS=Homo sapiens GN=ASPSCR1 PE=1 SV=1	2	2	5	0	1.19425e+07	0.706192	5	0.934194	5	0.746646	4	1.17276	5	0.901341	5	0.801321	5	0.882136	5	1.38609	5	1.21198	5	1.12924	5	-0.251298	-1.55312	0.147938	0.35177
GABARAP	sp|O95166|GBRAP_HUMAN Gamma-aminobutyric acid receptor-associated protein OS=Homo sapiens GN=GABARAP PE=1 SV=1	1	4	12	0	43859856	0.644362	5	0.760348	5	0.701573	5	1.28476	5	1.10019	5	0.797996	5	0.835054	5	0.796357	5	1.57569	5	1.37929	5	-0.251244	-0.996187	0.340014	0.565954
SNAP29	sp|O95721|SNP29_HUMAN Synaptosomal-associated protein 29 OS=Homo sapiens GN=SNAP29 PE=1 SV=1	12	12	15	0	3.06497e+07	0.880943	15	0.859641	15	1.03525	12	0.907356	15	0.885089	15	0.983394	15	1.13332	15	1.13427	15	1.15128	15	1.04693	15	-0.251238	-3.42209	0.00549306	0.0819148
NDUFS8	sp|O00217|NDUS8_HUMAN NADH dehydrogenase [ubiquinone] iron-sulfur protein 8, mitochondrial OS=Homo sapiens GN=NDUFS8 PE=1 SV=1	12	12	42	0	2.4842e+08	0.918219	42	0.917958	42	0.693896	38	1.08032	42	0.886383	42	0.938092	42	0.966288	42	1.16151	42	1.0559	42	1.14131	42	-0.251193	-2.34565	0.038215	0.17234
HBA1	sp|P69905|HBA_HUMAN Hemoglobin subunit alpha OS=Homo sapiens GN=HBA1 PE=1 SV=2	8	9	99	0	1.62194e+09	0.759608	75	0.731998	75	0.774434	71	1.31104	76	0.797055	76	0.746641	76	0.886348	76	1.17047	76	1.08634	75	1.26329	76	-0.251181	-1.41129	0.185095	0.399311
MTPN	sp|P58546|MTPN_HUMAN Myotrophin OS=Homo sapiens GN=MTPN PE=1 SV=2	4	4	17	0	8.82356e+07	0.791679	17	1.10029	17	0.767738	17	1.09547	17	0.740099	17	0.957761	17	1.11046	17	1.34457	17	0.967068	17	0.940498	17	-0.250607	-1.79606	0.0992437	0.280788
TRPV2	sp|Q9Y5S1|TRPV2_HUMAN Transient receptor potential cation channel subfamily V member 2 OS=Homo sapiens GN=TRPV2 PE=1 SV=1	8	8	10	0	1.68994e+07	0.676357	10	0.972024	10	0.776215	10	1.13537	10	0.963451	10	0.986889	10	1.02801	10	1.19451	10	0.98364	10	1.0321	10	-0.250471	-1.83187	0.0934385	0.273444
SLC25A12	sp|O75746|CMC1_HUMAN Calcium-binding mitochondrial carrier protein Aralar1 OS=Homo sapiens GN=SLC25A12 PE=1 SV=2	27	32	154	0	394340960	0.937117	133	0.88556	133	0.967809	129	0.9336	133	0.891784	133	1.15367	133	1.00474	133	1.14974	133	1.0721	133	1.0694	133	-0.250445	-4.11441	0.00162378	0.0609757
FXYD1	sp|O00168|PLM_HUMAN Phospholemman OS=Homo sapiens GN=FXYD1 PE=1 SV=2	2	2	12	0	25000613	1.04347	12	0.760825	12	0.847919	12	0.728943	12	1.12209	12	0.885346	12	1.07755	12	1.28442	12	1.13293	12	1.00361	12	-0.250242	-1.67468	0.12142	0.313926
ENPP6	sp|Q6UWR7|ENPP6_HUMAN Ectonucleotide pyrophosphatase/phosphodiesterase family member 6 OS=Homo sapiens GN=ENPP6 PE=1 SV=2	11	11	25	0	6.54425e+07	0.908577	25	0.804987	25	0.990394	23	0.9748	25	0.788765	25	0.986849	25	1.20178	25	0.820999	25	1.35679	25	1.08053	25	-0.250196	-2.16309	0.052781	0.20236
UQCRFS1	sp|P47985|UCRI_HUMAN Cytochrome b-c1 complex subunit Rieske, mitochondrial OS=Homo sapiens GN=UQCRFS1 PE=1 SV=2	2	12	90	0	451282240	0.905426	15	0.955583	15	0.797242	14	0.912917	15	0.982914	15	0.979912	15	1.04488	15	1.16872	15	1.09551	15	1.05035	15	-0.250058	-3.57292	0.0041962	0.0757795
CHMP4A	sp|Q9BY43|CHM4A_HUMAN Charged multivesicular body protein 4a OS=Homo sapiens GN=CHMP4A PE=1 SV=3	4	4	5	0	7.33792e+06	0.859272	5	0.877413	5	1.09554	5	0.809589	5	0.888173	5	1.14539	5	1.30945	5	1.2362	5	0.87762	5	0.900693	5	-0.249505	-2.03157	0.0663935	0.230032
NDUFA7	sp|O95182|NDUA7_HUMAN NADH dehydrogenase [ubiquinone] 1 alpha subcomplex subunit 7 OS=Homo sapiens GN=NDUFA7 PE=1 SV=3	6	6	12	0	4.02595e+07	0.751683	12	0.72837	12	0.684878	10	1.17408	12	0.967757	12	0.751667	12	0.811065	12	1.14374	12	1.3595	12	1.05655	12	-0.249474	-1.30053	0.219317	0.441165
ISCA2	sp|Q86U28|ISCA2_HUMAN Iron-sulfur cluster assembly 2 homolog, mitochondrial OS=Homo sapiens GN=ISCA2 PE=1 SV=2	6	6	8	0	2.06752e+07	0.777418	8	0.96955	8	0.978014	8	1.01652	8	0.859295	8	1.10161	8	1.09068	8	1.14178	8	1.02858	8	1.09933	8	-0.249363	-2.89152	0.0143028	0.110822
SLC12A2	sp|P55011|S12A2_HUMAN Solute carrier family 12 member 2 OS=Homo sapiens GN=SLC12A2 PE=1 SV=1	32	32	55	0	35650060	0.86929	54	0.888299	54	0.963491	51	0.931748	54	0.892642	54	1.14046	54	1.11331	54	0.912669	54	1.09511	54	1.17424	54	-0.249315	-3.37974	0.00592624	0.0839302
GRM7	sp|Q14831|GRM7_HUMAN Metabotropic glutamate receptor 7 OS=Homo sapiens GN=GRM7 PE=1 SV=1	11	11	16	0	3.29215e+07	0.920339	16	0.924203	16	0.835598	16	1.15075	16	0.753851	16	1.11326	16	1.08679	16	1.08896	16	0.967448	16	1.13129	16	-0.249148	-2.5346	0.0272494	0.146383
PIN1	sp|Q13526|PIN1_HUMAN Peptidyl-prolyl cis-trans isomerase NIMA-interacting 1 OS=Homo sapiens GN=PIN1 PE=1 SV=1	6	6	37	0	1.34772e+08	0.876235	37	0.898002	37	0.824842	36	1.02508	37	0.894347	37	1.11491	37	1.15953	37	0.980371	37	1.01683	37	1.10124	37	-0.249121	-3.66358	0.00357225	0.0714644
CAPZA1	sp|P52907|CAZA1_HUMAN F-actin-capping protein subunit alpha-1 OS=Homo sapiens GN=CAPZA1 PE=1 SV=3	6	8	24	0	53161424	0.777795	10	0.700876	10	0.831116	9	1.17867	10	0.973094	10	0.843013	10	0.91381	10	1.14342	10	1.27104	10	1.08953	10	-0.24911	-1.62764	0.13114	0.327827
PROS1	sp|P07225|PROS_HUMAN Vitamin K-dependent protein S OS=Homo sapiens GN=PROS1 PE=1 SV=1	3	3	3	0	1.77142e+06	0.781072	3	0.886658	3	1.13911	3	1.00317	3	0.71939	3	0.788539	3	1.21159	3	1.15351	3	0.957532	3	1.33461	3	-0.248689	-1.63996	0.12853	0.324566
WSB2	sp|Q9NYS7|WSB2_HUMAN WD repeat and SOCS box-containing protein 2 OS=Homo sapiens GN=WSB2 PE=2 SV=1	2	2	2	0	1640699	0.998788	2	0.892344	2	0.797636	2	0.93627	2	0.907419	2	1.2312	2	1.09611	2	1.23515	2	0.929201	2	0.914245	2	-0.248645	-2.21489	0.0481823	0.192993
GYG1	sp|P46976|GLYG_HUMAN Glycogenin-1 OS=Homo sapiens GN=GYG1 PE=1 SV=4	6	6	9	0	1.43787e+07	0.954317	9	0.758904	9	0.990416	9	0.899221	9	0.980954	9	1.09147	9	1.02672	9	1.22351	9	1.13321	9	0.891814	9	-0.248617	-2.27061	0.043663	0.183209
DMTN	sp|Q08495|DEMA_HUMAN Dematin OS=Homo sapiens GN=DMTN PE=1 SV=3	24	25	69	0	8.31089e+07	0.905595	67	0.902807	66	0.960453	64	0.925709	67	0.909864	67	1.07924	67	1.13405	67	1.08295	66	0.99492	64	1.10671	67	-0.248559	-4.91628	0.000424645	0.049012
FBXL16	sp|Q8N461|FXL16_HUMAN F-box/LRR-repeat protein 16 OS=Homo sapiens GN=FBXL16 PE=2 SV=2	7	7	10	0	28111950	0.811954	10	0.899076	10	0.721393	8	1.05355	10	0.888876	10	0.909639	10	0.997266	10	1.2046	10	1.02586	10	1.06775	10	-0.248514	-2.42077	0.0334203	0.160454
SMCR8	sp|Q8TEV9|SMCR8_HUMAN Guanine nucleotide exchange protein SMCR8 OS=Homo sapiens GN=SMCR8 PE=1 SV=2	13	13	14	0	8558347	0.923608	14	0.887481	14	0.801203	14	1.11791	14	0.806737	14	1.05132	14	1.10696	14	1.06555	14	1.02061	14	1.07804	14	-0.24847	-2.98144	0.0121546	0.104866
FNTB	sp|P49356|FNTB_HUMAN Protein farnesyltransferase subunit beta OS=Homo sapiens GN=FNTB PE=1 SV=1	2	2	2	0	16267270	0.856369	2	0.866562	2	1.06335	2	0.959323	2	0.875215	2	0.946411	2	0.949367	2	1.40431	2	1.2896	2	0.975746	2	-0.248404	-1.81044	0.096874	0.27807
MPZ	sp|P25189|MYP0_HUMAN Myelin protein P0 OS=Homo sapiens GN=MPZ PE=1 SV=1	2	2	4	0	11211922	0.686384	4	0.690497	4	0.831442	4	0.691243	4	1.21935	4	0.644392	4	0.560187	4	1.54095	4	0.802043	4	1.95136	4	-0.248294	-0.727728	0.481588	0.684563
WDR7	sp|Q9Y4E6|WDR7_HUMAN WD repeat-containing protein 7 OS=Homo sapiens GN=WDR7 PE=1 SV=2	30	30	60	0	4.86852e+07	0.907819	60	0.85017	59	0.893871	57	1.06392	59	0.802755	59	1.09075	60	1.17616	59	1.00681	59	0.973713	60	1.06527	59	-0.247949	-3.04466	0.0108409	0.100805
GATD1	sp|Q8NB37|GALD1_HUMAN Glutamine amidotransferase-like class 1 domain-containing protein 1 OS=Homo sapiens GN=GATD1 PE=1 SV=1	5	5	12	0	48455511	0.667186	12	1.22854	12	0.944678	12	0.925884	12	0.838478	12	1.00053	12	1.20723	12	0.997092	12	1.00101	12	1.17296	12	-0.247867	-1.75903	0.105588	0.291193
UFD1	sp|Q92890|UFD1_HUMAN Ubiquitin recognition factor in ER-associated degradation protein 1 OS=Homo sapiens GN=UFD1 PE=1 SV=3	5	5	7	0	2.16551e+07	0.906127	7	0.810702	7	0.817336	7	1.10162	7	0.915435	7	0.863474	7	1.0096	7	1.30945	7	1.08498	7	1.11165	7	-0.247855	-2.42043	0.0334408	0.160454
SLC25A4	sp|P12235|ADT1_HUMAN ADP/ATP translocase 1 OS=Homo sapiens GN=SLC25A4 PE=1 SV=4	3	15	154	0	567764379	0.954821	40	0.833355	40	0.841409	40	1.11335	39	0.862803	40	1.14056	40	1.01477	40	1.13067	40	1.08684	39	0.997358	39	-0.247852	-2.86848	0.0149119	0.112804
FAM177A1	sp|Q8N128|F177A_HUMAN Protein FAM177A1 OS=Homo sapiens GN=FAM177A1 PE=1 SV=1	8	8	10	0	2.21499e+07	0.87627	10	0.859165	10	1.04224	10	0.934683	10	0.880472	10	1.14847	10	1.13553	10	0.984595	10	1.30676	10	1.13596	10	-0.247731	-2.86968	0.0148795	0.112804
ATP5J2	sp|P56134|ATPK_HUMAN ATP synthase subunit f, mitochondrial OS=Homo sapiens GN=ATP5J2 PE=1 SV=3	2	2	7	0	1.74262e+07	0.899505	7	0.868915	7	0.93393	7	0.992255	7	0.897668	7	0.984399	7	1.08634	7	1.23812	7	1.13178	7	0.960329	7	-0.24764	-3.06036	0.0105375	0.0994269
UQCRH	sp|P07919|QCR6_HUMAN Cytochrome b-c1 complex subunit 6, mitochondrial OS=Homo sapiens GN=UQCRH PE=1 SV=2	1	2	2	0.0026178	576781	0.887645	1	0.900546	1	1.03774	1	1.01357	1	0.84438	1	1.26778	1	0.933598	1	1.11475	1	1.165	1	1.09057	1	-0.247576	-2.25592	0.0448138	0.185699
NUMB	sp|P49757|NUMB_HUMAN Protein numb homolog OS=Homo sapiens GN=NUMB PE=1 SV=2	6	7	11	0	2.48976e+07	0.886645	9	1.05767	9	0.609164	9	0.997932	9	0.888918	9	0.848618	9	1.23848	9	1.01606	9	1.0196	9	1.12425	9	-0.247211	-1.55271	0.148036	0.35177
NCOA7	sp|Q8NI08|NCOA7_HUMAN Nuclear receptor coactivator 7 OS=Homo sapiens GN=NCOA7 PE=1 SV=2	26	26	38	0	3.69598e+07	0.936975	38	0.857836	38	0.849052	36	1.02198	38	0.861691	38	1.02481	38	1.16754	38	0.925292	38	1.00797	38	1.19839	38	-0.247095	-2.91652	0.0136699	0.108725
DMXL2	sp|Q8TDJ6|DMXL2_HUMAN DmX-like protein 2 OS=Homo sapiens GN=DMXL2 PE=1 SV=2	72	75	154	0	2.40173e+08	0.902161	151	0.849776	151	0.82069	136	1.10629	151	0.79571	151	1.06684	151	1.16422	151	1.01383	151	0.959403	149	1.08594	151	-0.247007	-2.62133	0.0233097	0.137199
PANX1	sp|Q96RD7|PANX1_HUMAN Pannexin-1 OS=Homo sapiens GN=PANX1 PE=1 SV=4	2	2	2	0	8.36247e+07	0.947266	2	0.955422	2	0.794001	2	0.987617	2	0.823288	2	1.2834	2	1.1976	2	0.813496	2	0.910377	2	1.21859	2	-0.246352	-1.83974	0.0922051	0.272118
IGSF21	sp|Q96ID5|IGS21_HUMAN Immunoglobulin superfamily member 21 OS=Homo sapiens GN=IGSF21 PE=2 SV=1	10	10	19	0	2.37975e+07	0.917872	19	0.826245	19	0.831248	19	1.0836	19	0.903145	19	0.996399	19	0.905897	19	1.29989	19	1.09663	19	0.998041	19	-0.24626	-2.43409	0.0326332	0.158029
ST8SIA3	sp|O43173|SIA8C_HUMAN Sia-alpha-2,3-Gal-beta-1,4-GlcNAc-R:alpha 2,8-sialyltransferase OS=Homo sapiens GN=ST8SIA3 PE=1 SV=3	2	2	2	0	585512	0.921192	2	0.958443	2	1.00536	2	0.978848	2	0.776157	2	1.11312	2	1.03069	2	0.925248	2	1.15211	2	1.30679	2	-0.245369	-2.29787	0.0416028	0.17908
SCN1B	sp|Q07699|SCN1B_HUMAN Sodium channel subunit beta-1 OS=Homo sapiens GN=SCN1B PE=1 SV=1	5	5	9	0	8.885e+06	0.868075	9	0.914128	9	0.982805	9	0.988155	9	0.845799	9	1.06677	9	0.985718	9	1.24312	9	1.01193	9	1.18857	9	-0.245323	-2.95767	0.0126887	0.105964
TPM4	sp|P67936|TPM4_HUMAN Tropomyosin alpha-4 chain OS=Homo sapiens GN=TPM4 PE=1 SV=3	9	24	125	0	1.21866e+08	0.829327	36	0.911579	36	0.893057	36	0.846866	36	0.995946	36	0.974433	36	1.18064	36	1.24139	36	1.09813	36	0.903294	36	-0.245281	-2.44035	0.0322695	0.157725
FAXC	sp|Q5TGI0|FAXC_HUMAN Failed axon connections homolog OS=Homo sapiens GN=FAXC PE=2 SV=2	2	2	2	0	2507531	1.00922	2	0.989007	2	0.704624	2	0.908429	2	0.898167	2	0.85734	2	0.982092	2	1.45149	2	1.0043	2	1.00281	2	-0.245083	-1.50838	0.158898	0.366717
KCNMA1	sp|Q12791|KCMA1_HUMAN Calcium-activated potassium channel subunit alpha-1 OS=Homo sapiens GN=KCNMA1 PE=1 SV=2	12	12	15	0	22437942	0.90991	15	0.809611	15	0.915485	15	1.09003	15	0.812376	15	1.07067	15	1.19236	15	1.03481	15	0.979803	15	1.19436	15	-0.244544	-2.57628	0.0252805	0.141648
CLPP	sp|Q16740|CLPP_HUMAN ATP-dependent Clp protease proteolytic subunit, mitochondrial OS=Homo sapiens GN=CLPP PE=1 SV=1	8	8	14	0	1.33987e+07	0.912052	13	0.883803	13	0.789574	14	1.05279	13	0.870241	13	0.962279	13	0.970341	13	1.36397	13	1.06011	13	0.999089	13	-0.244487	-2.25144	0.0451698	0.186486
APRT	sp|P07741|APT_HUMAN Adenine phosphoribosyltransferase OS=Homo sapiens GN=APRT PE=1 SV=2	5	5	14	0	32010762	0.579324	14	1.34684	14	1.03216	14	0.932757	14	0.797298	14	0.980717	14	1.17691	14	1.00252	14	1.01895	14	1.15858	14	-0.24442	-1.43889	0.177301	0.389148
ATP6AP1	sp|Q15904|VAS1_HUMAN V-type proton ATPase subunit S1 OS=Homo sapiens GN=ATP6AP1 PE=1 SV=2	8	8	20	0	1.10853e+08	0.916354	20	0.746772	20	0.91261	19	1.09849	20	0.795502	20	1.07315	20	1.04291	20	1.13332	20	1.12285	20	0.964996	20	-0.244314	-2.48501	0.0297873	0.152253
PRUNE2	sp|Q8WUY3|PRUN2_HUMAN Protein prune homolog 2 OS=Homo sapiens GN=PRUNE2 PE=1 SV=3	12	12	18	0	1.73484e+07	0.936337	18	0.999429	18	0.910708	18	0.960181	18	0.881578	18	1.14444	18	1.13684	18	1.01315	18	1.05524	18	1.04013	18	-0.24417	-4.09276	0.00168557	0.0614016
GPT2	sp|Q8TD30|ALAT2_HUMAN Alanine aminotransferase 2 OS=Homo sapiens GN=GPT2 PE=1 SV=1	6	7	7	0	5190982	0.830264	6	0.938673	6	0.959004	6	0.976689	6	0.893491	6	1.01814	6	1.084	6	1.09429	6	1.12067	6	1.13716	6	-0.24412	-3.15044	0.00895458	0.0931327
ANK3	sp|Q12955|ANK3_HUMAN Ankyrin-3 OS=Homo sapiens GN=ANK3 PE=1 SV=3	89	97	167	0	1.84216e+08	0.889788	145	0.91067	145	0.927604	142	0.962365	145	0.89671	145	1.11458	145	1.15702	145	0.977694	145	1.01503	145	1.12897	145	-0.244037	-4.01896	0.00191524	0.0631645
HADH	sp|Q16836|HCDH_HUMAN Hydroxyacyl-coenzyme A dehydrogenase, mitochondrial OS=Homo sapiens GN=HADH PE=1 SV=3	10	10	42	0	2.47401e+08	0.711581	42	0.836578	42	0.725061	41	1.26297	42	1.00378	42	0.820073	42	0.938896	42	1.05151	42	1.28714	42	1.17933	42	-0.243917	-1.4884	0.164014	0.374348
CD200	sp|P41217|OX2G_HUMAN OX-2 membrane glycoprotein OS=Homo sapiens GN=CD200 PE=1 SV=4	3	3	9	0	6.89141e+07	0.877234	9	0.736343	9	0.722165	7	1.23579	9	0.698977	9	1.18122	9	1.04205	9	1.00171	9	0.999912	9	1.15165	9	-0.243577	-1.53149	0.153153	0.357812
OXCT1	sp|P55809|SCOT1_HUMAN Succinyl-CoA:3-ketoacid coenzyme A transferase 1, mitochondrial OS=Homo sapiens GN=OXCT1 PE=1 SV=1	26	28	109	0	632568160	0.759836	107	1.04773	107	0.929057	103	1.05149	107	0.802937	107	1.09712	107	1.03889	107	1.14979	107	0.965032	107	1.0884	107	-0.243432	-2.38222	0.0358032	0.16596
SCN9A	sp|Q15858|SCN9A_HUMAN Sodium channel protein type 9 subunit alpha OS=Homo sapiens GN=SCN9A PE=1 SV=3	1	5	10	0.0090175	1584109	0.946047	1	0.698711	1	1.26285	1	1.12924	1	0.762792	1	1.25558	1	0.953733	1	1.21677	1	1.08483	1	1.05862	1	-0.243385	-1.43265	0.179039	0.391671
TMEM126A	sp|Q9H061|T126A_HUMAN Transmembrane protein 126A OS=Homo sapiens GN=TMEM126A PE=1 SV=1	6	6	21	0	62361986	0.901797	21	0.821027	21	0.793575	21	1.07027	21	0.913867	21	0.996402	21	1.0289	21	1.22959	21	1.10462	21	0.968652	21	-0.243358	-2.62132	0.02331	0.137199
UQCRC1	sp|P31930|QCR1_HUMAN Cytochrome b-c1 complex subunit 1, mitochondrial OS=Homo sapiens GN=UQCRC1 PE=1 SV=3	28	29	134	0	3.34627e+08	0.849751	127	0.90362	126	0.814306	113	1.02953	128	0.862873	129	1.13636	128	1.08908	129	0.900962	126	1.04065	125	1.10802	130	-0.243316	-3.09925	0.00982207	0.0967362
NDN	sp|Q99608|NECD_HUMAN Necdin OS=Homo sapiens GN=NDN PE=2 SV=1	2	2	2	0	679200	0.932233	2	1.03407	2	0.573755	2	0.979085	2	0.940604	2	0.889588	2	0.918344	2	1.55226	2	1.13269	2	0.82286	2	-0.243129	-1.1821	0.261444	0.48391
PARP14	sp|Q460N5|PAR14_HUMAN Poly [ADP-ribose] polymerase 14 OS=Homo sapiens GN=PARP14 PE=1 SV=3	7	7	7	0	5.18896e+06	0.964977	7	0.867346	7	0.858261	7	0.716077	7	0.966447	7	0.730262	7	1.31851	7	0.794351	7	0.896597	7	1.59567	7	-0.2431	-1.28235	0.225401	0.448283
LDHA	sp|P00338|LDHA_HUMAN L-lactate dehydrogenase A chain OS=Homo sapiens GN=LDHA PE=1 SV=2	16	17	136	0	1.7067e+09	0.842999	134	0.903538	134	0.876674	126	1.11834	134	0.826459	134	1.01056	134	1.14901	134	1.01845	134	1.08589	134	1.09671	134	-0.243066	-2.85189	0.0153663	0.114838
ITM2A	sp|O43736|ITM2A_HUMAN Integral membrane protein 2A OS=Homo sapiens GN=ITM2A PE=1 SV=2	3	3	3	0	1.28092e+06	0.878621	3	0.871417	3	1.19229	3	0.759862	3	0.982794	3	1.21337	3	1.13365	3	1.01797	3	0.980177	3	1.13042	3	-0.242631	-1.92561	0.0796798	0.252124
GNB5	sp|O14775|GNB5_HUMAN Guanine nucleotide-binding protein subunit beta-5 OS=Homo sapiens GN=GNB5 PE=1 SV=2	11	11	27	0	1.6269e+08	0.814353	27	0.971514	27	0.959014	26	0.971933	27	0.833059	27	1.04709	27	1.13181	27	1.0834	27	1.01899	27	1.04833	27	-0.24262	-3.54882	0.00438019	0.0763614
IGHG4	sp|P01861|IGHG4_HUMAN Immunoglobulin heavy constant gamma 4 OS=Homo sapiens GN=IGHG4 PE=1 SV=1	2	5	15	0	10538370	0.491685	3	1.69698	3	0.840296	3	0.931926	3	0.712619	3	0.651219	3	0.590298	3	1.33189	3	1.43296	3	1.43905	3	-0.242501	-0.708912	0.492746	0.694358
NDUFA12	sp|Q9UI09|NDUAC_HUMAN NADH dehydrogenase [ubiquinone] 1 alpha subcomplex subunit 12 OS=Homo sapiens GN=NDUFA12 PE=1 SV=1	6	6	24	0	167681432	0.891467	24	0.914241	24	0.782819	24	1.04102	24	0.889768	24	0.976919	24	1.07034	24	1.11889	24	1.02235	24	1.07395	24	-0.242348	-3.14112	0.00910659	0.0936662
SDC3	sp|O75056|SDC3_HUMAN Syndecan-3 OS=Homo sapiens GN=SDC3 PE=1 SV=2	4	4	8	0	29859210	1.23381	8	0.74617	8	0.966639	7	0.783246	8	0.840608	8	1.06954	8	0.978239	8	1.07699	8	1.20666	8	1.01885	8	-0.242338	-2.13598	0.0553512	0.207112
RAB8B	sp|Q92930|RAB8B_HUMAN Ras-related protein Rab-8B OS=Homo sapiens GN=RAB8B PE=1 SV=2	6	13	82	0	3.97902e+07	0.843985	23	0.914372	23	0.820457	21	1.08597	23	0.811805	23	1.07229	23	1.08041	23	1.0895	23	1.04341	23	1.06599	23	-0.242094	-3.17852	0.00851208	0.0905642
DENND3	sp|A2RUS2|DEND3_HUMAN DENN domain-containing protein 3 OS=Homo sapiens GN=DENND3 PE=1 SV=2	4	4	4	0	7.20377e+06	1.13512	4	0.620145	4	0.886701	4	0.755978	4	1.19611	4	1.06529	4	1.27742	4	0.950214	4	0.976612	4	0.963502	4	-0.241887	-1.40673	0.186411	0.401376
SYNJ2BP	sp|P57105|SYJ2B_HUMAN Synaptojanin-2-binding protein OS=Homo sapiens GN=SYNJ2BP PE=1 SV=2	6	6	10	0	26739068	0.875778	10	0.843197	10	0.837507	10	1.05603	10	0.91562	10	1.11522	10	0.993876	10	1.17938	10	1.18898	10	0.901506	10	-0.241459	-2.24129	0.0459885	0.187958
EIF2B1	sp|Q14232|EI2BA_HUMAN Translation initiation factor eIF-2B subunit alpha OS=Homo sapiens GN=EIF2B1 PE=1 SV=1	9	9	13	0	2.83158e+07	0.824656	13	0.937793	13	0.869002	13	1.07401	13	0.88459	13	1.01888	13	1.16232	13	1.12228	13	1.05658	13	1.05921	13	-0.241416	-3.23227	0.00772573	0.087398
ZNF428	sp|Q96B54|ZN428_HUMAN Zinc finger protein 428 OS=Homo sapiens GN=ZNF428 PE=1 SV=2	2	2	2	0	4.12478e+06	0.769069	2	1.16669	2	0.800698	2	0.952648	2	0.776616	2	0.673344	2	0.757754	2	1.81164	2	1.32892	2	0.959835	2	-0.241415	-0.91741	0.378093	0.598698
GAPDH	sp|P04406|G3P_HUMAN Glyceraldehyde-3-phosphate dehydrogenase OS=Homo sapiens GN=GAPDH PE=1 SV=3	33	33	417	0	2324435840	0.631982	389	0.577215	386	0.758307	364	1.24518	405	1.1394	402	0.725652	389	0.749843	400	1.07317	394	1.27741	396	1.34882	413	-0.241365	-0.968053	0.353281	0.577323
CIB1	sp|Q99828|CIB1_HUMAN Calcium and integrin-binding protein 1 OS=Homo sapiens GN=CIB1 PE=1 SV=4	2	2	3	0	8736643	0.789377	3	1.07384	3	1.09372	3	0.824338	3	0.921592	3	1.24467	3	1.1188	3	0.894253	3	1.19171	3	1.17767	3	-0.24104	-2.00672	0.0693104	0.235167
SNAPIN	sp|O95295|SNAPN_HUMAN SNARE-associated protein Snapin OS=Homo sapiens GN=SNAPIN PE=1 SV=1	3	3	3	0	1.09035e+07	0.772777	3	0.918721	3	0.809976	3	1.00507	3	0.994691	3	0.930471	3	0.998351	3	1.43415	3	1.10057	3	0.90518	3	-0.240938	-1.73542	0.109821	0.296611
VGF	sp|O15240|VGF_HUMAN Neurosecretory protein VGF OS=Homo sapiens GN=VGF PE=1 SV=2	16	16	22	0	27120728	0.839487	22	0.923408	21	0.924349	21	0.818349	22	0.854603	22	0.773885	22	1.1788	22	1.25644	22	0.968237	22	1.18001	22	-0.240908	-1.91668	0.0809061	0.253147
PDHA1	sp|P08559|ODPA_HUMAN Pyruvate dehydrogenase E1 component subunit alpha, somatic form, mitochondrial OS=Homo sapiens GN=PDHA1 PE=1 SV=3	22	26	144	0	6.61819e+08	0.742281	114	0.901113	113	0.690393	106	1.08951	114	0.996864	114	0.785477	114	0.981439	114	1.19269	114	1.10486	113	1.1406	113	-0.240721	-1.67705	0.120948	0.31329
AMER2	sp|Q8N7J2|AMER2_HUMAN APC membrane recruitment protein 2 OS=Homo sapiens GN=AMER2 PE=1 SV=3	14	14	21	0	15628111	0.977985	21	0.877956	21	0.839015	20	0.871193	21	0.990436	21	1.02011	21	0.950068	21	1.17754	21	1.1574	21	1.07067	21	-0.240636	-3.04948	0.0107468	0.100367
SRM	sp|P19623|SPEE_HUMAN Spermidine synthase OS=Homo sapiens GN=SRM PE=1 SV=1	6	6	10	0	1.8918e+07	0.928781	10	0.873234	10	0.970917	10	1.15735	10	0.657224	10	1.04727	10	1.00602	10	1.28826	10	0.970363	10	1.00026	10	-0.240516	-1.76431	0.104661	0.289399
ZNF207	sp|O43670|ZN207_HUMAN BUB3-interacting and GLEBS motif-containing protein ZNF207 OS=Homo sapiens GN=ZNF207 PE=1 SV=1	3	3	3	0	4309761	0.765742	3	0.659612	3	0.841076	2	0.869405	3	1.29141	3	0.738202	3	0.957	3	1.2243	3	1.25654	3	0.96356	3	-0.240429	-1.25732	0.234004	0.457877
FSD1	sp|Q9BTV5|FSD1_HUMAN Fibronectin type III and SPRY domain-containing protein 1 OS=Homo sapiens GN=FSD1 PE=1 SV=1	19	19	34	0	52604940	0.863205	34	0.865639	34	0.873381	34	1.07673	34	0.801719	34	1.11599	34	1.19426	34	0.910631	34	0.96547	34	1.1866	34	-0.240222	-2.66052	0.0217185	0.132534
WDR45B	sp|Q5MNZ6|WIPI3_HUMAN WD repeat domain phosphoinositide-interacting protein 3 OS=Homo sapiens GN=WDR45B PE=2 SV=2	5	5	5	0	8798316	0.696494	5	0.740205	5	0.73355	5	1.09823	5	1.23612	5	0.7228	5	0.799292	5	1.34456	5	1.42435	5	1.1078	5	-0.239575	-1.03473	0.322431	0.548013
CASTOR2	sp|A6NHX0|CAST2_HUMAN Cytosolic arginine sensor for mTORC1 subunit 2 OS=Homo sapiens GN=CASTOR2 PE=1 SV=3	6	6	7	0	13357715	0.959023	7	0.85448	7	0.94899	7	1.09753	7	0.752216	7	1.05454	7	1.13382	7	1.11667	7	0.988066	7	1.12215	7	-0.239369	-2.61665	0.0235072	0.137585
CCDC43	sp|Q96MW1|CCD43_HUMAN Coiled-coil domain-containing protein 43 OS=Homo sapiens GN=CCDC43 PE=1 SV=2	8	8	13	0	7.51745e+07	0.833461	13	0.909866	13	1.06375	13	0.99967	13	0.872892	13	1.03905	13	1.11947	13	1.08998	13	1.1411	13	1.06533	13	-0.239267	-3.48622	0.00489775	0.0797608
PSMB6	sp|P28072|PSB6_HUMAN Proteasome subunit beta type-6 OS=Homo sapiens GN=PSMB6 PE=1 SV=4	4	4	10	0	41381237	0.829055	10	0.90255	10	1.07732	10	1.05821	10	0.795057	10	1.00361	10	1.00527	10	1.20836	10	1.029	10	1.18441	10	-0.239185	-2.2139	0.0482668	0.193092
DNAJC30	sp|Q96LL9|DJC30_HUMAN DnaJ homolog subfamily C member 30 OS=Homo sapiens GN=DNAJC30 PE=1 SV=3	2	2	3	0	7.25626e+06	1.01242	3	0.920199	3	0.945394	3	0.990359	3	0.814948	3	1.2352	3	0.967014	3	1.18487	3	1.0905	3	0.884951	3	-0.238583	-2.2271	0.0471557	0.190485
ADCY9	sp|O60503|ADCY9_HUMAN Adenylate cyclase type 9 OS=Homo sapiens GN=ADCY9 PE=1 SV=4	13	13	15	0	6305432	0.833618	15	0.87933	15	0.946764	15	1.01538	15	0.860604	15	1.13241	15	1.20248	15	0.986878	15	0.955055	15	1.13471	15	-0.238421	-2.89891	0.0141126	0.110688
ACTR1A	sp|P61163|ACTZ_HUMAN Alpha-centractin OS=Homo sapiens GN=ACTR1A PE=1 SV=1	8	13	63	0	3.79247e+08	0.838848	38	0.853391	38	0.764451	38	1.10114	38	0.988385	38	0.943518	38	1.03226	38	1.08554	38	1.10683	38	1.12367	38	-0.23817	-2.48847	0.0296033	0.151942
PSMA3	sp|P25788|PSA3_HUMAN Proteasome subunit alpha type-3 OS=Homo sapiens GN=PSMA3 PE=1 SV=2	10	10	39	0	6.51629e+07	0.792189	39	0.921407	39	1.04542	38	1.01985	39	0.844026	39	1.00972	39	1.00909	39	1.22862	39	1.09721	39	1.15831	39	-0.238168	-2.48843	0.0296053	0.151942
ETHE1	sp|O95571|ETHE1_HUMAN Persulfide dioxygenase ETHE1, mitochondrial OS=Homo sapiens GN=ETHE1 PE=1 SV=2	3	3	4	0	1.89027e+07	0.889521	4	0.937908	4	0.892278	4	0.959325	4	0.859094	4	1.08189	4	1.0626	4	1.37189	4	0.936809	4	0.927137	4	-0.23785	-2.20969	0.0486266	0.193376
PCBD2	sp|Q9H0N5|PHS2_HUMAN Pterin-4-alpha-carbinolamine dehydratase 2 OS=Homo sapiens GN=PCBD2 PE=1 SV=4	2	2	2	0	15420687	0.842818	2	0.85691	2	0.864421	2	0.999273	2	1.01418	2	1.02716	2	0.943557	2	1.2835	2	1.14582	2	1.00793	2	-0.237773	-2.13532	0.0554152	0.207227
STMN4	sp|Q9H169|STMN4_HUMAN Stathmin-4 OS=Homo sapiens GN=STMN4 PE=2 SV=1	3	4	10	0	1.07357e+07	0.84953	3	0.870683	3	1.00406	3	1.16875	3	0.917623	3	1.05103	3	1.11287	3	0.802986	3	1.34891	3	1.14133	3	-0.237702	-1.68369	0.119634	0.311729
NRCAM	sp|Q92823|NRCAM_HUMAN Neuronal cell adhesion molecule OS=Homo sapiens GN=NRCAM PE=1 SV=3	43	43	172	0	4.87209e+08	0.912581	172	0.864865	172	0.890429	172	1.00789	172	0.921385	172	0.998009	172	0.985033	172	1.11925	172	1.16318	172	1.12293	172	-0.237253	-3.36546	0.00608004	0.0846499
PTPRS	sp|Q13332|PTPRS_HUMAN Receptor-type tyrosine-protein phosphatase S OS=Homo sapiens GN=PTPRS PE=1 SV=3	29	37	59	0	87187480	0.947817	49	0.886913	49	0.849522	48	1.09095	49	0.828759	49	1.06312	49	1.0879	49	1.16516	49	1.07338	49	0.996693	49	-0.236792	-2.99091	0.0119479	0.104146
ALKBH4	sp|Q9NXW9|ALKB4_HUMAN Alpha-ketoglutarate-dependent dioxygenase alkB homolog 4 OS=Homo sapiens GN=ALKBH4 PE=1 SV=1	2	2	3	0	4418515	0.757541	3	0.827797	3	0.993724	3	0.949642	3	0.981951	3	1.02946	3	0.995652	3	1.3092	3	1.11669	3	0.978462	3	-0.236733	-2.02615	0.0670195	0.230925
TMEM63C	sp|Q9P1W3|CSC1_HUMAN Calcium permeable stress-gated cation channel 1 OS=Homo sapiens GN=TMEM63C PE=2 SV=1	5	5	6	0	6632465	0.978279	5	0.895725	5	0.95771	4	0.923786	5	0.859184	5	1.11768	6	1.09479	5	1.13453	5	1.07481	6	0.959288	5	-0.236708	-3.37266	0.00600204	0.0843039
HCN2	sp|Q9UL51|HCN2_HUMAN Potassium/sodium hyperpolarization-activated cyclic nucleotide-gated channel 2 OS=Homo sapiens GN=HCN2 PE=1 SV=3	7	12	15	0	1.02483e+07	0.907343	8	0.900567	8	0.824803	7	1.03994	8	0.762294	8	0.972653	8	1.08966	8	1.07979	8	1.02557	7	1.18286	8	-0.236432	-2.31604	0.0402818	0.177052
GALE	sp|Q14376|GALE_HUMAN UDP-glucose 4-epimerase OS=Homo sapiens GN=GALE PE=1 SV=2	6	6	7	0	1.23885e+07	0.670591	7	1.15646	7	1.02657	6	0.886457	7	0.949698	7	0.98993	7	1.1183	7	1.01224	7	1.01532	7	0.980922	7	-0.235961	-1.73361	0.110152	0.296956
SLC25A52	sp|Q3SY17|S2552_HUMAN Solute carrier family 25 member 52 OS=Homo sapiens GN=SLC25A52 PE=2 SV=2	1	3	3	0	9763528	0.847493	1	0.738689	1	0.879063	1	1.17013	1	0.939655	1	0.975304	1	1.01514	1	1.30994	1	1.13767	1	0.930047	1	-0.235937	-1.60048	0.137058	0.337195
PHB	sp|P35232|PHB_HUMAN Prohibitin OS=Homo sapiens GN=PHB PE=1 SV=1	19	19	143	0	841846464	0.90515	142	0.909612	142	0.784404	139	1.0341	142	0.916154	142	1.00591	142	0.963172	142	1.22886	142	1.14279	142	0.9998	142	-0.235821	-2.44173	0.0321901	0.157694
GNG2	sp|P59768|GBG2_HUMAN Guanine nucleotide-binding protein G(I)/G(S)/G(O) subunit gamma-2 OS=Homo sapiens GN=GNG2 PE=1 SV=2	3	3	13	0	2.53008e+08	0.803581	13	0.857789	13	1.09469	12	1.04201	13	0.861313	13	1.00716	13	1.00691	13	1.49688	13	1.14487	13	0.86489	13	-0.235618	-1.51217	0.157942	0.365503
SDHA	sp|P31040|SDHA_HUMAN Succinate dehydrogenase [ubiquinone] flavoprotein subunit, mitochondrial OS=Homo sapiens GN=SDHA PE=1 SV=2	24	24	85	0	238520896	0.867898	84	0.791784	83	0.81941	82	1.07788	83	0.96399	84	1.05885	84	1.0237	84	1.13676	84	1.06085	84	1.01905	84	-0.235584	-2.77356	0.0177061	0.122885
NDRG2	sp|Q9UN36|NDRG2_HUMAN Protein NDRG2 OS=Homo sapiens GN=NDRG2 PE=1 SV=2	15	15	55	0	5.80124e+08	0.886982	55	0.637512	55	0.806214	50	0.923488	55	1.24111	55	0.926596	55	0.934604	55	1.12706	55	1.21464	55	1.0586	55	-0.235186	-1.50337	0.160167	0.368093
STAT1	sp|P42224|STAT1_HUMAN Signal transducer and activator of transcription 1-alpha/beta OS=Homo sapiens GN=STAT1 PE=1 SV=2	30	30	60	0	7.4129e+07	0.970692	60	0.847148	60	0.920416	58	0.817598	60	0.876317	60	0.988905	60	1.05786	60	0.814848	60	0.87359	60	1.60924	60	-0.235029	-1.46389	0.17048	0.381609
NDEL1	sp|Q9GZM8|NDEL1_HUMAN Nuclear distribution protein nudE-like 1 OS=Homo sapiens GN=NDEL1 PE=1 SV=1	9	12	16	0	10113790	0.958272	12	0.913377	12	0.771624	12	0.983715	12	0.939784	12	1.02635	12	1.09757	12	1.11669	12	1.03973	12	0.96522	12	-0.235025	-2.82101	0.0162494	0.117683
PLCL2	sp|Q9UPR0|PLCL2_HUMAN Inactive phospholipase C-like protein 2 OS=Homo sapiens GN=PLCL2 PE=1 SV=2	21	22	40	0	150466264	0.893032	39	0.862197	39	0.840147	38	1.08689	39	0.826185	39	1.14497	39	1.1724	39	0.990979	39	0.949555	39	1.07208	39	-0.234935	-2.94708	0.0129342	0.107125
GNPTAB	sp|Q3T906|GNPTA_HUMAN N-acetylglucosamine-1-phosphotransferase subunits alpha/beta OS=Homo sapiens GN=GNPTAB PE=1 SV=1	2	2	2	0.00465435	471342	0.795507	2	0.693363	2	1.08715	2	1.05474	2	0.934851	2	0.849674	2	1.09654	2	1.62012	2	1.27739	2	0.672979	2	-0.234881	-0.96634	0.354101	0.577478
PTPRN2	sp|Q92932|PTPR2_HUMAN Receptor-type tyrosine-protein phosphatase N2 OS=Homo sapiens GN=PTPRN2 PE=1 SV=2	18	18	23	0	6.27034e+07	0.895625	21	0.883837	22	0.833262	20	1.06342	21	0.82094	21	1.08199	21	1.03914	22	1.09081	21	1.11167	21	0.97002	23	-0.234498	-3.20966	0.00804709	0.0884396
COX7A2L	sp|O14548|COX7R_HUMAN Cytochrome c oxidase subunit 7A-related protein, mitochondrial OS=Homo sapiens GN=COX7A2L PE=1 SV=2	6	6	19	0	9.74375e+07	0.852372	19	0.822344	19	0.995019	19	0.995265	19	0.967814	19	1.0927	19	0.960216	19	1.529	19	1.13302	19	0.821642	19	-0.234021	-1.61783	0.133251	0.331185
RHBDF1	sp|Q96CC6|RHDF1_HUMAN Inactive rhomboid protein 1 OS=Homo sapiens GN=RHBDF1 PE=1 SV=2	2	2	2	0	6.60601e+06	1.0981	2	1.0551	2	0.957321	2	0.789764	2	0.798874	2	1.00917	2	1.03408	2	1.08757	2	1.24781	2	1.1145	2	-0.2338	-2.06581	0.062562	0.222389
ROBO2	sp|Q9HCK4|ROBO2_HUMAN Roundabout homolog 2 OS=Homo sapiens GN=ROBO2 PE=1 SV=2	19	19	21	0	13971771	0.904298	21	0.843323	21	0.882349	20	1.14295	21	0.817	21	1.0682	21	1.12245	21	0.969285	21	1.09486	21	1.08679	21	-0.233767	-2.68627	0.0207321	0.130603
MDP1	sp|Q86V88|MGDP1_HUMAN Magnesium-dependent phosphatase 1 OS=Homo sapiens GN=MDP1 PE=1 SV=1	3	3	4	0	24136178	0.663075	4	1.16317	4	0.882374	4	1.02399	4	0.895511	4	0.969821	4	1.03891	4	0.967178	4	1.17624	4	1.13584	4	-0.233417	-1.65123	0.126182	0.321023
PRDX3	sp|P30048|PRDX3_HUMAN Thioredoxin-dependent peroxide reductase, mitochondrial OS=Homo sapiens GN=PRDX3 PE=1 SV=3	8	8	114	0	1306732736	0.875721	114	0.922443	114	0.821852	106	0.978458	113	0.928367	114	1.01821	114	1.00743	114	1.2583	113	1.07203	114	0.9771	114	-0.233362	-2.93352	0.0132558	0.107606
GMPPB	sp|Q9Y5P6|GMPPB_HUMAN Mannose-1-phosphate guanyltransferase beta OS=Homo sapiens GN=GMPPB PE=1 SV=2	4	4	6	0	2.34465e+07	0.839367	6	0.899309	6	0.744083	6	0.949624	6	1.01657	6	0.931392	6	1.10754	6	1.06529	6	1.16507	6	1.00315	6	-0.23309	-2.38845	0.0354071	0.165444
SLC29A1	sp|Q99808|S29A1_HUMAN Equilibrative nucleoside transporter 1 OS=Homo sapiens GN=SLC29A1 PE=1 SV=3	3	3	4	0	3.19953e+06	0.929723	3	0.737936	3	0.758199	3	1.13312	3	0.796452	3	1.06882	3	1.09621	3	0.924006	3	1.05664	3	1.18407	3	-0.233074	-1.84073	0.09205	0.27188
METTL26	sp|Q96S19|MTL26_HUMAN Methyltransferase-like 26 OS=Homo sapiens GN=METTL26 PE=1 SV=2	3	3	3	0	1.06296e+07	0.751928	3	1.14327	3	0.953856	3	0.888145	3	0.826325	3	0.825097	3	1.05218	3	1.1523	3	1.19668	3	1.14434	3	-0.232306	-1.71646	0.113332	0.301751
CCDC127	sp|Q96BQ5|CC127_HUMAN Coiled-coil domain-containing protein 127 OS=Homo sapiens GN=CCDC127 PE=1 SV=1	7	7	10	0	28334135	0.886694	10	0.858803	10	0.792187	9	0.961114	10	0.992646	10	0.999733	10	1.07487	10	1.25896	10	1.08083	10	0.858669	10	-0.23223	-2.29352	0.0419251	0.179939
NDUFA11	sp|Q86Y39|NDUAB_HUMAN NADH dehydrogenase [ubiquinone] 1 alpha subcomplex subunit 11 OS=Homo sapiens GN=NDUFA11 PE=1 SV=3	3	3	19	0	372873532	0.96012	19	0.863954	19	0.92997	17	1.034	19	0.851679	19	1.30146	19	1.05416	19	1.0636	19	0.982688	19	1.01341	19	-0.232216	-2.97368	0.0123263	0.105395
KHSRP	sp|Q92945|FUBP2_HUMAN Far upstream element-binding protein 2 OS=Homo sapiens GN=KHSRP PE=1 SV=4	18	21	28	0	18625260	0.775771	24	0.675774	24	0.904028	22	1.04507	24	1.00552	24	0.796742	24	0.796755	24	1.86424	24	1.2027	24	0.784066	24	-0.232096	-0.973129	0.35086	0.576138
PCDH9	sp|Q9HC56|PCDH9_HUMAN Protocadherin-9 OS=Homo sapiens GN=PCDH9 PE=1 SV=2	22	22	38	0	2.37877e+07	0.942208	38	0.795557	38	0.873992	35	1.09173	38	0.849737	38	1.1106	38	1.08301	38	1.04359	38	1.04011	38	1.07545	38	-0.232055	-3.04093	0.0109142	0.100805
PHKG2	sp|P15735|PHKG2_HUMAN Phosphorylase b kinase gamma catalytic chain, liver/testis isoform OS=Homo sapiens GN=PHKG2 PE=1 SV=1	2	2	2	0	18034055	0.792656	2	0.848754	2	0.697888	2	1.02919	2	1.1033	2	0.859506	2	1.04342	2	1.21154	2	1.09467	2	1.04849	2	-0.232042	-1.56232	0.145768	0.348909
ERC2	sp|O15083|ERC2_HUMAN ERC protein 2 OS=Homo sapiens GN=ERC2 PE=1 SV=3	42	53	104	0	146972576	0.995742	77	0.899368	77	0.81442	76	1.04673	77	0.761241	77	1.08373	77	1.24184	77	0.977349	77	0.920282	77	1.13384	77	-0.231942	-2.12748	0.0561811	0.209024
RCCD1	sp|A6NED2|RCCD1_HUMAN RCC1 domain-containing protein 1 OS=Homo sapiens GN=RCCD1 PE=1 SV=1	2	2	2	0	2444532	0.886697	2	0.77375	2	1.24356	2	0.952518	2	0.84023	2	1.12252	2	1.01548	2	1.42648	2	1.04056	2	0.969991	2	-0.231926	-1.57732	0.142288	0.343985
COQ7	sp|Q99807|COQ7_HUMAN 5-demethoxyubiquinone hydroxylase, mitochondrial OS=Homo sapiens GN=COQ7 PE=1 SV=3	6	6	6	0	5.91626e+07	0.779079	6	0.823514	6	0.598127	5	1.23301	6	0.931041	6	0.86498	6	1.08237	6	1.06948	6	0.896487	6	1.08738	6	-0.231894	-1.41913	0.182851	0.396691
UBXN1	sp|Q04323|UBXN1_HUMAN UBX domain-containing protein 1 OS=Homo sapiens GN=UBXN1 PE=1 SV=2	8	8	14	0	1.3982e+07	0.848669	14	0.942668	14	0.905125	14	0.835021	14	0.969191	14	1.07141	14	1.05403	14	1.15269	14	1.12665	14	0.987427	14	-0.231722	-3.34264	0.00633438	0.0849817
UBE2D4	sp|Q9Y2X8|UB2D4_HUMAN Ubiquitin-conjugating enzyme E2 D4 OS=Homo sapiens GN=UBE2D4 PE=1 SV=1	1	2	2	0.00599864	6139086	0.962777	1	0.955988	1	0.710392	1	0.918403	1	1.00007	1	1.35175	1	0.972052	1	1.15009	1	0.864724	1	1.0262	1	-0.231465	-1.6355	0.129468	0.325886
ATP4A	sp|P20648|ATP4A_HUMAN Potassium-transporting ATPase alpha chain 1 OS=Homo sapiens GN=ATP4A PE=2 SV=5	2	6	103	0	24260864	0.816229	5	1.25785	5	0.483338	4	1.26258	5	0.658382	5	0.802161	5	0.755278	5	1.22345	5	1.09466	5	1.2225	5	-0.231371	-0.952018	0.361008	0.582867
CFL1	sp|P23528|COF1_HUMAN Cofilin-1 OS=Homo sapiens GN=CFL1 PE=1 SV=3	9	14	118	0	4.27076e+08	0.828662	76	0.956397	76	0.803588	74	1.08778	76	0.91043	77	0.98325	76	1.0736	76	1.08272	76	1.04543	76	1.08685	76	-0.231325	-2.70395	0.0200802	0.129198
MAGI1	sp|Q96QZ7|MAGI1_HUMAN Membrane-associated guanylate kinase, WW and PDZ domain-containing protein 1 OS=Homo sapiens GN=MAGI1 PE=1 SV=3	19	19	27	0	2.28712e+07	0.825654	27	0.899187	27	0.854139	24	0.982749	27	0.953515	27	0.843228	27	1.00583	27	1.21118	27	1.11587	27	1.06479	27	-0.231182	-2.41358	0.0338527	0.161115
NRAS	sp|P01111|RASN_HUMAN GTPase NRas OS=Homo sapiens GN=NRAS PE=1 SV=1	2	9	30	0	227184	0.968964	4	0.868769	4	0.669993	4	1.00196	4	0.996154	4	1.14699	4	1.26506	4	0.791392	4	0.937101	4	1.06942	4	-0.230765	-1.5526	0.148062	0.35177
HSPA9	sp|P38646|GRP75_HUMAN Stress-70 protein, mitochondrial OS=Homo sapiens GN=HSPA9 PE=1 SV=2	38	39	244	0	901611872	0.904363	236	0.972283	236	0.79456	223	0.995312	237	0.857554	236	0.914798	236	1.05373	236	1.241	236	1.05641	236	1.02216	236	-0.230594	-2.45939	0.0311879	0.155451
SIRT3	sp|Q9NTG7|SIR3_HUMAN NAD-dependent protein deacetylase sirtuin-3, mitochondrial OS=Homo sapiens GN=SIRT3 PE=1 SV=2	7	7	12	0	38824326	0.886868	12	0.955737	12	0.875099	12	0.939418	12	0.883841	12	1.10704	12	1.1017	12	1.21573	12	1.01618	12	0.982042	12	-0.230441	-3.22107	0.00788336	0.0879908
DYNC1I1	sp|O14576|DC1I1_HUMAN Cytoplasmic dynein 1 intermediate chain 1 OS=Homo sapiens GN=DYNC1I1 PE=1 SV=2	23	24	75	0	9.41229e+07	0.927653	69	0.905241	69	0.861089	68	1.04922	69	0.837173	69	0.980722	69	1.13964	69	1.00608	69	0.990724	69	1.18679	69	-0.230385	-2.97132	0.0123791	0.105395
SCRN1	sp|Q12765|SCRN1_HUMAN Secernin-1 OS=Homo sapiens GN=SCRN1 PE=1 SV=2	21	21	107	0	8.09087e+08	0.653169	106	1.11057	106	0.968649	99	1.01503	105	0.882761	105	1.16161	106	1.11678	106	0.886697	106	1.0772	106	1.12741	106	-0.230214	-1.70571	0.115365	0.304928
TOMM22	sp|Q9NS69|TOM22_HUMAN Mitochondrial import receptor subunit TOM22 homolog OS=Homo sapiens GN=TOMM22 PE=1 SV=3	4	4	6	0	9.9535e+06	0.852701	6	0.770697	6	1.14351	6	0.964053	6	0.975314	6	1.09639	6	0.854832	6	1.62567	6	1.33994	6	0.817757	6	-0.229981	-1.20574	0.252559	0.47575
CHN1	sp|P15882|CHIN_HUMAN N-chimaerin OS=Homo sapiens GN=CHN1 PE=1 SV=3	14	15	26	0	3.40681e+08	0.878881	24	0.956889	25	0.930495	19	1.02694	25	0.77934	22	1.15049	25	1.19941	25	0.958293	25	0.901956	25	1.06363	25	-0.229853	-2.56357	0.0258658	0.14272
PPIF	sp|P30405|PPIF_HUMAN Peptidyl-prolyl cis-trans isomerase F, mitochondrial OS=Homo sapiens GN=PPIF PE=1 SV=1	7	8	25	0	106240276	0.666955	18	1.18996	18	0.837291	18	1.07896	18	0.815294	18	0.84186	18	0.992336	18	1.09849	18	1.20305	18	1.21711	18	-0.229545	-1.47095	0.168595	0.379715
RAB3C	sp|Q96E17|RAB3C_HUMAN Ras-related protein Rab-3C OS=Homo sapiens GN=RAB3C PE=2 SV=1	8	13	48	0	195336704	0.95593	24	1.01118	24	0.900952	21	1.04026	24	0.699496	24	0.994927	23	1.12443	24	1.09621	24	1.09799	24	1.05698	24	-0.229515	-2.38246	0.0357879	0.16596
CADM1	sp|Q9BY67|CADM1_HUMAN Cell adhesion molecule 1 OS=Homo sapiens GN=CADM1 PE=1 SV=2	9	10	30	0	7.52784e+07	0.937155	29	0.843448	29	0.807122	29	1.1111	29	0.906214	29	1.00715	29	1.04473	29	1.14545	29	1.14559	29	0.993657	29	-0.229048	-2.89369	0.0142467	0.110822
RAB5A	sp|P20339|RAB5A_HUMAN Ras-related protein Rab-5A OS=Homo sapiens GN=RAB5A PE=1 SV=2	5	8	37	0	2.3929e+08	0.91571	19	0.854696	19	0.827951	19	1.04821	19	0.931786	19	1.03393	19	1.04298	19	1.15112	19	1.09869	19	0.993323	19	-0.228984	-3.02424	0.0112487	0.101072
RAB6B	sp|Q9NRW1|RAB6B_HUMAN Ras-related protein Rab-6B OS=Homo sapiens GN=RAB6B PE=1 SV=1	9	19	72	0	1.12379e+08	0.821311	26	0.868138	26	0.797123	22	1.22415	26	0.806432	26	0.886621	26	1.06589	26	1.16993	26	1.10438	26	0.998956	26	-0.228698	-1.82969	0.0937827	0.274013
UCK1	sp|Q9HA47|UCK1_HUMAN Uridine-cytidine kinase 1 OS=Homo sapiens GN=UCK1 PE=1 SV=1	2	3	3	0	1188262	0.927196	2	0.824072	2	1.01354	2	0.839149	2	1.03014	2	0.93951	2	1.05916	2	1.22646	2	1.0577	2	1.10164	2	-0.227795	-2.15436	0.0535963	0.203333
NDUFB9	sp|Q9Y6M9|NDUB9_HUMAN NADH dehydrogenase [ubiquinone] 1 beta subcomplex subunit 9 OS=Homo sapiens GN=NDUFB9 PE=1 SV=3	7	7	30	0	1.27136e+08	0.852583	30	0.980369	30	0.841343	28	1.07746	30	0.813659	30	1.03671	30	1.1327	30	1.10798	30	1.12537	30	0.91096	30	-0.227691	-2.25821	0.0446324	0.18547
CAPZB	sp|P47756|CAPZB_HUMAN F-actin-capping protein subunit beta OS=Homo sapiens GN=CAPZB PE=1 SV=4	16	16	83	0	254561760	0.811509	83	0.768321	82	0.830983	81	1.11282	82	1.01096	82	0.898118	83	0.968086	82	1.27364	82	1.08916	83	1.077	83	-0.227563	-1.81787	0.0956705	0.276413
ATP6V0A1	sp|Q93050|VPP1_HUMAN V-type proton ATPase 116 kDa subunit a isoform 1 OS=Homo sapiens GN=ATP6V0A1 PE=1 SV=3	26	28	143	0	8.7271e+08	0.930298	139	0.843908	138	0.878715	137	1.07579	139	0.822989	139	1.0717	139	1.12764	139	1.02127	139	1.01936	139	1.0365	139	-0.22744	-3.0404	0.0109248	0.100805
RTN4	sp|Q9NQC3|RTN4_HUMAN Reticulon-4 OS=Homo sapiens GN=RTN4 PE=1 SV=2	49	49	163	0	476452576	0.981011	163	0.91883	163	0.900156	160	0.922308	162	0.874302	163	1.11097	163	1.17627	163	0.971613	163	1.01301	163	1.08324	163	-0.226818	-3.50608	0.00472706	0.0788769
PICK1	sp|Q9NRD5|PICK1_HUMAN PRKCA-binding protein OS=Homo sapiens GN=PICK1 PE=1 SV=2	11	11	14	0	2.4427e+07	0.912194	14	0.86165	14	0.913126	13	1.06093	14	0.844302	14	1.08089	14	1.16851	14	1.04289	14	0.959578	14	1.08118	14	-0.226687	-3.09016	0.00998471	0.0974774
PTMS	sp|P20962|PTMS_HUMAN Parathymosin OS=Homo sapiens GN=PTMS PE=1 SV=2	4	4	23	0	6.15744e+07	0.848782	23	0.798739	23	1.34161	22	0.795869	23	0.907654	23	1.31015	23	0.691359	23	1.95451	23	1.05764	23	0.765283	23	-0.226614	-0.79324	0.443975	0.653556
C9orf72	sp|Q96LT7|CI072_HUMAN Guanine nucleotide exchange C9orf72 OS=Homo sapiens GN=C9orf72 PE=1 SV=2	9	9	14	0	23367169	0.922393	14	0.870074	14	0.944871	14	1.10201	14	0.828093	14	1.11867	14	1.12212	14	1.03601	14	1.00727	14	1.06181	14	-0.22661	-2.81717	0.0163628	0.117806
ECHDC1	sp|Q9NTX5|ECHD1_HUMAN Ethylmalonyl-CoA decarboxylase OS=Homo sapiens GN=ECHDC1 PE=1 SV=2	10	10	18	0	33753756	0.855296	18	0.82946	18	0.862349	18	1.05556	18	0.998588	18	0.953551	18	1.03746	18	1.08826	18	1.20983	18	1.07886	18	-0.226513	-2.52028	0.0279598	0.148292
STARD10	sp|Q9Y365|STA10_HUMAN START domain-containing protein 10 OS=Homo sapiens GN=STARD10 PE=1 SV=2	2	2	2	0	6.9286e+06	0.770526	2	1.05667	2	0.857909	2	1.06511	2	0.880442	2	1.01668	2	0.989761	2	1.12899	2	1.07597	2	1.15202	2	-0.226345	-2.06077	0.0631127	0.223891
PREP	sp|P48147|PPCE_HUMAN Prolyl endopeptidase OS=Homo sapiens GN=PREP PE=1 SV=2	25	25	47	0	91537716	0.672866	47	1.03212	47	0.960907	44	1.00967	47	0.921239	47	1.07525	47	1.20979	47	0.96159	47	0.894638	47	1.1938	47	-0.225716	-1.76637	0.104301	0.289168
HSPA12A	sp|O43301|HS12A_HUMAN Heat shock 70 kDa protein 12A OS=Homo sapiens GN=HSPA12A PE=1 SV=2	35	36	203	0	1.12308e+09	0.966028	200	0.872956	200	0.852179	195	1.04457	201	0.811726	200	1.16845	200	1.2003	201	0.94044	201	0.887836	200	1.13543	201	-0.225674	-2.1696	0.0521807	0.201133
MCU	sp|Q8NE86|MCU_HUMAN Calcium uniporter protein, mitochondrial OS=Homo sapiens GN=MCU PE=1 SV=1	11	11	37	0	7.16302e+07	0.921659	37	0.926601	37	0.807422	36	0.976904	37	0.894556	37	1.01298	37	1.10392	37	1.18487	37	1.0199	37	1.04344	37	-0.225615	-3.43198	0.00539662	0.0813046
CSPG5	sp|O95196|CSPG5_HUMAN Chondroitin sulfate proteoglycan 5 OS=Homo sapiens GN=CSPG5 PE=1 SV=3	4	4	11	0	3.50143e+07	1.06307	11	0.76791	11	0.843847	11	1.09622	11	0.71287	11	1.12234	11	1.02997	11	0.938785	11	0.998532	11	1.0686	11	-0.225474	-1.86563	0.0882503	0.265178
AP3S1	sp|Q92572|AP3S1_HUMAN AP-3 complex subunit sigma-1 OS=Homo sapiens GN=AP3S1 PE=1 SV=1	5	5	8	0	1.23191e+07	0.980642	8	0.855512	8	0.843594	8	1.03056	8	0.86015	8	1.05814	8	1.17546	8	0.965129	8	1.03456	8	1.05669	8	-0.225152	-2.57323	0.0254199	0.141648
TANGO2	sp|Q6ICL3|TNG2_HUMAN Transport and Golgi organization protein 2 homolog OS=Homo sapiens GN=TANGO2 PE=1 SV=1	4	4	7	0	1.00356e+07	0.734906	7	1.04958	7	0.89958	7	0.859425	7	0.88723	7	1.05788	7	1.13731	7	0.975071	7	0.917217	7	1.18726	7	-0.224934	-1.99837	0.0703169	0.236717
FKBP2	sp|P26885|FKBP2_HUMAN Peptidyl-prolyl cis-trans isomerase FKBP2 OS=Homo sapiens GN=FKBP2 PE=1 SV=2	3	3	5	0	68891224	0.692456	5	1.18787	5	0.81824	5	0.972581	5	0.970737	5	1.16622	5	1.17981	5	0.928337	5	0.987186	5	1.11179	5	-0.224251	-1.71892	0.112869	0.301087
SHC2	sp|P98077|SHC2_HUMAN SHC-transforming protein 2 OS=Homo sapiens GN=SHC2 PE=1 SV=4	4	5	6	0	2.81125e+06	0.904438	4	0.912535	4	0.979618	4	1.05355	4	0.881344	4	1.09859	4	1.13809	4	0.973302	4	1.10612	4	1.12574	4	-0.223978	-2.86131	0.0151065	0.113537
REPS2	sp|Q8NFH8|REPS2_HUMAN RalBP1-associated Eps domain-containing protein 2 OS=Homo sapiens GN=REPS2 PE=1 SV=2	11	12	15	0	3.99643e+07	0.819187	14	0.846378	14	0.905329	11	1.04078	14	0.816079	14	1.01725	14	1.11	14	0.999584	14	1.05113	14	1.09987	14	-0.223582	-3.1105	0.00962436	0.095899
ARL8A	sp|Q96BM9|ARL8A_HUMAN ADP-ribosylation factor-like protein 8A OS=Homo sapiens GN=ARL8A PE=1 SV=1	5	11	42	0	5.09357e+07	0.895372	18	0.925182	18	0.889648	17	1.03136	18	0.921866	18	0.978492	18	1.11292	18	1.01311	18	1.18428	18	1.03313	18	-0.223068	-3.05665	0.0106084	0.0997108
ESYT2	sp|A0FGR8|ESYT2_HUMAN Extended synaptotagmin-2 OS=Homo sapiens GN=ESYT2 PE=1 SV=1	23	23	36	0	5.09708e+07	0.892339	36	0.844344	36	0.980963	33	1.04788	36	0.870403	36	1.22269	36	1.0806	36	0.967309	36	1.06902	36	1.08398	36	-0.222101	-3.22131	0.00787987	0.0879908
THAP4	sp|Q8WY91|THAP4_HUMAN THAP domain-containing protein 4 OS=Homo sapiens GN=THAP4 PE=1 SV=2	2	2	3	0	967951	0.840307	3	0.948487	3	0.980011	2	1.02873	3	0.747608	3	0.910313	3	1.05139	3	0.855484	3	1.08743	3	1.20055	3	-0.221964	-1.91439	0.0812219	0.253606
PPAT	sp|Q06203|PUR1_HUMAN Amidophosphoribosyltransferase OS=Homo sapiens GN=PPAT PE=1 SV=1	10	10	12	0	1.63793e+07	0.843735	12	0.845511	12	0.998093	12	0.879247	12	0.959381	12	1.00405	12	1.05892	12	1.12152	12	1.14222	12	1.05881	12	-0.221763	-2.86087	0.0151186	0.113537
NDUFA9	sp|Q16795|NDUA9_HUMAN NADH dehydrogenase [ubiquinone] 1 alpha subcomplex subunit 9, mitochondrial OS=Homo sapiens GN=NDUFA9 PE=1 SV=2	17	17	86	0	6.55665e+08	0.908328	86	0.889438	86	0.819237	83	1.05994	86	0.911027	86	1.08057	86	1.02706	86	1.15002	86	1.05356	85	1.03554	86	-0.221568	-3.11392	0.00956517	0.0958087
SEPT11	sp|Q9NVA2|SEP11_HUMAN Septin-11 OS=Homo sapiens GN=SEPT11 PE=1 SV=3	7	21	161	0	501174016	0.843232	56	0.952239	56	0.915666	55	0.978343	56	0.967647	56	1.07545	56	1.03203	56	1.08225	56	1.12803	56	1.03872	56	-0.221381	-3.66562	0.00355936	0.0714644
PSMB5	sp|P28074|PSB5_HUMAN Proteasome subunit beta type-5 OS=Homo sapiens GN=PSMB5 PE=1 SV=3	9	9	23	0	8.114e+07	0.844128	23	0.809179	23	1.07934	22	1.05431	23	0.847555	23	1.03526	23	1.00154	23	1.12313	23	1.04044	23	1.09835	23	-0.221362	-2.24462	0.0457184	0.187746
TPRG1L	sp|Q5T0D9|TPRGL_HUMAN Tumor protein p63-regulated gene 1-like protein OS=Homo sapiens GN=TPRG1L PE=1 SV=1	8	8	17	0	9.40311e+07	0.772671	17	0.786002	17	0.932226	17	1.27162	17	0.816784	17	0.951316	17	1.07351	17	1.08928	17	1.11412	17	1.091	17	-0.220826	-1.68651	0.119079	0.311039
SCAI	sp|Q8N9R8|SCAI_HUMAN Protein SCAI OS=Homo sapiens GN=SCAI PE=1 SV=2	19	19	49	0	100261384	0.937822	48	0.842124	48	0.817081	45	1.16074	48	0.847375	48	1.02795	48	1.1313	48	1.06484	48	0.952887	48	1.10573	48	-0.220718	-2.31584	0.0402959	0.177052
NDUFS3	sp|O75489|NDUS3_HUMAN NADH dehydrogenase [ubiquinone] iron-sulfur protein 3, mitochondrial OS=Homo sapiens GN=NDUFS3 PE=1 SV=1	13	13	82	0	5.32236e+08	0.862161	77	0.883226	77	0.755887	74	1.04307	77	0.946474	78	0.91724	76	1.09353	79	1.13584	78	1.0849	78	1.03432	79	-0.220622	-2.51493	0.0282296	0.148917
CPNE1	sp|Q99829|CPNE1_HUMAN Copine-1 OS=Homo sapiens GN=CPNE1 PE=1 SV=1	8	8	14	0	57701752	0.737858	14	0.817728	14	0.861722	14	1.09352	14	1.02531	14	0.854402	14	1.17545	14	1.02908	14	1.06282	14	1.15142	14	-0.220496	-1.83503	0.0929417	0.272659
PLXNA1	sp|Q9UIW2|PLXA1_HUMAN Plexin-A1 OS=Homo sapiens GN=PLXNA1 PE=1 SV=3	21	37	54	0	66228826	0.926662	31	0.868392	31	0.9033	30	1.02281	31	0.861892	31	1.05389	31	1.08438	31	1.00637	31	1.01943	31	1.15129	31	-0.220074	-3.74048	0.0031181	0.0698659
PXK	sp|Q7Z7A4|PXK_HUMAN PX domain-containing protein kinase-like protein OS=Homo sapiens GN=PXK PE=1 SV=1	2	2	3	0	9835082	0.894335	3	0.922282	3	0.83631	3	0.889373	3	0.93557	3	1.05531	3	1.22086	3	0.768625	3	0.99175	3	1.24682	3	-0.219876	-1.7988	0.0987881	0.280468
EPHA4	sp|P54764|EPHA4_HUMAN Ephrin type-A receptor 4 OS=Homo sapiens GN=EPHA4 PE=1 SV=1	11	15	25	0	5.36024e+07	0.92506	17	0.923894	17	0.8559	17	1.02833	17	0.846509	17	1.06339	17	1.11521	17	1.14214	17	0.9937	17	0.994048	17	-0.219797	-3.15851	0.00882507	0.0923301
ARHGAP18	sp|Q8N392|RHG18_HUMAN Rho GTPase-activating protein 18 OS=Homo sapiens GN=ARHGAP18 PE=1 SV=3	4	4	4	0	3.55124e+06	0.888068	4	1.02257	4	0.52808	3	1.03146	4	0.945723	4	0.906234	4	1.075	4	1.0558	4	1.0883	4	0.93255	4	-0.219601	-1.38751	0.192041	0.408638
PMPCA	sp|Q10713|MPPA_HUMAN Mitochondrial-processing peptidase subunit alpha OS=Homo sapiens GN=PMPCA PE=1 SV=2	16	16	25	0	91909356	0.816898	25	1.03434	25	0.906774	25	0.943056	25	0.900966	25	1.0895	25	1.13956	25	1.1281	25	0.973648	25	0.983101	25	-0.219589	-2.68584	0.020748	0.130603
BSDC1	sp|Q9NW68|BSDC1_HUMAN BSD domain-containing protein 1 OS=Homo sapiens GN=BSDC1 PE=1 SV=1	7	7	10	0	1.37357e+07	0.975026	10	0.932372	10	0.845907	9	0.889137	10	0.963264	10	1.01026	10	1.1374	10	1.11839	10	1.16793	10	1.00784	10	-0.219476	-3.2883	0.00698436	0.0860629
BAD	sp|Q92934|BAD_HUMAN Bcl2-associated agonist of cell death OS=Homo sapiens GN=BAD PE=1 SV=3	2	2	2	0	1114123	0.848287	2	0.611659	2	1.22972	1	1.00372	2	0.906756	2	0.932207	2	0.794129	2	1.38594	2	1.27988	2	0.955363	2	-0.219405	-1.04543	0.317674	0.54308
C16orf45	sp|Q96MC5|CP045_HUMAN Uncharacterized protein C16orf45 OS=Homo sapiens GN=C16orf45 PE=1 SV=1	9	9	15	0	5.01893e+07	0.894352	15	0.884897	15	0.921052	15	1.06237	15	0.867087	15	1.02312	15	1.15066	15	1.02558	15	1.08134	15	1.09409	15	-0.219323	-3.34581	0.00629843	0.0849817
SMPD3	sp|Q9NY59|NSMA2_HUMAN Sphingomyelin phosphodiesterase 3 OS=Homo sapiens GN=SMPD3 PE=1 SV=1	10	10	24	0	3.95963e+07	0.902255	21	0.928842	22	0.816983	18	0.962318	22	0.937431	24	1.13242	21	1.12152	24	1.12671	22	0.983787	22	0.95348	22	-0.219313	-3.24932	0.00749212	0.0867995
TMEM11	sp|P17152|TMM11_HUMAN Transmembrane protein 11, mitochondrial OS=Homo sapiens GN=TMEM11 PE=1 SV=1	2	2	4	0	3.1157e+07	1.00486	4	0.918079	4	0.69021	4	1.06561	4	0.887888	4	1.13654	4	1.09049	4	1.09819	4	1.002	4	0.966456	4	-0.219206	-1.89146	0.0844611	0.259515
PEX5L	sp|Q8IYB4|PEX5R_HUMAN PEX5-related protein OS=Homo sapiens GN=PEX5L PE=1 SV=2	18	18	25	0	3.05649e+07	1.01193	25	0.900889	25	0.896346	25	1.04404	25	0.813806	25	0.9906	25	1.07415	25	1.03423	25	0.977299	25	1.22401	25	-0.219116	-2.67861	0.0210206	0.131213
TTC7B	sp|Q86TV6|TTC7B_HUMAN Tetratricopeptide repeat protein 7B OS=Homo sapiens GN=TTC7B PE=1 SV=3	16	16	27	0	3.82291e+07	0.867333	27	0.902318	27	0.897379	26	1.08965	27	0.844583	27	1.07743	27	1.16146	27	1.05118	27	0.953528	27	1.04322	27	-0.218824	-2.89619	0.0141824	0.110822
TTC9C	sp|Q8N5M4|TTC9C_HUMAN Tetratricopeptide repeat protein 9C OS=Homo sapiens GN=TTC9C PE=1 SV=1	2	2	2	0	1.07457e+07	0.747544	2	0.884948	2	1.02976	2	1.16331	2	0.859951	2	0.814249	2	1.08556	2	1.18954	2	1.14412	2	1.1048	2	-0.21875	-1.55005	0.148669	0.352398
THG1L	sp|Q9NWX6|THG1_HUMAN Probable tRNA(His) guanylyltransferase OS=Homo sapiens GN=THG1L PE=1 SV=2	2	2	2	0	1.17914e+07	0.867688	2	0.941667	2	0.795639	2	1.03588	2	0.937496	2	0.950713	2	0.973855	2	1.06795	2	1.09777	2	1.23916	2	-0.218536	-2.04408	0.0649689	0.227174
PFDN1	sp|O60925|PFD1_HUMAN Prefoldin subunit 1 OS=Homo sapiens GN=PFDN1 PE=1 SV=2	4	4	6	0	18753145	0.830197	6	0.909122	6	1.08359	6	0.883331	6	0.896956	6	1.00031	6	0.949622	6	1.22087	6	1.29759	6	0.972336	6	-0.218335	-1.83521	0.0929133	0.272659
UBE2K	sp|P61086|UBE2K_HUMAN Ubiquitin-conjugating enzyme E2 K OS=Homo sapiens GN=UBE2K PE=1 SV=3	8	8	15	0	3.31287e+07	0.857837	15	0.989981	15	0.915326	14	1.08236	15	0.774499	15	0.941805	15	1.13164	15	1.24256	15	0.946195	15	1.06006	15	-0.218008	-1.87609	0.0866969	0.262855
CRK	sp|P46108|CRK_HUMAN Adapter molecule crk OS=Homo sapiens GN=CRK PE=1 SV=2	11	11	24	0	8.92831e+07	0.758243	24	1.1285	24	0.908525	24	1.01046	24	0.855922	24	1.08149	24	1.07264	24	1.01375	24	1.0283	24	1.17004	24	-0.217745	-2.36703	0.0367867	0.168556
RGS6	sp|P49758|RGS6_HUMAN Regulator of G-protein signaling 6 OS=Homo sapiens GN=RGS6 PE=1 SV=5	7	11	24	0	2.16942e+07	0.940361	8	0.878112	8	0.865726	8	1.01271	8	0.8983	8	1.1604	8	1.19946	8	1.0147	8	0.985732	8	1.02199	8	-0.217701	-2.71435	0.0197067	0.128248
ACO1	sp|P21399|ACOC_HUMAN Cytoplasmic aconitate hydratase OS=Homo sapiens GN=ACO1 PE=1 SV=3	21	22	41	0	70534456	0.848527	39	0.952926	39	0.998395	38	1.09991	39	0.740531	39	1.03748	39	1.00435	39	1.30646	39	1.01991	39	1.013	39	-0.217442	-2.02753	0.0668593	0.23066
HSPA4L	sp|O95757|HS74L_HUMAN Heat shock 70 kDa protein 4L OS=Homo sapiens GN=HSPA4L PE=1 SV=3	37	40	106	0	477431384	0.851186	94	1.0003	93	0.867162	89	0.950744	93	0.866942	94	1.05425	95	1.15953	94	1.06022	94	0.942092	94	1.10362	94	-0.217244	-3.23077	0.00774671	0.087398
LYSMD2	sp|Q8IV50|LYSM2_HUMAN LysM and putative peptidoglycan-binding domain-containing protein 2 OS=Homo sapiens GN=LYSMD2 PE=1 SV=1	6	7	9	0	1.02355e+07	0.837315	8	1.01314	8	1.11522	8	1.03164	8	0.806753	8	1.04852	8	1.09296	8	1.1973	8	1.01937	8	1.06023	8	-0.217208	-2.30086	0.0413827	0.178869
CHKB	sp|Q9Y259|CHKB_HUMAN Choline/ethanolamine kinase OS=Homo sapiens GN=CHKB PE=1 SV=3	2	2	2	0	439774	0.729405	2	0.836123	2	0.998348	2	1.10087	2	0.96969	2	0.967895	2	1.12449	2	1.35305	2	1.0146	2	0.878514	2	-0.217193	-1.49904	0.161272	0.36982
MAP7D2	sp|Q96T17|MA7D2_HUMAN MAP7 domain-containing protein 2 OS=Homo sapiens GN=MAP7D2 PE=1 SV=2	16	16	21	0	8.4949e+06	0.869434	21	0.710301	21	0.794292	21	1.0539	21	1.01965	21	0.775402	21	0.96807	21	1.38976	21	1.20363	21	0.967805	21	-0.217154	-1.39379	0.190187	0.406345
STX17	sp|P56962|STX17_HUMAN Syntaxin-17 OS=Homo sapiens GN=STX17 PE=1 SV=2	4	4	5	0	14504304	0.873036	5	0.790294	5	1.05165	5	1.09183	5	0.911352	5	1.01657	5	1.13425	5	1.032	5	1.13379	5	1.04958	5	-0.216614	-2.21182	0.0484444	0.193092
APOA2	sp|P02652|APOA2_HUMAN Apolipoprotein A-II OS=Homo sapiens GN=APOA2 PE=1 SV=1	2	2	5	0	9202379	0.998286	5	0.723844	5	0.73081	5	1.61681	5	0.469034	5	0.676294	5	1.25059	5	1.03075	5	0.745464	5	1.35456	5	-0.216393	-0.713915	0.489763	0.691641
PIP5KL1	sp|Q5T9C9|PI5L1_HUMAN Phosphatidylinositol 4-phosphate 5-kinase-like protein 1 OS=Homo sapiens GN=PIP5KL1 PE=2 SV=2	4	4	5	0	5.51436e+06	0.917402	5	0.93654	5	0.960586	4	1.07438	5	0.828854	5	1.1316	5	1.09083	5	1.06863	5	1.05278	4	1.0393	5	-0.216244	-2.75731	0.018234	0.12408
KIF5C	sp|O60282|KIF5C_HUMAN Kinesin heavy chain isoform 5C OS=Homo sapiens GN=KIF5C PE=1 SV=1	36	52	116	0	6.93706e+07	0.895387	80	0.846846	80	0.844244	80	1.12578	80	0.823399	80	1.07012	80	1.13053	80	0.989037	80	0.998521	80	1.0977	80	-0.215634	-2.33598	0.038878	0.17347
IRGQ	sp|Q8WZA9|IRGQ_HUMAN Immunity-related GTPase family Q protein OS=Homo sapiens GN=IRGQ PE=1 SV=1	8	8	12	0	2.46971e+07	0.967126	12	0.874816	12	0.827856	12	0.985057	12	0.942999	12	0.932626	12	1.13999	12	1.13144	12	1.02576	12	1.06972	12	-0.215459	-2.82473	0.0161405	0.117267
RAB2A	sp|P61019|RAB2A_HUMAN Ras-related protein Rab-2A OS=Homo sapiens GN=RAB2A PE=1 SV=1	8	16	91	0	226893904	0.930242	46	0.893702	46	0.774749	46	1.11126	46	0.905909	46	1.00796	46	0.983396	46	1.20563	46	1.09333	46	0.979701	46	-0.215439	-2.27311	0.0434701	0.182714
VPS26A	sp|O75436|VP26A_HUMAN Vacuolar protein sorting-associated protein 26A OS=Homo sapiens GN=VPS26A PE=1 SV=2	16	18	41	0	6.00466e+07	0.867001	38	0.886566	38	0.860247	38	1.09996	38	0.922753	38	0.993762	38	1.08778	38	1.07186	38	1.0832	38	1.04632	38	-0.215138	-2.77142	0.0177749	0.12307
CAPZA2	sp|P47755|CAZA2_HUMAN F-actin-capping protein subunit alpha-2 OS=Homo sapiens GN=CAPZA2 PE=1 SV=3	8	10	39	0	199471776	0.809004	25	0.787924	24	0.933403	23	1.10607	24	0.996074	24	0.94667	25	1.00932	24	1.02878	24	1.07899	25	1.18436	25	-0.215022	-2.14205	0.0547653	0.205954
PDK3	sp|Q15120|PDK3_HUMAN [Pyruvate dehydrogenase (acetyl-transferring)] kinase isozyme 3, mitochondrial OS=Homo sapiens GN=PDK3 PE=1 SV=1	15	16	37	0	6.69179e+07	0.947627	36	0.915427	36	0.857511	36	1.04891	36	0.883876	36	1.00606	36	1.08468	36	1.17308	36	1.02474	36	0.980859	36	-0.214946	-3.06249	0.0104968	0.0992493
CHMP1A	sp|Q9HD42|CHM1A_HUMAN Charged multivesicular body protein 1a OS=Homo sapiens GN=CHMP1A PE=1 SV=1	4	4	6	0	2.71394e+07	0.908123	6	0.877329	6	0.797353	6	1.01614	6	0.951389	6	0.896498	6	1.00108	6	1.26701	6	1.06537	6	1.06513	6	-0.214835	-1.9396	0.0777951	0.249176
OTUB1	sp|Q96FW1|OTUB1_HUMAN Ubiquitin thioesterase OTUB1 OS=Homo sapiens GN=OTUB1 PE=1 SV=2	9	9	43	0	528116864	0.897828	42	0.935309	42	0.766617	39	1.03528	43	0.879546	42	1.11155	42	1.17127	43	0.92634	43	0.910273	42	1.10257	42	-0.214735	-2.23792	0.0462626	0.188576
PCDH19	sp|Q8TAB3|PCD19_HUMAN Protocadherin-19 OS=Homo sapiens GN=PCDH19 PE=1 SV=3	17	17	26	0	12925819	0.898334	26	0.922953	26	0.927438	23	1.03703	26	0.875552	26	1.23976	26	1.06325	26	1.02332	26	1.04764	26	1.01943	26	-0.214635	-3.23846	0.00764012	0.0871439
DIRAS2	sp|Q96HU8|DIRA2_HUMAN GTP-binding protein Di-Ras2 OS=Homo sapiens GN=DIRAS2 PE=1 SV=1	7	7	18	0	202775080	0.959401	18	0.922837	18	0.842157	18	1.00604	18	0.837725	18	1.14258	18	1.14727	18	1.07625	18	0.939491	18	1.04153	18	-0.214473	-2.82473	0.0161404	0.117267
HDAC11	sp|Q96DB2|HDA11_HUMAN Histone deacetylase 11 OS=Homo sapiens GN=HDAC11 PE=1 SV=1	10	10	17	0	9766155	0.873202	17	0.897441	17	1.02914	17	0.928313	17	0.984096	17	1.17707	17	1.06264	17	0.756623	17	1.27763	17	1.18591	17	-0.214183	-1.98526	0.071924	0.239329
AIFM1	sp|O95831|AIFM1_HUMAN Apoptosis-inducing factor 1, mitochondrial OS=Homo sapiens GN=AIFM1 PE=1 SV=1	20	20	58	0	1.70558e+08	0.980624	58	0.854217	57	0.806492	55	0.99991	57	0.980407	57	1.00822	58	0.965883	58	1.19805	57	1.10876	58	1.00356	57	-0.214083	-2.50566	0.0287034	0.150315
SLC25A21	sp|Q9BQT8|ODC_HUMAN Mitochondrial 2-oxodicarboxylate carrier OS=Homo sapiens GN=SLC25A21 PE=1 SV=1	3	3	3	0	1.27691e+07	0.87535	3	0.835917	3	0.869313	3	1.22189	3	0.909296	3	0.958635	3	0.912565	3	1.33538	3	1.2189	3	0.977599	3	-0.214015	-1.61172	0.13458	0.333006
NIPSNAP3B	sp|Q9BS92|NPS3B_HUMAN Protein NipSnap homolog 3B OS=Homo sapiens GN=NIPSNAP3B PE=2 SV=1	8	9	20	0	55924016	0.867483	18	0.805973	18	0.797022	16	0.926463	18	1.14138	18	0.937467	18	0.988691	18	1.24557	18	1.12852	18	0.903971	18	-0.21387	-1.59829	0.137544	0.338066
GRB10	sp|Q13322|GRB10_HUMAN Growth factor receptor-bound protein 10 OS=Homo sapiens GN=GRB10 PE=1 SV=2	3	3	4	0	1.5794e+06	0.975018	4	0.964728	4	1.01492	4	1.03814	4	0.885647	4	0.996051	4	1.09775	4	1.0759	4	1.11249	4	1.02697	4	-0.213834	-2.99646	0.0118285	0.104096
OSBPL10	sp|Q9BXB5|OSB10_HUMAN Oxysterol-binding protein-related protein 10 OS=Homo sapiens GN=OSBPL10 PE=1 SV=2	6	6	6	0	7.76991e+06	0.831697	6	0.844975	6	0.879509	6	1.07565	6	0.847226	6	1.03467	6	1.12254	6	1.00285	6	0.986663	6	1.07309	6	-0.213664	-2.72772	0.019236	0.127218
PTPRZ1	sp|P23471|PTPRZ_HUMAN Receptor-type tyrosine-protein phosphatase zeta OS=Homo sapiens GN=PTPRZ1 PE=1 SV=4	44	44	214	0	1131556864	0.895195	213	0.884653	213	0.924766	208	1.03936	214	0.897919	213	1.07859	213	1.01146	213	1.08531	213	1.12908	213	1.03017	213	-0.213491	-3.35971	0.00614315	0.0848682
LSM4	sp|Q9Y4Z0|LSM4_HUMAN U6 snRNA-associated Sm-like protein LSm4 OS=Homo sapiens GN=LSM4 PE=1 SV=1	3	3	4	0	4.31028e+06	0.696034	4	0.921602	4	1.01103	4	0.975403	4	0.98377	4	0.936974	4	0.952708	4	1.15408	4	1.20135	4	1.03489	4	-0.213378	-1.74548	0.107999	0.294293
MVD	sp|P53602|MVD1_HUMAN Diphosphomevalonate decarboxylase OS=Homo sapiens GN=MVD PE=1 SV=1	10	10	15	0	3.0477e+07	0.745802	15	1.0507	15	1.00465	15	0.933046	15	0.901569	15	1.14016	15	1.09386	15	1.13824	15	1.08086	15	0.981934	15	-0.213319	-2.32185	0.039868	0.175886
CAMSAP3	sp|Q9P1Y5|CAMP3_HUMAN Calmodulin-regulated spectrin-associated protein 3 OS=Homo sapiens GN=CAMSAP3 PE=1 SV=2	20	20	29	0	2.00006e+07	0.966047	29	0.907954	29	0.802806	29	1.01805	29	0.860761	29	1.01866	29	1.14975	29	0.966838	29	1.02968	29	1.11078	29	-0.213219	-2.90508	0.0139558	0.110113
LIN7B	sp|Q9HAP6|LIN7B_HUMAN Protein lin-7 homolog B OS=Homo sapiens GN=LIN7B PE=1 SV=1	4	7	19	0	8.59772e+06	0.886267	8	0.990347	8	0.845891	8	1.09686	8	0.871217	8	0.981226	8	1.08937	8	1.09651	8	1.1109	8	1.06343	8	-0.213137	-2.55858	0.0260992	0.14315
TPD52L2	sp|O43399|TPD54_HUMAN Tumor protein D54 OS=Homo sapiens GN=TPD52L2 PE=1 SV=2	7	7	15	0	4.66999e+07	0.893074	15	0.655586	15	0.926949	15	1.18002	15	0.892926	15	0.759561	15	0.934438	15	1.54286	15	1.15743	15	0.94743	15	-0.212862	-1.10296	0.292982	0.518877
RANBP3	sp|Q9H6Z4|RANB3_HUMAN Ran-binding protein 3 OS=Homo sapiens GN=RANBP3 PE=1 SV=1	5	5	5	0	3148834	0.768503	5	0.878552	5	1.03659	5	0.908358	5	1.06599	5	0.908952	5	0.940683	5	1.5226	5	1.07805	5	0.940678	5	-0.212769	-1.4363	0.17802	0.390207
MCTS1	sp|Q9ULC4|MCTS1_HUMAN Malignant T-cell-amplified sequence 1 OS=Homo sapiens GN=MCTS1 PE=1 SV=1	5	5	9	0	29650349	0.708204	9	0.972944	9	0.905154	8	0.985225	9	0.870008	9	0.975495	9	1.13417	9	0.875469	9	1.00153	9	1.36429	9	-0.212751	-1.41299	0.184607	0.398848
MT-ND2	sp|P03891|NU2M_HUMAN NADH-ubiquinone oxidoreductase chain 2 OS=Homo sapiens GN=MT-ND2 PE=1 SV=2	2	3	6	0	70828721	0.941688	3	0.847796	3	0.776782	3	1.09145	3	0.922095	3	1.25263	3	1.05111	3	0.94462	3	0.983526	3	1.12205	3	-0.212741	-2.00162	0.0699235	0.235843
PSMA4	sp|P25789|PSA4_HUMAN Proteasome subunit alpha type-4 OS=Homo sapiens GN=PSMA4 PE=1 SV=1	9	9	23	0	1.42217e+08	0.83705	23	0.779485	23	1.02902	22	1.0834	23	0.927498	23	0.835504	23	0.913653	23	1.24591	23	1.12708	23	1.24715	23	-0.212524	-1.50373	0.160076	0.368
FBXO42	sp|Q6P3S6|FBX42_HUMAN F-box only protein 42 OS=Homo sapiens GN=FBXO42 PE=1 SV=1	3	3	3	0	1.7683e+06	0.905279	3	0.978531	3	0.950153	3	0.925219	3	0.868717	3	1.13029	3	1.01075	3	1.02758	3	1.0682	3	1.18947	3	-0.211926	-2.70199	0.0201515	0.129543
CFL2	sp|Q9Y281|COF2_HUMAN Cofilin-2 OS=Homo sapiens GN=CFL2 PE=1 SV=1	6	11	65	0	1.16017e+08	0.747001	24	1.03549	24	0.797808	24	1.05105	24	0.921817	24	1.00796	24	1.03797	24	1.01289	24	1.15625	24	1.14737	24	-0.211776	-1.99744	0.070429	0.236768
FAM241B	sp|Q96D05|F241B_HUMAN Uncharacterized protein FAM241B OS=Homo sapiens GN=FAM241B PE=1 SV=1	3	3	5	0	1.07024e+07	0.878168	5	0.929145	5	0.830706	5	0.983746	5	0.95032	5	1.00611	5	1.03822	5	1.42349	5	0.95044	5	0.923409	5	-0.211688	-1.90566	0.0824416	0.255454
MIC13	sp|Q5XKP0|MIC13_HUMAN MICOS complex subunit MIC13 OS=Homo sapiens GN=MIC13 PE=1 SV=1	4	4	12	0	8.87662e+07	0.943754	12	0.79856	12	0.824839	12	1.13177	12	0.881085	12	1.1741	12	1.01963	12	1.24447	12	0.939614	12	0.947682	12	-0.211648	-1.88118	0.0859507	0.261567
PPP4C	sp|P60510|PP4C_HUMAN Serine/threonine-protein phosphatase 4 catalytic subunit OS=Homo sapiens GN=PPP4C PE=1 SV=1	3	3	3	0	4839659	0.753691	3	0.867202	3	1.32716	3	0.819169	3	0.783686	3	1.1543	3	0.834017	3	0.961257	3	1.15503	3	1.08627	3	-0.211533	-1.4227	0.181837	0.395195
ATP5B	sp|P06576|ATPB_HUMAN ATP synthase subunit beta, mitochondrial OS=Homo sapiens GN=ATP5B PE=1 SV=3	38	38	541	0	2898909184	0.856586	531	0.887767	532	0.821648	483	1.04443	532	0.93609	535	0.984464	532	0.997253	533	1.14637	534	1.06735	532	1.02529	534	-0.211365	-2.52522	0.0277124	0.14751
ADAL	sp|Q6DHV7|ADAL_HUMAN Adenosine deaminase-like protein OS=Homo sapiens GN=ADAL PE=2 SV=2	2	2	2	0	1.57554e+06	0.843508	2	0.95727	2	0.944769	2	0.963888	2	0.951994	2	1.02689	2	1.03842	2	1.20303	2	1.10404	2	1.01817	2	-0.211151	-2.48042	0.0300339	0.15282
ANO4	sp|Q32M45|ANO4_HUMAN Anoctamin-4 OS=Homo sapiens GN=ANO4 PE=2 SV=1	3	3	3	0	3119687	0.847876	3	0.967294	3	0.943175	3	1.04445	3	0.899106	3	1.08164	3	1.14374	3	1.19607	3	0.985448	3	1.05151	3	-0.210996	-2.21572	0.048112	0.192922
LETM1	sp|O95202|LETM1_HUMAN Mitochondrial proton/calcium exchanger protein OS=Homo sapiens GN=LETM1 PE=1 SV=1	30	30	136	0	4.25274e+08	0.946764	136	0.854475	136	0.759747	132	1.08093	136	0.941052	136	0.98878	136	1.02431	136	1.18978	136	1.07924	136	0.97633	136	-0.210762	-2.12338	0.0565854	0.210207
STAMBPL1	sp|Q96FJ0|STALP_HUMAN AMSH-like protease OS=Homo sapiens GN=STAMBPL1 PE=1 SV=2	2	2	2	0	2.15641e+06	0.970864	2	0.819581	2	0.961616	2	1.031	2	0.864374	2	1.0308	2	1.23898	2	1.04923	2	0.850894	2	1.1053	2	-0.210385	-1.8503	0.0905732	0.269365
C6	sp|P13671|CO6_HUMAN Complement component C6 OS=Homo sapiens GN=C6 PE=1 SV=3	3	3	3	0	735961	0.723001	3	0.891252	3	0.741922	3	1.34687	3	0.709793	3	0.625015	3	1.17116	3	0.91129	3	0.741995	3	1.57478	3	-0.210121	-0.901727	0.386019	0.604454
SLC25A6	sp|P12236|ADT3_HUMAN ADP/ATP translocase 3 OS=Homo sapiens GN=SLC25A6 PE=1 SV=4	3	15	140	0	570229124	0.901319	15	0.854367	15	0.799071	15	1.10211	15	0.901896	15	1.08421	15	0.993526	15	1.14226	15	1.12148	15	0.996289	15	-0.210104	-2.31328	0.0404798	0.17721
PRDX5	sp|P30044|PRDX5_HUMAN Peroxiredoxin-5, mitochondrial OS=Homo sapiens GN=PRDX5 PE=1 SV=4	8	8	82	0	8.74306e+08	0.752651	77	1.17511	76	0.90432	61	1.01811	79	0.784855	80	1.00778	80	1.13177	81	1.01505	78	0.995406	76	1.10564	82	-0.209764	-1.90502	0.0825324	0.255627
FXYD6	sp|Q9H0Q3|FXYD6_HUMAN FXYD domain-containing ion transport regulator 6 OS=Homo sapiens GN=FXYD6 PE=1 SV=1	4	4	10	0	6.37777e+07	0.814082	10	0.757477	10	1.01168	8	1.03628	10	0.873211	10	1.05008	10	1.09507	10	1.13367	10	1.06949	10	0.999532	10	-0.209543	-2.49878	0.0290604	0.150769
WDR44	sp|Q5JSH3|WDR44_HUMAN WD repeat-containing protein 44 OS=Homo sapiens GN=WDR44 PE=1 SV=1	38	38	61	0	5.86841e+07	0.955727	61	0.953187	61	0.903008	60	0.98028	61	0.888868	61	0.951322	61	1.04225	61	1.16062	61	1.0963	61	1.10277	61	-0.20922	-3.13723	0.00917071	0.0936662
BPHL	sp|Q86WA6|BPHL_HUMAN Valacyclovir hydrolase OS=Homo sapiens GN=BPHL PE=1 SV=1	8	8	18	0	5.32366e+07	0.995435	18	1.06187	18	0.783363	18	0.966527	18	0.748733	18	1.11796	18	1.08777	18	0.985491	18	0.932198	18	1.16956	18	-0.208929	-2.17267	0.0519001	0.200428
MESD	sp|Q14696|MESD_HUMAN LRP chaperone MESD OS=Homo sapiens GN=MESD PE=1 SV=2	7	7	10	0	1.08687e+07	0.653908	10	1.22889	10	1.01224	10	0.920363	10	0.873847	10	0.876757	10	1.05544	10	0.958215	10	1.37347	10	1.15885	10	-0.20879	-1.3491	0.203717	0.424961
DPYSL3	sp|Q14195|DPYL3_HUMAN Dihydropyrimidinase-related protein 3 OS=Homo sapiens GN=DPYSL3 PE=1 SV=1	30	39	150	0	3.10959e+08	0.859318	84	1.02062	84	0.901134	80	0.991612	84	0.88119	84	0.985034	84	1.03425	84	1.10553	84	1.25452	84	1.02556	84	-0.208581	-2.50305	0.0288386	0.150594
LRRC8B	sp|Q6P9F7|LRC8B_HUMAN Volume-regulated anion channel subunit LRRC8B OS=Homo sapiens GN=LRRC8B PE=1 SV=2	4	4	5	0	2.49487e+07	0.922336	5	0.867332	5	0.894255	4	0.993915	5	0.89642	5	1.17857	5	1.08293	5	1.03944	5	0.99386	5	1.0323	5	-0.208532	-2.8309	0.0159613	0.116703
VPS29	sp|Q9UBQ0|VPS29_HUMAN Vacuolar protein sorting-associated protein 29 OS=Homo sapiens GN=VPS29 PE=1 SV=1	5	5	20	0	1.59978e+08	0.712981	20	1.03649	20	0.913539	20	1.11845	20	0.862741	20	1.14757	20	1.14745	20	0.857869	20	1.02674	20	1.12554	20	-0.20846	-1.68428	0.119518	0.311648
PSMB7	sp|Q99436|PSB7_HUMAN Proteasome subunit beta type-7 OS=Homo sapiens GN=PSMB7 PE=1 SV=1	8	8	24	0	5.89057e+07	0.864355	24	0.90839	24	1.05694	24	1.04126	24	0.847548	24	0.948368	24	0.962316	24	1.22703	24	1.07419	24	1.17712	24	-0.208227	-2.19045	0.0503025	0.196749
YWHAZ	sp|P63104|1433Z_HUMAN 14-3-3 protein zeta/delta OS=Homo sapiens GN=YWHAZ PE=1 SV=1	14	20	302	0	2274662144	0.891157	193	0.914759	193	0.928349	187	1.07126	194	0.83045	194	1.09097	193	1.09641	194	1.06092	194	1.00253	194	1.08135	194	-0.208158	-2.96365	0.0125521	0.105964
COX6C	sp|P09669|COX6C_HUMAN Cytochrome c oxidase subunit 6C OS=Homo sapiens GN=COX6C PE=1 SV=2	5	5	26	0	188103716	0.833415	26	0.94905	26	0.893612	24	1.12161	26	0.696922	26	0.965893	26	1.11217	26	1.14688	26	0.958122	25	0.910408	26	-0.20791	-1.81603	0.0959661	0.276857
AVL9	sp|Q8NBF6|AVL9_HUMAN Late secretory pathway protein AVL9 homolog OS=Homo sapiens GN=AVL9 PE=1 SV=1	16	16	27	0	2.94105e+07	0.886904	27	0.925893	27	0.925462	27	1.08706	27	0.852703	27	1.06846	27	1.13068	27	1.0305	27	1.03226	27	1.0864	27	-0.207784	-2.86786	0.0149286	0.112804
MECR	sp|Q9BV79|MECR_HUMAN Enoyl-[acyl-carrier-protein] reductase, mitochondrial OS=Homo sapiens GN=MECR PE=1 SV=2	7	7	17	0	1.89009e+07	0.803644	17	0.745219	17	0.878175	16	1.12893	17	1.03073	17	0.856348	17	0.875262	17	1.1727	17	1.23298	17	1.13784	17	-0.207518	-1.30691	0.217215	0.439593
HLA-C	sp|P30501|1C02_HUMAN HLA class I histocompatibility antigen, Cw-2 alpha chain OS=Homo sapiens GN=HLA-C PE=1 SV=1	2	10	24	0	2.36684e+06	1.13674	2	0.899011	2	1.27052	2	0.65419	2	0.974117	2	1.23668	2	0.882581	2	0.865407	2	1.06005	2	1.45226	2	-0.207281	-1.01961	0.329248	0.555346
RAPGEF4	sp|Q8WZA2|RPGF4_HUMAN Rap guanine nucleotide exchange factor 4 OS=Homo sapiens GN=RAPGEF4 PE=1 SV=1	24	25	42	0	108448516	0.97999	40	0.888361	40	0.84581	39	1.0518	40	0.79499	40	1.04453	40	1.1748	40	0.994479	39	0.934635	40	1.12896	40	-0.206995	-2.25097	0.045208	0.186486
AP2A2	sp|O94973|AP2A2_HUMAN AP-2 complex subunit alpha-2 OS=Homo sapiens GN=AP2A2 PE=1 SV=2	28	40	139	0	194506104	0.927419	81	0.892851	81	0.820338	77	1.05838	81	0.822575	81	1.09326	81	1.14045	81	0.975393	81	0.926132	81	1.16782	81	-0.206856	-2.44928	0.0317579	0.156587
EFNA1	sp|P20827|EFNA1_HUMAN Ephrin-A1 OS=Homo sapiens GN=EFNA1 PE=1 SV=2	2	2	2	0	608169	0.975294	2	0.955022	2	0.905541	2	0.971359	2	0.878737	2	0.988569	2	0.935794	2	1.05074	2	1.45796	2	1.07276	2	-0.206741	-1.72709	0.111351	0.299192
NDRG4	sp|Q9ULP0|NDRG4_HUMAN Protein NDRG4 OS=Homo sapiens GN=NDRG4 PE=1 SV=2	7	7	21	0	1.2601e+08	0.832856	21	0.656404	21	0.804485	21	1.21267	21	0.993129	21	0.815378	21	0.877873	21	1.1719	21	1.2579	21	1.15492	21	-0.206198	-1.19669	0.255931	0.479021
PHB2	sp|Q99623|PHB2_HUMAN Prohibitin-2 OS=Homo sapiens GN=PHB2 PE=1 SV=2	22	22	129	0	5.59187e+08	0.921631	127	0.903771	127	0.790252	124	1.0458	128	0.938215	128	1.00739	129	0.963117	127	1.227	127	1.14026	127	0.969625	127	-0.205986	-2.1151	0.05741	0.212508
AP2S1	sp|P53680|AP2S1_HUMAN AP-2 complex subunit sigma OS=Homo sapiens GN=AP2S1 PE=1 SV=2	9	9	40	0	1.57987e+08	0.914253	40	0.904175	40	0.785306	38	1.10805	40	0.831371	40	1.14041	40	1.14524	40	0.94424	40	0.988836	40	1.07285	40	-0.205917	-2.04564	0.0647934	0.226669
DNM3	sp|Q9UQ16|DYN3_HUMAN Dynamin-3 OS=Homo sapiens GN=DNM3 PE=1 SV=4	22	41	159	0	1.88552e+08	0.896854	63	0.955125	63	0.824979	61	1.09314	63	0.779862	63	1.12387	63	1.14642	63	0.978296	63	0.923966	63	1.08053	63	-0.205893	-2.22268	0.0475244	0.191299
LACTB2	sp|Q53H82|LACB2_HUMAN Endoribonuclease LACTB2 OS=Homo sapiens GN=LACTB2 PE=1 SV=2	3	3	4	0	1.00911e+07	0.761505	4	0.960478	4	1.0165	4	0.94196	4	0.984143	4	1.00105	4	0.88563	4	1.20547	4	1.25173	4	1.11478	4	-0.20584	-1.80814	0.0972501	0.278472
LRRC57	sp|Q8N9N7|LRC57_HUMAN Leucine-rich repeat-containing protein 57 OS=Homo sapiens GN=LRRC57 PE=1 SV=1	13	13	31	0	111284624	0.943822	31	0.849033	31	0.799799	31	1.10441	31	0.885798	31	1.00192	31	1.13021	31	0.97519	31	1.0468	31	1.03556	31	-0.205644	-2.38708	0.035494	0.165574
IP6K1	sp|Q92551|IP6K1_HUMAN Inositol hexakisphosphate kinase 1 OS=Homo sapiens GN=IP6K1 PE=1 SV=3	6	6	8	0	8.19997e+06	0.941295	8	1.01666	8	0.735546	8	0.969364	8	0.880998	8	1.13459	8	1.19424	8	0.887099	8	0.879062	8	1.12684	8	-0.205267	-1.67398	0.121561	0.314068
SHTN1	sp|A0MZ66|SHOT1_HUMAN Shootin-1 OS=Homo sapiens GN=SHTN1 PE=1 SV=4	25	25	54	0	1.72482e+08	0.886058	54	0.919355	54	0.925187	54	1.06327	54	0.881018	54	1.09326	54	1.09317	54	0.948102	54	1.0798	54	1.08869	54	-0.20503	-3.0823	0.0101277	0.0976964
UHRF1BP1	sp|Q6BDS2|URFB1_HUMAN UHRF1-binding protein 1 OS=Homo sapiens GN=UHRF1BP1 PE=1 SV=1	12	14	14	0	1.11409e+07	0.943941	12	0.876268	12	0.935836	10	0.970489	12	0.909124	12	1.13343	12	1.0718	12	1.02424	12	0.999723	12	1.03019	12	-0.204975	-3.54063	0.0044446	0.0763929
PIR	sp|O00625|PIR_HUMAN Pirin OS=Homo sapiens GN=PIR PE=1 SV=1	5	5	7	0	1.01932e+07	0.70493	7	0.998808	7	1.02226	7	0.944195	7	1.00183	7	0.936876	7	1.12924	7	0.946976	7	1.18724	7	1.11707	7	-0.20473	-1.75497	0.106306	0.2921
HIBCH	sp|Q6NVY1|HIBCH_HUMAN 3-hydroxyisobutyryl-CoA hydrolase, mitochondrial OS=Homo sapiens GN=HIBCH PE=1 SV=2	13	13	36	0	9.11604e+07	0.780653	36	1.09942	36	1.02059	36	0.937604	36	0.854494	36	1.25077	36	0.955456	36	1.02326	36	1.02896	36	1.15746	36	-0.204235	-1.93609	0.0782638	0.249912
AKR7A3	sp|O95154|ARK73_HUMAN Aflatoxin B1 aldehyde reductase member 3 OS=Homo sapiens GN=AKR7A3 PE=1 SV=2	3	4	5	0	34033876	0.82384	3	0.908595	3	0.944261	3	0.965412	3	0.981607	3	1.02083	3	1.04329	3	1.1241	3	1.07642	3	1.11294	3	-0.204122	-2.3251	0.039638	0.175259
DLST	sp|P36957|ODO2_HUMAN Dihydrolipoyllysine-residue succinyltransferase component of 2-oxoglutarate dehydrogenase complex, mitochondrial OS=Homo sapiens GN=DLST PE=1 SV=4	17	17	73	0	295227680	0.88575	73	0.83202	73	0.734843	70	1.07558	73	1.00748	73	0.83314	73	0.925208	73	1.31795	73	1.1477	73	0.966775	73	-0.204081	-1.38637	0.192379	0.409038
C7	sp|P10643|CO7_HUMAN Complement component C7 OS=Homo sapiens GN=C7 PE=1 SV=2	3	3	3	0	2.29882e+06	0.869907	3	0.806111	3	0.97388	3	0.945097	3	1.01315	3	0.927724	3	1.18547	3	0.894548	3	1.02892	3	1.23613	3	-0.20403	-1.90383	0.0826989	0.256004
SH3GL2	sp|Q99962|SH3G2_HUMAN Endophilin-A1 OS=Homo sapiens GN=SH3GL2 PE=1 SV=1	13	19	130	0	1.70448e+08	0.885228	70	0.83869	70	0.885194	65	1.17742	70	0.749696	70	1.11033	70	1.19895	71	0.852013	70	1.01672	69	1.12243	71	-0.204024	-1.73236	0.110381	0.297355
DGKQ	sp|P52824|DGKQ_HUMAN Diacylglycerol kinase theta OS=Homo sapiens GN=DGKQ PE=1 SV=2	9	9	12	0	7.64143e+06	0.810002	12	1.05194	12	0.988739	12	1.05073	12	0.856207	12	1.15196	12	0.983708	12	1.24783	12	1.01285	12	0.93473	12	-0.203849	-2.01899	0.0678557	0.232168
APIP	sp|Q96GX9|MTNB_HUMAN Methylthioribulose-1-phosphate dehydratase OS=Homo sapiens GN=APIP PE=1 SV=1	4	4	4	0	3.94806e+06	0.803823	4	1.01403	4	1.02246	4	0.951191	4	0.776142	4	1.21355	4	1.04255	4	1.42581	4	0.861835	4	0.882125	4	-0.203568	-1.35583	0.201631	0.422173
RGCC	sp|Q9H4X1|RGCC_HUMAN Regulator of cell cycle RGCC OS=Homo sapiens GN=RGCC PE=1 SV=1	2	2	2	0	3.90325e+06	0.853572	2	0.91765	2	1.0599	2	0.914013	2	1.00197	2	1.04563	2	0.870735	2	1.07161	2	1.35128	2	1.17637	2	-0.203558	-1.69043	0.118313	0.309942
RAB39B	sp|Q96DA2|RB39B_HUMAN Ras-related protein Rab-39B OS=Homo sapiens GN=RAB39B PE=1 SV=1	10	11	27	0	5.6846e+07	0.955182	20	0.869516	20	0.869835	20	1.15421	20	0.806	20	1.03737	20	1.11911	20	0.996811	20	1.06594	20	1.08877	20	-0.203552	-2.25658	0.0447616	0.185691
AADAT	sp|Q8N5Z0|AADAT_HUMAN Kynurenine/alpha-aminoadipate aminotransferase, mitochondrial OS=Homo sapiens GN=AADAT PE=1 SV=2	2	2	2	0	8414327	0.91754	2	0.849054	2	0.724842	2	1.00626	2	1.00246	2	0.792544	2	1.14062	2	1.30544	2	0.993168	2	0.972943	2	-0.203459	-1.36142	0.19991	0.420558
SLC39A10	sp|Q9ULF5|S39AA_HUMAN Zinc transporter ZIP10 OS=Homo sapiens GN=SLC39A10 PE=1 SV=2	11	11	17	0	1.19178e+07	0.961642	17	0.835895	17	0.781872	16	1.153	17	0.895864	17	0.972101	17	1.03966	17	1.11213	17	1.03185	17	1.06579	17	-0.203344	-2.13593	0.0553561	0.207112
ATP9B	sp|O43861|ATP9B_HUMAN Probable phospholipid-transporting ATPase IIB OS=Homo sapiens GN=ATP9B PE=2 SV=4	2	6	9	0	294346	0.927657	2	1.04924	2	0.865393	2	0.993972	2	0.870087	2	1.28297	2	1.04781	2	0.997074	2	1.01558	2	1.04547	2	-0.203212	-2.03605	0.0658796	0.228937
CALCOCO1	sp|Q9P1Z2|CACO1_HUMAN Calcium-binding and coiled-coil domain-containing protein 1 OS=Homo sapiens GN=CALCOCO1 PE=1 SV=2	19	19	25	0	3.63935e+07	1.02608	25	0.871321	25	0.894597	24	0.947704	25	0.866231	25	1.06708	25	1.15933	25	1.00842	25	0.906627	25	1.14331	25	-0.203103	-2.70406	0.0200765	0.129198
CDH12	sp|P55289|CAD12_HUMAN Cadherin-12 OS=Homo sapiens GN=CDH12 PE=2 SV=2	3	5	6	0	1714647	0.908814	3	0.854258	3	0.976651	3	0.985907	3	0.921164	3	1.05707	3	0.994047	3	1.32018	3	1.01149	3	1.0261	3	-0.20303	-1.84786	0.0909478	0.269822
DGUOK	sp|Q16854|DGUOK_HUMAN Deoxyguanosine kinase, mitochondrial OS=Homo sapiens GN=DGUOK PE=1 SV=2	4	4	9	0	3.45386e+07	0.902667	9	1.03397	9	0.809623	9	1.04858	9	0.892061	9	1.17571	9	1.03087	9	1.18631	9	0.980824	9	0.947834	9	-0.203024	-2.1601	0.0530587	0.20236
CARS2	sp|Q9HA77|SYCM_HUMAN Probable cysteine--tRNA ligase, mitochondrial OS=Homo sapiens GN=CARS2 PE=1 SV=1	8	8	12	0	7987737	0.885329	12	0.84954	12	0.771464	11	1.12853	12	0.96431	12	1.07546	12	1.08756	12	1.06888	12	1.17239	12	0.843415	12	-0.202962	-1.82211	0.0949894	0.275778
VWA5B2	sp|Q8N398|VW5B2_HUMAN von Willebrand factor A domain-containing protein 5B2 OS=Homo sapiens GN=VWA5B2 PE=2 SV=2	4	4	4	0	1.09915e+06	0.892823	4	0.827525	4	1.26815	4	1.00447	4	0.80435	4	1.14247	4	1.12072	4	0.951338	4	1.03409	4	1.14167	4	-0.202767	-1.79607	0.0992421	0.280788
IGSF8	sp|Q969P0|IGSF8_HUMAN Immunoglobulin superfamily member 8 OS=Homo sapiens GN=IGSF8 PE=1 SV=1	15	15	67	0	393970816	0.888136	67	0.86166	67	0.939585	66	1.07485	67	0.923806	67	1.05447	67	0.99704	67	1.00135	67	1.26884	67	1.06175	67	-0.202555	-2.41462	0.0337899	0.161097
NDUFB3	sp|O43676|NDUB3_HUMAN NADH dehydrogenase [ubiquinone] 1 beta subcomplex subunit 3 OS=Homo sapiens GN=NDUFB3 PE=1 SV=3	6	6	33	0	1.10748e+08	0.93096	33	0.88766	33	0.777461	33	1.06692	33	0.981594	33	1.00142	33	0.986213	33	1.19969	33	1.08827	33	1.00985	33	-0.202401	-2.35927	0.0372987	0.170051
RAB4A	sp|P20338|RAB4A_HUMAN Ras-related protein Rab-4A OS=Homo sapiens GN=RAB4A PE=1 SV=3	7	10	24	0	79068384	0.854058	13	0.949809	13	0.953729	13	0.972819	13	0.913645	13	0.962457	13	1.00408	13	1.19678	13	1.17282	13	1.04327	13	-0.202327	-2.45954	0.0311794	0.155451
L2HGDH	sp|Q9H9P8|L2HDH_HUMAN L-2-hydroxyglutarate dehydrogenase, mitochondrial OS=Homo sapiens GN=L2HGDH PE=1 SV=3	13	13	19	0	58451120	0.886759	19	0.895743	19	0.830695	19	1.05811	19	0.943687	19	0.89115	19	0.958353	19	1.1942	19	1.19481	19	1.06898	19	-0.201597	-1.97014	0.0738204	0.243146
SPP1	sp|P10451|OSTP_HUMAN Osteopontin OS=Homo sapiens GN=SPP1 PE=1 SV=1	8	8	11	0	2.34034e+07	0.943171	10	0.934316	11	0.79093	8	0.687499	11	0.76055	10	0.585326	10	2.09264	10	0.780668	11	0.735488	10	0.959805	10	-0.201555	-0.707735	0.493449	0.694525
CLMN	sp|Q96JQ2|CLMN_HUMAN Calmin OS=Homo sapiens GN=CLMN PE=1 SV=1	6	6	6	0	2487791	0.867	5	0.782477	5	1.2734	5	0.869221	6	0.972111	6	1.03166	6	0.993957	6	0.962595	6	1.13242	6	1.30565	6	-0.201301	-1.68633	0.119114	0.311039
FXN	sp|Q16595|FRDA_HUMAN Frataxin, mitochondrial OS=Homo sapiens GN=FXN PE=1 SV=2	5	5	7	0	14322109	0.884519	7	0.920323	7	1.07313	7	0.98688	7	0.942132	7	1.08642	7	1.07202	7	1.35001	7	0.96871	7	0.900917	7	-0.201262	-1.76725	0.104148	0.288921
COPS5	sp|Q92905|CSN5_HUMAN COP9 signalosome complex subunit 5 OS=Homo sapiens GN=COPS5 PE=1 SV=4	11	11	18	0	3.26364e+07	0.798516	18	0.741654	18	0.801574	18	1.19439	18	1.02961	18	0.826579	18	0.872461	18	1.23397	18	1.19397	18	1.14855	18	-0.201248	-1.20996	0.250998	0.474885
NPTXR	sp|O95502|NPTXR_HUMAN Neuronal pentraxin receptor OS=Homo sapiens GN=NPTXR PE=3 SV=2	11	11	20	0	7.4917e+07	0.93514	20	0.849047	20	0.874754	20	0.994658	20	0.949704	20	0.849081	20	1.04243	20	1.12131	20	1.24658	20	1.06402	20	-0.201202	-1.95322	0.0759988	0.246114
FMC1	sp|Q96HJ9-2|FMC1_HUMAN Isoform 2 of Protein FMC1 homolog OS=Homo sapiens GN=FMC1	1	10	15	0	7399882	0.731044	1	0.938074	1	0.768152	1	1.17416	1	0.955214	1	0.81889	1	1.13472	1	1.23884	1	1.10567	1	0.931469	1	-0.200626	-1.22818	0.244347	0.468968
RALB	sp|P11234|RALB_HUMAN Ras-related protein Ral-B OS=Homo sapiens GN=RALB PE=1 SV=1	5	11	30	0	1.74253e+07	0.856343	10	0.843924	10	1.17711	10	0.963377	10	0.917925	10	1.00384	10	1.0703	10	1.19816	10	1.14256	10	0.972068	10	-0.200606	-2.09483	0.0594787	0.216451
AP2B1	sp|P63010|AP2B1_HUMAN AP-2 complex subunit beta OS=Homo sapiens GN=AP2B1 PE=1 SV=1	25	46	220	0	1.32632e+09	0.938311	112	0.872249	112	0.866006	110	1.10431	112	0.81997	112	1.01689	112	1.15907	112	1.02408	112	0.962018	112	1.08072	112	-0.200545	-2.40969	0.0340887	0.16179
RAB35	sp|Q15286|RAB35_HUMAN Ras-related protein Rab-35 OS=Homo sapiens GN=RAB35 PE=1 SV=1	8	10	71	0	631195672	0.901721	62	0.851911	62	0.945413	56	1.07705	62	0.888172	62	1.12041	62	1.10293	62	1.03627	62	1.02893	62	1.02972	62	-0.200346	-2.99517	0.0118561	0.104146
RAB26	sp|Q9ULW5|RAB26_HUMAN Ras-related protein Rab-26 OS=Homo sapiens GN=RAB26 PE=1 SV=3	2	2	2	0	3.28473e+06	1.10468	2	0.963402	2	0.858219	2	1.10059	2	0.716586	2	1.14514	2	0.950646	2	1.14568	2	1.1252	2	1.01938	2	-0.200208	-1.61101	0.134736	0.333065
C8A	sp|P07357|CO8A_HUMAN Complement component C8 alpha chain OS=Homo sapiens GN=C8A PE=1 SV=2	2	2	2	0	3403743	0.841678	2	0.809161	2	1.04176	2	1.10555	2	0.831633	2	0.827605	2	1.11385	2	1.00514	2	1.00171	2	1.38464	2	-0.200169	-1.35745	0.20113	0.421486
MT-ND4	sp|P03905|NU4M_HUMAN NADH-ubiquinone oxidoreductase chain 4 OS=Homo sapiens GN=MT-ND4 PE=1 SV=1	5	5	12	0	2.90807e+07	0.884609	12	0.932962	12	0.902511	12	0.970653	12	0.935421	12	1.19446	12	1.06119	12	1.28323	12	1.07601	12	0.9039	12	-0.199998	-2.22697	0.0471661	0.190485
MPC2	sp|O95563|MPC2_HUMAN Mitochondrial pyruvate carrier 2 OS=Homo sapiens GN=MPC2 PE=1 SV=1	3	3	13	0	1.09612e+08	0.921337	13	0.809325	13	0.834478	13	1.13702	13	0.875652	13	0.992099	13	1.02939	13	1.13055	13	1.09049	13	1.08356	13	-0.199993	-2.23531	0.046477	0.188953
LANCL1	sp|O43813|LANC1_HUMAN LanC-like protein 1 OS=Homo sapiens GN=LANCL1 PE=1 SV=1	7	7	35	0	221371544	0.732579	35	0.826519	35	0.743929	35	1.09977	35	1.13567	35	0.802782	35	0.931827	35	1.13277	35	1.24235	35	1.17691	35	-0.199897	-1.29602	0.220815	0.443446
NCAN	sp|O14594|NCAN_HUMAN Neurocan core protein OS=Homo sapiens GN=NCAN PE=1 SV=3	18	19	122	0	1.804e+09	0.899155	114	0.932975	114	0.918596	109	1.03976	114	0.854091	114	1.05766	113	1.08047	114	1.05333	114	1.03269	114	1.1063	114	-0.199895	-3.4034	0.00568014	0.0826838
RPLP2	sp|P05387|RLA2_HUMAN 60S acidic ribosomal protein P2 OS=Homo sapiens GN=RPLP2 PE=1 SV=1	3	4	8	0	50782958	0.93759	7	0.799128	7	1.66331	7	0.843856	7	0.756949	7	1.5362	7	0.705478	7	1.67615	7	1.29599	7	0.697397	7	-0.199868	-0.680321	0.51	0.709658
PDE2A	sp|O00408|PDE2A_HUMAN cGMP-dependent 3',5'-cyclic phosphodiesterase OS=Homo sapiens GN=PDE2A PE=1 SV=1	24	25	68	0	1.57447e+08	1.0092	66	0.827337	66	0.898689	66	1.15561	66	0.812825	66	1.10752	66	1.06934	66	0.979359	66	1.04233	66	1.06726	66	-0.199821	-2.16129	0.0529484	0.20236
CHORDC1	sp|Q9UHD1|CHRD1_HUMAN Cysteine and histidine-rich domain-containing protein 1 OS=Homo sapiens GN=CHORDC1 PE=1 SV=2	14	14	26	0	5.76203e+07	0.725549	26	1.1835	26	0.809236	25	1.08399	26	0.758718	26	0.771223	26	1.1848	26	0.966666	26	1.05709	26	1.24113	26	-0.199464	-1.15393	0.272353	0.49519
ARPC5	sp|O15511|ARPC5_HUMAN Actin-related protein 2/3 complex subunit 5 OS=Homo sapiens GN=ARPC5 PE=1 SV=3	7	8	14	0	4.79373e+07	0.814952	10	0.788984	10	0.8596	10	1.17128	10	1.08079	10	0.922047	10	0.923526	10	1.31987	10	1.12099	10	0.963666	10	-0.199454	-1.40505	0.186897	0.401542
RAB1A	sp|P62820|RAB1A_HUMAN Ras-related protein Rab-1A OS=Homo sapiens GN=RAB1A PE=1 SV=3	8	17	116	0	2.92652e+08	0.935497	33	0.89561	33	0.777869	33	1.11309	33	0.871249	33	0.967936	33	1.0708	33	1.1265	33	1.08036	33	1.04517	33	-0.199379	-2.21749	0.0479618	0.192425
ADAP1	sp|O75689|ADAP1_HUMAN Arf-GAP with dual PH domain-containing protein 1 OS=Homo sapiens GN=ADAP1 PE=1 SV=2	14	15	25	0	51370972	0.888188	24	0.894306	24	0.864106	24	1.04862	24	0.904951	24	1.05724	24	1.16981	24	0.956155	24	1.03826	24	1.06655	24	-0.199263	-2.69009	0.0205893	0.130563
LSM1	sp|O15116|LSM1_HUMAN U6 snRNA-associated Sm-like protein LSm1 OS=Homo sapiens GN=LSM1 PE=1 SV=1	2	2	3	0	1057377	0.906574	3	0.929104	3	0.966421	3	0.975495	3	0.911765	3	1.04554	3	1.10625	3	1.06775	3	1.03038	3	1.06816	3	-0.199088	-2.97309	0.0123396	0.105395
PDE8A	sp|O60658|PDE8A_HUMAN High affinity cAMP-specific and IBMX-insensitive 3',5'-cyclic phosphodiesterase 8A OS=Homo sapiens GN=PDE8A PE=1 SV=2	1	3	3	0	2041424	0.901387	1	0.889444	1	1.14425	1	0.851828	1	0.99344	1	1.12266	1	1.04722	1	0.885548	1	1.22249	1	1.2164	1	-0.198836	-1.62766	0.131135	0.327827
TSPAN2	sp|O60636|TSN2_HUMAN Tetraspanin-2 OS=Homo sapiens GN=TSPAN2 PE=1 SV=2	2	2	2	0	2208427	0.848269	2	0.846529	2	1.0216	2	1.16531	2	0.862664	2	1.38897	2	0.923992	2	1.26822	2	1.13535	2	0.809609	2	-0.198635	-1.26178	0.232452	0.456181
EPDR1	sp|Q9UM22|EPDR1_HUMAN Mammalian ependymin-related protein 1 OS=Homo sapiens GN=EPDR1 PE=1 SV=2	4	4	8	0	2.61579e+07	0.759966	8	0.904636	8	0.778938	8	0.959011	8	1.10846	8	0.829287	8	0.851389	8	1.60708	8	1.1636	8	0.867534	8	-0.198419	-1.02771	0.325581	0.552086
UQCC1	sp|Q9NVA1|UQCC1_HUMAN Ubiquinol-cytochrome-c reductase complex assembly factor 1 OS=Homo sapiens GN=UQCC1 PE=1 SV=3	5	5	9	0	29839279	0.863749	9	0.863598	9	0.725427	9	1.12783	9	0.953434	9	1.00205	9	0.965834	9	1.19927	9	1.02133	9	1.01182	9	-0.198313	-1.62972	0.130695	0.327248
EEPD1	sp|Q7L9B9|EEPD1_HUMAN Endonuclease/exonuclease/phosphatase family domain-containing protein 1 OS=Homo sapiens GN=EEPD1 PE=1 SV=2	2	2	3	0	3388764	0.991688	3	0.933823	3	0.935027	3	1.02368	3	0.930762	3	0.944618	3	0.911724	3	1.51358	3	1.14038	3	0.894494	3	-0.198225	-1.33466	0.208257	0.429931
DCTN2	sp|Q13561|DCTN2_HUMAN Dynactin subunit 2 OS=Homo sapiens GN=DCTN2 PE=1 SV=4	18	18	66	0	2.14449e+08	0.902844	66	0.882538	66	0.795151	65	1.01921	66	0.954912	66	0.977476	66	1.13498	66	0.986085	66	1.0028	66	1.14569	66	-0.198172	-2.39788	0.0348157	0.163726
DUSP3	sp|P51452|DUS3_HUMAN Dual specificity protein phosphatase 3 OS=Homo sapiens GN=DUSP3 PE=1 SV=1	5	5	16	0	1.11206e+08	0.843618	16	0.99462	16	0.939204	16	1.04432	16	0.843366	16	1.02609	16	1.17783	16	0.950811	16	0.990922	16	1.13331	16	-0.197787	-2.43555	0.0325481	0.157903
UBAC1	sp|Q9BSL1|UBAC1_HUMAN Ubiquitin-associated domain-containing protein 1 OS=Homo sapiens GN=UBAC1 PE=1 SV=1	8	9	11	0	1.75323e+09	0.931074	10	0.956887	10	0.866951	10	0.94395	10	0.887917	10	1.08527	10	1.10014	10	0.979309	10	1.00945	10	1.05587	10	-0.197669	-3.59963	0.00400158	0.0737206
CHMP6	sp|Q96FZ7|CHMP6_HUMAN Charged multivesicular body protein 6 OS=Homo sapiens GN=CHMP6 PE=1 SV=3	4	4	9	0	28139685	0.906759	9	0.895941	9	0.826573	9	0.992393	9	0.994617	9	1.00967	9	1.13725	9	1.12589	9	1.045	9	0.973391	9	-0.197549	-2.61155	0.0237243	0.138301
BCL2L1	sp|Q07817|B2CL1_HUMAN Bcl-2-like protein 1 OS=Homo sapiens GN=BCL2L1 PE=1 SV=1	2	2	2	0	1.46327e+07	0.982318	2	0.88566	2	0.763075	2	1.05321	2	0.966835	2	1.03844	2	0.984386	2	1.11321	2	1.18894	2	0.987523	2	-0.197298	-1.85261	0.0902188	0.268614
SFXN1	sp|Q9H9B4|SFXN1_HUMAN Sideroflexin-1 OS=Homo sapiens GN=SFXN1 PE=1 SV=4	11	11	78	0	3.48551e+08	0.922426	78	0.912278	78	0.78653	74	1.04575	78	0.93131	78	1.04604	78	1.02917	78	1.06721	78	1.0568	78	1.05943	78	-0.196745	-3.03842	0.0109639	0.100805
PANX2	sp|Q96RD6|PANX2_HUMAN Pannexin-2 OS=Homo sapiens GN=PANX2 PE=2 SV=2	2	2	2	0	1593418	0.822252	2	0.960677	2	1.1952	2	1.00253	2	0.85743	2	1.21227	2	1.04621	2	1.20278	2	1.10036	2	0.93347	2	-0.196712	-1.67017	0.122325	0.315374
RTN4IP1	sp|Q8WWV3|RT4I1_HUMAN Reticulon-4-interacting protein 1, mitochondrial OS=Homo sapiens GN=RTN4IP1 PE=1 SV=2	5	5	8	0	4671501	0.765495	8	0.920999	8	0.878203	8	0.992255	8	0.912763	8	1.06669	8	0.879169	8	0.897559	8	1.09153	8	1.03701	8	-0.196673	-2.27964	0.0429702	0.181866
SCAMP5	sp|Q8TAC9|SCAM5_HUMAN Secretory carrier-associated membrane protein 5 OS=Homo sapiens GN=SCAMP5 PE=1 SV=1	3	3	24	0	95964975	0.894645	24	0.862449	24	0.973769	24	1.2086	24	0.748488	24	1.208	24	1.08304	24	1.07321	24	0.957065	24	1.09036	24	-0.196574	-1.72091	0.112499	0.300855
CHMP5	sp|Q9NZZ3|CHMP5_HUMAN Charged multivesicular body protein 5 OS=Homo sapiens GN=CHMP5 PE=1 SV=1	4	4	11	0	1.42951e+08	0.876876	11	1.02515	11	1.06839	11	0.932673	11	0.865796	11	1.10946	11	1.14048	11	1.16764	11	1.00603	11	1.00291	11	-0.19654	-2.49481	0.0292682	0.15145
BRK1	sp|Q8WUW1|BRK1_HUMAN Protein BRICK1 OS=Homo sapiens GN=BRK1 PE=1 SV=1	5	5	15	0	3.35097e+07	0.862714	15	0.765975	15	1.07681	13	1.0138	15	0.940165	15	0.974615	15	1.00148	15	1.43663	15	1.13849	15	0.894969	15	-0.19635	-1.45765	0.172163	0.382876
IRF9	sp|Q00978|IRF9_HUMAN Interferon regulatory factor 9 OS=Homo sapiens GN=IRF9 PE=1 SV=1	3	3	5	0	3009293	1.07191	5	0.926061	5	0.886567	5	0.787328	5	0.795005	5	0.837166	5	0.860387	5	0.858794	5	0.939886	5	1.94589	5	-0.19634	-0.922607	0.375491	0.596129
NIPA1	sp|Q7RTP0|NIPA1_HUMAN Magnesium transporter NIPA1 OS=Homo sapiens GN=NIPA1 PE=1 SV=1	2	2	3	0	5.81602e+06	0.865182	3	0.832916	3	0.844078	3	1.12338	3	0.932642	3	0.983419	3	1.05223	3	1.08532	3	1.12537	3	1.03668	3	-0.196092	-1.83906	0.0923111	0.272235
CACNA2D3	sp|Q8IZS8|CA2D3_HUMAN Voltage-dependent calcium channel subunit alpha-2/delta-3 OS=Homo sapiens GN=CACNA2D3 PE=1 SV=1	17	17	28	0	32165624	0.91087	28	0.918388	28	0.937165	28	1.08702	28	0.867187	28	1.06905	28	1.05052	28	1.23571	28	0.953093	28	1.00296	28	-0.196063	-2.22716	0.0471507	0.190485
NRXN1	sp|Q9ULB1|NRX1A_HUMAN Neurexin-1 OS=Homo sapiens GN=NRXN1 PE=2 SV=1	28	33	80	0	56090652	0.902616	61	0.866304	61	0.873791	56	1.13548	61	0.85411	60	1.07403	61	1.06399	61	1.0281	61	1.04514	60	1.02903	61	-0.195823	-2.20146	0.0493368	0.194951
INA	sp|Q16352|AINX_HUMAN Alpha-internexin OS=Homo sapiens GN=INA PE=1 SV=2	30	35	334	0	553507040	0.84868	234	0.925489	234	0.8672	229	0.959893	234	0.996471	234	0.996032	234	1.15291	234	0.896646	234	1.03015	234	1.17728	234	-0.195607	-2.28181	0.0428048	0.181613
CDC42EP1	sp|Q00587|BORG5_HUMAN Cdc42 effector protein 1 OS=Homo sapiens GN=CDC42EP1 PE=1 SV=1	5	5	6	0	5.1844e+06	0.927408	6	0.91301	6	1.1259	6	0.800524	6	1.01174	6	1.20445	6	1.07521	6	0.824949	6	1.37837	6	1.0659	6	-0.195402	-1.49488	0.162338	0.37145
CSNK1G1	sp|Q9HCP0|KC1G1_HUMAN Casein kinase I isoform gamma-1 OS=Homo sapiens GN=CSNK1G1 PE=1 SV=1	2	9	13	0	1.57398e+07	0.939301	2	0.896799	2	0.974781	2	1.0591	2	0.846667	2	1.29087	2	1.14544	2	0.957497	2	0.977629	2	1.02811	2	-0.195268	-1.92154	0.0802357	0.252791
GMPS	sp|P49915|GUAA_HUMAN GMP synthase [glutamine-hydrolyzing] OS=Homo sapiens GN=GMPS PE=1 SV=1	18	18	24	0	49816634	0.687069	24	1.04299	24	0.99307	24	0.955666	24	1.03396	24	1.12047	24	1.07819	24	1.06091	24	1.00835	24	1.06814	24	-0.195109	-1.79953	0.0986674	0.280468
GMFG	sp|O60234|GMFG_HUMAN Glia maturation factor gamma OS=Homo sapiens GN=GMFG PE=1 SV=1	2	6	15	0	5.65373e+06	0.916632	3	0.930538	3	0.870688	3	0.908329	3	0.920921	3	0.938456	3	0.973051	3	1.18517	3	1.12912	3	1.05096	3	-0.19507	-1.90164	0.0830083	0.256549
PPP6C	sp|O00743|PPP6_HUMAN Serine/threonine-protein phosphatase 6 catalytic subunit OS=Homo sapiens GN=PPP6C PE=1 SV=1	8	8	10	0	256738501	0.754204	10	1.00319	10	0.954764	10	0.983038	10	0.968786	10	0.956211	10	0.991807	10	1.17055	10	1.16345	10	1.09316	10	-0.195034	-1.95695	0.075513	0.245409
PPP1CA	sp|P62136|PP1A_HUMAN Serine/threonine-protein phosphatase PP1-alpha catalytic subunit OS=Homo sapiens GN=PPP1CA PE=1 SV=1	3	8	29	0	3.08393e+07	0.866565	9	0.925632	9	0.797501	9	1.01496	9	0.975879	9	0.915685	9	0.939717	9	1.25733	9	1.0985	9	1.01909	9	-0.195026	-1.80791	0.0972865	0.278472
TRAPPC6B	sp|Q86SZ2|TPC6B_HUMAN Trafficking protein particle complex subunit 6B OS=Homo sapiens GN=TRAPPC6B PE=1 SV=1	4	4	6	0	2.70972e+07	0.675581	6	1.02897	6	0.858298	6	1.08971	6	0.923803	6	0.946663	6	1.05824	6	1.09706	6	1.03166	6	1.04587	6	-0.194884	-1.75344	0.106576	0.292266
AHSA1	sp|O95433|AHSA1_HUMAN Activator of 90 kDa heat shock protein ATPase homolog 1 OS=Homo sapiens GN=AHSA1 PE=1 SV=1	20	20	47	0	1.86886e+08	0.916219	47	0.977422	47	0.833864	47	1.02435	47	0.81069	47	1.01544	47	1.26209	47	0.89352	47	0.922045	47	1.14521	47	-0.194847	-1.81955	0.0954002	0.276204
PDCD10	sp|Q9BUL8|PDC10_HUMAN Programmed cell death protein 10 OS=Homo sapiens GN=PDCD10 PE=1 SV=1	6	6	11	0	2.27104e+07	0.852347	11	0.987548	11	0.801898	11	0.995789	11	0.938712	11	0.809769	11	1.12323	11	1.23151	11	1.03981	11	1.00731	11	-0.19448	-1.74762	0.107614	0.294293
BSG	sp|P35613|BASI_HUMAN Basigin OS=Homo sapiens GN=BSG PE=1 SV=2	9	9	61	0	137489640	0.932965	60	0.933425	61	0.96898	59	0.906717	61	0.976863	60	1.0313	60	1.00845	60	1.20717	60	1.07415	60	0.964881	60	-0.194459	-2.83058	0.0159705	0.116703
DDHD1	sp|Q8NEL9|DDHD1_HUMAN Phospholipase DDHD1 OS=Homo sapiens GN=DDHD1 PE=1 SV=2	11	11	13	0	1.62014e+07	0.903551	13	0.944268	13	0.899261	13	1.047	13	0.89972	13	1.01637	13	1.12338	13	0.985129	13	0.958502	13	1.10844	13	-0.194412	-2.87774	0.014664	0.112624
TRAPPC1	sp|Q9Y5R8|TPPC1_HUMAN Trafficking protein particle complex subunit 1 OS=Homo sapiens GN=TRAPPC1 PE=1 SV=1	4	4	4	0	3936091	0.751154	4	0.931562	4	0.819194	4	1.03238	4	1.03506	4	0.983343	4	1.07641	4	1.09995	4	1.09569	4	0.967041	4	-0.193749	-1.86807	0.0878864	0.264426
CHN2	sp|P52757|CHIO_HUMAN Beta-chimaerin OS=Homo sapiens GN=CHN2 PE=1 SV=2	3	4	6	0	3.89692e+06	0.941372	5	0.974638	5	0.916151	5	1.02427	5	0.686495	5	1.28201	5	1.46363	5	0.682114	5	0.899156	5	1.00961	5	-0.193535	-1.08032	0.302518	0.52966
LRRTM4	sp|Q86VH4|LRRT4_HUMAN Leucine-rich repeat transmembrane neuronal protein 4 OS=Homo sapiens GN=LRRTM4 PE=2 SV=2	4	5	6	0	1.15955e+07	1.0915	5	0.742101	5	0.872381	5	1.03413	5	0.867202	5	0.97035	5	1.17263	5	1.16747	5	0.94692	5	1.02216	5	-0.193503	-1.66126	0.124125	0.318112
EFR3B	sp|Q9Y2G0|EFR3B_HUMAN Protein EFR3 homolog B OS=Homo sapiens GN=EFR3B PE=1 SV=2	27	28	49	0	1.38619e+08	0.911453	47	0.896399	47	0.884952	41	1.04012	47	0.830678	47	1.06852	47	1.12219	47	1.022	47	0.980098	47	1.05312	47	-0.193481	-2.94305	0.013029	0.107125
RAP1GDS1	sp|P52306|GDS1_HUMAN Rap1 GTPase-GDP dissociation stimulator 1 OS=Homo sapiens GN=RAP1GDS1 PE=1 SV=3	24	24	66	0	3.09261e+08	0.927398	66	0.920915	66	0.86236	66	1.04739	66	0.876276	66	1.19136	66	1.16507	66	0.913846	66	0.919337	66	1.11758	66	-0.193355	-2.21341	0.0483084	0.193092
PI4KA	sp|P42356|PI4KA_HUMAN Phosphatidylinositol 4-kinase alpha OS=Homo sapiens GN=PI4KA PE=1 SV=4	51	63	104	0	1.17447e+08	0.934012	86	0.879637	86	0.846528	84	1.08638	86	0.864673	86	1.09904	86	1.11393	86	0.993024	86	0.971821	85	1.11497	86	-0.193261	-2.50593	0.0286899	0.150315
POLG	sp|P54098|DPOG1_HUMAN DNA polymerase subunit gamma-1 OS=Homo sapiens GN=POLG PE=1 SV=1	3	3	4	0	5904419	0.975516	4	0.806637	4	0.843165	4	1.02872	4	0.958451	4	1.00018	4	0.974895	4	1.1355	4	1.19632	4	0.995724	4	-0.193207	-1.96062	0.075039	0.245226
HCN3	sp|Q9P1Z3|HCN3_HUMAN Potassium/sodium hyperpolarization-activated cyclic nucleotide-gated channel 3 OS=Homo sapiens GN=HCN3 PE=1 SV=2	2	4	5	0	2.33293e+06	0.867364	2	0.95155	2	1.03098	2	1.00553	2	0.841337	2	0.931928	2	1.19932	2	1.16621	2	1.05039	2	1.00585	2	-0.193175	-1.8761	0.086696	0.262855
COX6A1	sp|P12074|CX6A1_HUMAN Cytochrome c oxidase subunit 6A1, mitochondrial OS=Homo sapiens GN=COX6A1 PE=1 SV=4	3	3	5	0	2.71314e+06	0.71831	5	0.953352	5	1.36136	5	0.858545	5	0.773353	5	1.88563	5	1.14469	5	0.862317	5	1.01257	5	1.0692	5	-0.192911	-0.92525	0.374173	0.594811
PDE1A	sp|P54750|PDE1A_HUMAN Calcium/calmodulin-dependent 3',5'-cyclic nucleotide phosphodiesterase 1A OS=Homo sapiens GN=PDE1A PE=2 SV=2	15	15	25	0	5.77788e+07	0.913622	25	0.927275	25	0.957565	24	1.06442	25	0.762145	25	1.18541	25	1.01543	25	1.0614	25	0.908821	25	1.16942	25	-0.192906	-2.05805	0.0634121	0.224735
PSMA7	sp|O14818|PSA7_HUMAN Proteasome subunit alpha type-7 OS=Homo sapiens GN=PSMA7 PE=1 SV=1	6	10	29	0	1.20893e+08	0.82688	20	0.786045	20	1.03091	20	1.03555	20	0.942366	20	0.843663	20	0.931739	20	1.26344	20	1.17448	20	1.1451	20	-0.192739	-1.51252	0.157854	0.365503
NDUFS7	sp|O75251|NDUS7_HUMAN NADH dehydrogenase [ubiquinone] iron-sulfur protein 7, mitochondrial OS=Homo sapiens GN=NDUFS7 PE=1 SV=3	6	6	38	0	2.10452e+08	0.891153	38	0.852151	38	0.744996	35	1.07463	38	0.94663	38	0.941071	38	0.95782	38	1.18178	38	1.0606	38	1.09923	38	-0.191972	-1.96422	0.0745761	0.244644
FUNDC2	sp|Q9BWH2|FUND2_HUMAN FUN14 domain-containing protein 2 OS=Homo sapiens GN=FUNDC2 PE=1 SV=2	3	3	16	0	1.17876e+08	0.958581	16	0.897738	16	0.754949	16	1.03209	16	0.973106	16	0.999743	16	0.998608	16	1.18864	16	1.12556	16	0.975601	16	-0.191785	-2.04071	0.0653496	0.228054
SCN1A	sp|P35498|SCN1A_HUMAN Sodium channel protein type 1 subunit alpha OS=Homo sapiens GN=SCN1A PE=1 SV=2	14	27	41	0	7.5981e+06	0.879773	15	0.885359	15	0.909488	15	1.08606	15	0.917795	15	1.04185	15	1.09886	15	1.14937	15	0.961863	15	1.06402	15	-0.191686	-2.42762	0.0330132	0.159156
SLC6A17	sp|Q9H1V8|S6A17_HUMAN Sodium-dependent neutral amino acid transporter SLC6A17 OS=Homo sapiens GN=SLC6A17 PE=1 SV=3	15	15	31	0	5.91015e+07	0.953778	31	0.833056	31	0.92816	31	1.07599	31	0.825507	31	0.936475	31	1.1549	31	0.972866	31	1.08574	31	1.13801	31	-0.19144	-2.01036	0.0688754	0.234343
ZRANB2	sp|O95218|ZRAB2_HUMAN Zinc finger Ran-binding domain-containing protein 2 OS=Homo sapiens GN=ZRANB2 PE=1 SV=2	8	8	10	0	6.1545e+06	0.801477	10	0.746489	10	0.879682	10	0.938338	10	1.16252	10	0.766374	10	0.861016	10	1.26359	10	1.28038	10	1.11059	10	-0.191223	-1.0601	0.311232	0.537326
PGAM5	sp|Q96HS1|PGAM5_HUMAN Serine/threonine-protein phosphatase PGAM5, mitochondrial OS=Homo sapiens GN=PGAM5 PE=1 SV=2	12	12	27	0	5.89942e+08	0.837108	27	0.892902	27	0.79881	26	1.04735	27	1.02772	27	0.885762	27	1.02255	27	1.27016	27	1.0728	27	0.946298	27	-0.19121	-1.78516	0.101074	0.283593
NAXD	sp|Q8IW45|NNRD_HUMAN ATP-dependent (S)-NAD(P)H-hydrate dehydratase OS=Homo sapiens GN=NAXD PE=1 SV=1	13	13	27	0	4.37924e+07	0.807433	27	0.772219	27	0.781444	27	0.972914	27	1.22686	27	0.794442	27	0.817908	27	1.08092	27	1.18296	26	1.25655	27	-0.191192	-1.11075	0.289751	0.515316
SNX12	sp|Q9UMY4|SNX12_HUMAN Sorting nexin-12 OS=Homo sapiens GN=SNX12 PE=1 SV=3	5	7	14	0	21098190	0.833691	11	1.02858	11	0.783443	11	1.06835	11	0.892491	11	0.961434	11	1.14208	11	0.992557	11	0.910997	11	1.11248	11	-0.19079	-1.86034	0.0890455	0.266554
PSMA5	sp|P28066|PSA5_HUMAN Proteasome subunit alpha type-5 OS=Homo sapiens GN=PSMA5 PE=1 SV=3	7	7	20	0	131297712	0.83456	20	0.758422	20	0.901586	19	1.06926	20	0.958031	20	0.864985	20	0.873064	20	1.18121	20	1.05877	20	1.24316	20	-0.190708	-1.44307	0.176145	0.387562
SLC25A11	sp|Q02978|M2OM_HUMAN Mitochondrial 2-oxoglutarate/malate carrier protein OS=Homo sapiens GN=SLC25A11 PE=1 SV=3	12	12	54	0	4.53781e+08	0.919953	54	0.894441	54	0.845404	54	1.06629	54	0.854196	54	1.13193	54	0.9667	54	1.14489	54	1.00699	54	1.0396	54	-0.19048	-2.62214	0.0232755	0.137199
PALMD	sp|Q9NP74|PALMD_HUMAN Palmdelphin OS=Homo sapiens GN=PALMD PE=1 SV=1	7	8	11	0	6995433	0.937236	8	0.931288	8	0.941068	8	1.02718	8	0.780169	8	0.964618	8	1.15983	9	0.962659	8	1.03752	8	1.15789	9	-0.190357	-2.28209	0.0427835	0.181613
ARPC3	sp|O15145|ARPC3_HUMAN Actin-related protein 2/3 complex subunit 3 OS=Homo sapiens GN=ARPC3 PE=1 SV=3	7	7	16	0	2.73362e+08	0.8609	16	0.902587	16	0.661564	15	1.17349	16	0.947001	16	1.01722	16	1.19663	16	1.16589	16	0.961149	16	0.841268	16	-0.190156	-1.39119	0.19095	0.407264
DYNLRB1	sp|Q9NP97|DLRB1_HUMAN Dynein light chain roadblock-type 1 OS=Homo sapiens GN=DYNLRB1 PE=1 SV=3	3	4	4	0	2.49696e+06	0.742853	3	1.0594	3	1.53317	3	0.845864	3	0.847458	3	0.963715	3	1.00316	3	1.3314	3	1.13605	3	1.08285	3	-0.189842	-1.00066	0.337939	0.564672
PYCARD	sp|Q9ULZ3|ASC_HUMAN Apoptosis-associated speck-like protein containing a CARD OS=Homo sapiens GN=PYCARD PE=1 SV=2	2	2	2	0	2289080	0.909144	2	0.778994	2	0.814288	2	1.1467	2	0.899643	2	0.736845	2	1.14	2	1.39316	2	1.2717	2	0.772129	2	-0.18925	-0.962876	0.355763	0.578094
EVL	sp|Q9UI08|EVL_HUMAN Ena/VASP-like protein OS=Homo sapiens GN=EVL PE=1 SV=2	11	11	17	0	1.02309e+07	1.06859	17	0.69623	17	0.869721	15	1.01173	17	0.928249	17	1.00897	16	1.04618	17	1.12192	17	1.02723	17	0.981189	17	-0.188948	-1.7068	0.115157	0.304641
ADCY5	sp|O95622|ADCY5_HUMAN Adenylate cyclase type 5 OS=Homo sapiens GN=ADCY5 PE=1 SV=3	7	10	10	0	6.55e+06	0.946226	7	0.879358	7	0.846192	7	1.07873	7	0.836726	7	1.09689	7	1.11582	7	0.975055	7	1.00275	7	1.10798	7	-0.188626	-2.58245	0.0250013	0.141297
COPS8	sp|Q99627|CSN8_HUMAN COP9 signalosome complex subunit 8 OS=Homo sapiens GN=COPS8 PE=1 SV=1	4	4	6	0	45776911	0.915228	4	0.811832	4	0.958581	6	1.01825	4	0.909667	4	1.018	4	1.11792	4	1.02382	4	0.986842	4	1.1458	4	-0.188621	-2.29015	0.0421766	0.180455
PLS1	sp|Q14651|PLSI_HUMAN Plastin-1 OS=Homo sapiens GN=PLS1 PE=1 SV=2	5	7	14	0	3.27368e+06	0.89957	5	0.839729	5	1.04748	5	1.03173	5	0.893291	5	1.06592	5	1.14605	5	1.12599	5	0.939087	5	1.12279	5	-0.188374	-2.31531	0.0403337	0.177052
DYNC1LI1	sp|Q9Y6G9|DC1L1_HUMAN Cytoplasmic dynein 1 light intermediate chain 1 OS=Homo sapiens GN=DYNC1LI1 PE=1 SV=3	22	22	40	0	5.73781e+07	0.891872	39	0.932753	40	0.847864	40	1.10201	40	0.844421	40	0.987102	40	1.22411	40	0.892998	40	1.0215	40	1.13577	40	-0.188219	-2.09855	0.0590937	0.215587
VTA1	sp|Q9NP79|VTA1_HUMAN Vacuolar protein sorting-associated protein VTA1 homolog OS=Homo sapiens GN=VTA1 PE=1 SV=1	8	8	20	0	52779080	0.849729	20	0.93598	20	0.972907	20	1.02011	20	0.876445	20	1.16481	20	1.21709	20	1.01219	20	0.936285	20	0.998886	20	-0.188	-2.39012	0.0353015	0.165056
PGBD5	sp|Q8N414|PGBD5_HUMAN PiggyBac transposable element-derived protein 5 OS=Homo sapiens GN=PGBD5 PE=1 SV=4	9	9	13	0	3.14387e+07	0.98062	13	0.933675	13	0.954708	13	0.956934	13	0.843583	13	1.21751	13	1.17145	13	0.996355	13	0.900826	13	1.08907	13	-0.187931	-2.22751	0.0471217	0.190485
EFNA3	sp|P52797|EFNA3_HUMAN Ephrin-A3 OS=Homo sapiens GN=EFNA3 PE=1 SV=1	2	2	2	0	4.88217e+06	0.971356	2	0.979813	2	0.77975	2	1.01302	2	0.897324	2	0.980768	2	1.01969	2	1.2344	2	1.05972	2	0.991804	2	-0.187882	-1.81226	0.0965775	0.27807
SARNP	sp|P82979|SARNP_HUMAN SAP domain-containing ribonucleoprotein OS=Homo sapiens GN=SARNP PE=1 SV=3	4	4	4	0	7.42021e+06	0.889467	4	0.64345	4	0.887191	4	1.0391	4	0.911988	4	0.721874	4	0.669879	4	1.84461	4	1.38246	4	0.808284	4	-0.187202	-0.690966	0.503534	0.704005
TMEM126B	sp|Q8IUX1|T126B_HUMAN Complex I assembly factor TMEM126B, mitochondrial OS=Homo sapiens GN=TMEM126B PE=1 SV=2	4	4	4	0	9.43608e+06	0.897528	4	0.84852	4	0.613641	4	1.33726	4	0.919659	4	1.00265	4	1.05852	4	1.08663	4	1.15203	4	0.93979	4	-0.187159	-1.1651	0.267985	0.490808
FAT3	sp|Q8TDW7|FAT3_HUMAN Protocadherin Fat 3 OS=Homo sapiens GN=FAT3 PE=2 SV=2	18	18	19	0	6.89096e+06	0.850408	19	0.914227	19	0.887794	18	0.984631	19	0.988774	19	1.07777	19	1.02416	19	1.12363	19	1.07599	19	0.930092	19	-0.186887	-2.43598	0.0325232	0.157903
ATP6V1A	sp|P38606|VATA_HUMAN V-type proton ATPase catalytic subunit A OS=Homo sapiens GN=ATP6V1A PE=1 SV=2	38	38	248	0	6.53307e+08	0.890133	245	0.874028	245	0.859628	237	1.1264	246	0.880927	245	1.04845	244	1.09194	245	1.01707	245	1.00478	245	1.07341	245	-0.186806	-2.35236	0.0377606	0.171409
AMDHD2	sp|Q9Y303|NAGA_HUMAN N-acetylglucosamine-6-phosphate deacetylase OS=Homo sapiens GN=AMDHD2 PE=1 SV=2	2	2	3	0	5.23766e+06	0.675382	3	1.22533	3	1.12679	3	0.911444	3	0.900897	3	0.864109	3	0.959053	3	1.19578	3	1.22683	3	1.10324	3	-0.186721	-1.16225	0.269094	0.492108
PDHX	sp|O00330|ODPX_HUMAN Pyruvate dehydrogenase protein X component, mitochondrial OS=Homo sapiens GN=PDHX PE=1 SV=3	23	23	64	0	1.52727e+08	0.915861	64	0.937189	64	0.867502	60	1.04395	64	0.883546	64	1.05495	64	1.01135	64	1.11728	64	0.978657	64	1.0843	64	-0.18652	-2.93154	0.0133033	0.107606
SV2A	sp|Q7L0J3|SV2A_HUMAN Synaptic vesicle glycoprotein 2A OS=Homo sapiens GN=SV2A PE=1 SV=1	16	18	148	0	3.43969e+08	0.965265	145	0.873798	145	0.885906	136	1.09572	145	0.826906	144	1.06179	145	1.10179	145	0.999042	144	1.03335	145	1.09183	145	-0.186468	-2.51955	0.0279964	0.148292
KLC2	sp|Q9H0B6|KLC2_HUMAN Kinesin light chain 2 OS=Homo sapiens GN=KLC2 PE=1 SV=1	12	16	29	0	56996917	0.904317	17	0.913723	17	0.916043	16	1.08369	17	0.860368	17	1.10598	17	1.12379	17	1.02938	17	0.996846	17	1.06238	17	-0.186457	-2.59007	0.0246607	0.1403
ISPD	sp|A4D126|ISPD_HUMAN D-ribitol-5-phosphate cytidylyltransferase OS=Homo sapiens GN=ISPD PE=1 SV=2	6	6	7	0	1.5957e+07	0.780991	7	0.927038	7	1.15466	6	0.924933	7	0.889851	7	1.12288	7	1.05859	7	1.0057	7	1.00697	7	0.969711	7	-0.186142	-1.76545	0.104462	0.289177
ADD2	sp|P35612|ADDB_HUMAN Beta-adducin OS=Homo sapiens GN=ADD2 PE=1 SV=3	37	39	169	0	2.35555e+08	0.993603	153	0.847374	153	0.829951	147	1.041	153	0.887623	153	1.02449	153	1.09846	153	1.0841	153	0.952129	153	1.0637	153	-0.185911	-2.52594	0.0276767	0.14751
SUCLA2	sp|Q9P2R7|SUCB1_HUMAN Succinate--CoA ligase [ADP-forming] subunit beta, mitochondrial OS=Homo sapiens GN=SUCLA2 PE=1 SV=3	23	23	121	0	5.72671e+08	0.926514	121	0.992773	121	0.851197	120	1.01785	121	0.850154	121	1.10571	121	1.07124	121	1.06604	121	0.93082	121	1.08156	121	-0.185697	-2.60263	0.0241087	0.139002
TRAPPC4	sp|Q9Y296|TPPC4_HUMAN Trafficking protein particle complex subunit 4 OS=Homo sapiens GN=TRAPPC4 PE=1 SV=1	8	8	12	0	26317856	0.829582	12	0.987263	12	0.960223	12	1.01868	12	0.91469	12	1.134	12	1.03698	12	1.09218	12	1.0281	12	1.07477	12	-0.185637	-2.67871	0.0210171	0.131213
DNM1	sp|Q05193|DYN1_HUMAN Dynamin-1 OS=Homo sapiens GN=DNM1 PE=1 SV=2	48	63	357	0	1102754880	0.944357	262	0.910599	261	0.856184	255	1.07944	262	0.82835	262	1.08684	262	1.15701	262	0.971658	262	0.951709	262	1.08296	262	-0.185591	-2.16383	0.052713	0.20236
AKAP12	sp|Q02952|AKA12_HUMAN A-kinase anchor protein 12 OS=Homo sapiens GN=AKAP12 PE=1 SV=4	70	70	153	0	136302216	1.13167	151	0.89583	151	0.919727	138	0.863533	151	0.873099	152	1.04957	147	1.01529	151	1.00907	151	0.97597	151	1.26653	151	-0.185368	-2.01232	0.0686419	0.234048
HLCS	sp|P50747|BPL1_HUMAN Biotin--protein ligase OS=Homo sapiens GN=HLCS PE=1 SV=1	8	8	12	0	1.22853e+07	0.929273	12	0.958005	12	0.968711	12	0.982461	12	0.84489	12	1.1242	12	1.10687	12	0.962548	12	0.942865	12	1.18055	12	-0.185307	-2.49858	0.0290711	0.150769
AP3D1	sp|O14617|AP3D1_HUMAN AP-3 complex subunit delta-1 OS=Homo sapiens GN=AP3D1 PE=1 SV=1	40	40	82	0	8.94513e+07	0.98143	82	0.916156	82	0.911978	80	0.975614	82	0.862468	82	1.06575	82	1.16244	82	0.951945	82	0.983819	82	1.13181	82	-0.185274	-2.70964	0.019875	0.128678
ARHGAP44	sp|Q17R89|RHG44_HUMAN Rho GTPase-activating protein 44 OS=Homo sapiens GN=ARHGAP44 PE=1 SV=1	18	18	37	0	2.01922e+08	0.923144	37	0.927495	37	0.934429	37	1.00447	37	0.885566	37	1.12818	37	1.14459	37	1.01141	37	0.954867	37	1.06568	37	-0.185259	-2.78454	0.0173578	0.121272
FAM49B	sp|Q9NUQ9|FA49B_HUMAN Protein FAM49B OS=Homo sapiens GN=FAM49B PE=1 SV=1	11	16	66	0	179321616	1.00032	49	0.829977	49	0.751202	47	1.08364	49	0.898045	48	1.05726	49	1.19367	49	0.922913	49	0.951331	48	1.07264	49	-0.185128	-1.76035	0.105355	0.290658
KIRREL3	sp|Q8IZU9|KIRR3_HUMAN Kin of IRRE-like protein 3 OS=Homo sapiens GN=KIRREL3 PE=1 SV=1	7	7	8	0	16166284	1.03602	8	0.851555	8	0.857647	8	1.03396	8	0.905781	8	1.17075	8	1.05048	8	1.11873	8	0.942334	8	0.97375	8	-0.184935	-1.98229	0.0722934	0.239951
GARS	sp|P41250|GARS_HUMAN Glycine--tRNA ligase OS=Homo sapiens GN=GARS PE=1 SV=3	23	23	58	0	2.21055e+08	0.873625	58	0.969679	58	0.92457	58	1.02808	58	0.887361	58	1.04392	58	1.07866	58	1.07198	58	0.983045	58	1.11132	58	-0.184795	-3.06896	0.0103749	0.098986
MIEF1	sp|Q9NQG6|MID51_HUMAN Mitochondrial dynamics protein MID51 OS=Homo sapiens GN=MIEF1 PE=1 SV=1	2	2	3	0	4.64283e+06	1.00979	3	0.850583	3	0.941577	3	1.05784	3	0.86434	3	1.1187	3	1.09738	3	1.14312	3	0.957357	3	1.04679	3	-0.184745	-2.19661	0.0497597	0.196093
PTGES2	sp|Q9H7Z7|PGES2_HUMAN Prostaglandin E synthase 2 OS=Homo sapiens GN=PTGES2 PE=1 SV=1	14	14	28	0	77390280	0.840472	28	0.859085	28	0.701587	28	1.21429	28	0.977834	28	0.849597	28	0.977857	28	1.28054	28	1.11241	28	0.973263	28	-0.184728	-1.18144	0.261694	0.483992
GRM8	sp|O00222|GRM8_HUMAN Metabotropic glutamate receptor 8 OS=Homo sapiens GN=GRM8 PE=2 SV=2	4	4	4	0	2.23771e+06	0.907179	4	0.694709	4	0.880393	4	1.25125	4	0.8414	4	0.865135	4	1.20355	4	1.00433	4	1.01961	4	1.08939	4	-0.184445	-1.29007	0.222802	0.445725
SEZ6	sp|Q53EL9|SEZ6_HUMAN Seizure protein 6 homolog OS=Homo sapiens GN=SEZ6 PE=1 SV=2	2	2	2	0	3.17628e+06	0.965724	2	1.1333	2	0.775375	2	1.09923	2	0.730873	2	0.971105	2	0.967997	2	1.24442	2	0.983845	2	1.08819	2	-0.184427	-1.23373	0.24235	0.466582
VPS37B	sp|Q9H9H4|VP37B_HUMAN Vacuolar protein sorting-associated protein 37B OS=Homo sapiens GN=VPS37B PE=1 SV=1	3	3	3	0	7.93922e+06	0.884932	3	0.936646	3	0.87291	3	0.970201	3	0.955621	3	0.934072	3	1.10734	3	1.14166	3	1.1205	3	1.00454	3	-0.184199	-2.44418	0.0320494	0.157471
CACYBP	sp|Q9HB71|CYBP_HUMAN Calcyclin-binding protein OS=Homo sapiens GN=CACYBP PE=1 SV=2	14	14	65	0	112735472	0.738676	65	0.917206	64	0.709092	63	1.1622	64	1.04289	64	0.720472	65	1.07783	65	1.0809	64	1.04356	65	1.20427	65	-0.184171	-1.13383	0.280349	0.505222
ELOB	sp|Q15370|ELOB_HUMAN Elongin-B OS=Homo sapiens GN=ELOB PE=1 SV=1	4	4	14	0	9.81611e+07	0.812133	14	1.0706	14	0.981253	14	0.981836	14	0.924959	13	1.11408	14	1.05351	14	1.13761	14	1.03078	14	0.978283	14	-0.184055	-2.34569	0.0382121	0.17234
PSMB1	sp|P20618|PSB1_HUMAN Proteasome subunit beta type-1 OS=Homo sapiens GN=PSMB1 PE=1 SV=2	10	10	33	0	6.26326e+07	0.843258	33	0.798905	33	0.926687	32	1.05846	33	0.979638	33	0.80212	33	0.832611	33	1.27263	33	1.19258	33	1.21359	33	-0.183943	-1.20815	0.251668	0.475497
ITPA	sp|Q9BY32|ITPA_HUMAN Inosine triphosphate pyrophosphatase OS=Homo sapiens GN=ITPA PE=1 SV=2	5	5	6	0	1.98276e+07	0.810647	6	0.962133	6	0.773501	6	1.28929	6	0.735087	6	0.819512	6	1.06906	6	1.34049	6	1.07449	6	0.949672	6	-0.183922	-1.06674	0.30835	0.534502
IGHG2	sp|P01859|IGHG2_HUMAN Immunoglobulin heavy constant gamma 2 OS=Homo sapiens GN=IGHG2 PE=1 SV=2	3	8	38	0	3.97785e+07	0.628602	9	1.00081	9	1.31238	9	1.1536	9	0.558829	9	0.841114	9	0.614461	9	1.01954	9	1.01132	9	2.02289	9	-0.183847	-0.582978	0.571359	0.751885
SEPHS1	sp|P49903|SPS1_HUMAN Selenide, water dikinase 1 OS=Homo sapiens GN=SEPHS1 PE=1 SV=2	4	4	6	0	5.18383e+06	0.770899	6	0.847326	6	0.846796	6	1.00933	6	1.1277	6	0.921945	6	0.941698	6	1.23296	6	1.05345	6	1.02678	6	-0.183739	-1.46332	0.170635	0.381609
KLHL3	sp|Q9UH77|KLHL3_HUMAN Kelch-like protein 3 OS=Homo sapiens GN=KLHL3 PE=1 SV=2	2	2	2	0	1760155	0.96045	2	0.864489	2	0.995752	2	1.05554	2	0.87015	2	1.14776	2	1.08695	2	1.08404	2	1.02931	2	1.01455	2	-0.183633	-2.15514	0.0535227	0.203262
ACOX1	sp|Q15067|ACOX1_HUMAN Peroxisomal acyl-coenzyme A oxidase 1 OS=Homo sapiens GN=ACOX1 PE=1 SV=3	12	12	14	0	10563332	0.984819	14	0.836638	14	0.952588	14	0.854425	14	1.13447	14	1.19632	14	1.06963	14	0.948395	14	1.04937	14	1.0479	14	-0.183483	-1.99783	0.0703819	0.236768
UBE2L6	sp|O14933|UB2L6_HUMAN Ubiquitin/ISG15-conjugating enzyme E2 L6 OS=Homo sapiens GN=UBE2L6 PE=1 SV=4	2	2	2	0	5739453	1.06729	2	0.856281	2	0.937823	2	0.840965	2	0.957494	2	0.844709	2	1.11087	2	1.0455	2	1.00062	2	1.26956	2	-0.182895	-1.54121	0.15079	0.35539
PPP1CC	sp|P36873|PP1G_HUMAN Serine/threonine-protein phosphatase PP1-gamma catalytic subunit OS=Homo sapiens GN=PPP1CC PE=1 SV=1	3	7	27	0	3.1046e+07	0.757202	12	0.974413	12	0.835858	12	1.01165	12	0.994082	12	0.912932	12	0.995899	12	1.18258	12	1.03578	12	1.0811	12	-0.182861	-1.68609	0.119162	0.311053
LRRC73	sp|Q5JTD7|LRC73_HUMAN Leucine-rich repeat-containing protein 73 OS=Homo sapiens GN=LRRC73 PE=2 SV=1	2	2	3	0	22777675	0.94663	3	0.877893	3	0.850585	3	1.1035	3	0.839968	3	1.06132	3	1.08531	3	1.09694	3	0.897227	3	1.08529	3	-0.182397	-1.68289	0.119791	0.312028
NDUFAF3	sp|Q9BU61|NDUF3_HUMAN NADH dehydrogenase [ubiquinone] 1 alpha subcomplex assembly factor 3 OS=Homo sapiens GN=NDUFAF3 PE=1 SV=1	6	6	12	0	24180286	0.862979	12	0.887877	12	0.880341	12	1.04886	12	1.03546	12	0.959592	12	0.919597	12	1.1321	12	1.25342	12	0.995397	12	-0.182361	-2.03049	0.0665181	0.230064
BCAS3	sp|Q9H6U6|BCAS3_HUMAN Breast carcinoma-amplified sequence 3 OS=Homo sapiens GN=BCAS3 PE=1 SV=3	13	13	16	0	2.80944e+07	0.982038	16	0.872062	16	0.883212	16	1.07368	16	0.859204	16	1.08148	16	1.06718	16	1.08281	16	1.01238	16	1.0468	16	-0.181983	-2.34753	0.0380873	0.17234
TTC9	sp|Q92623|TTC9A_HUMAN Tetratricopeptide repeat protein 9A OS=Homo sapiens GN=TTC9 PE=1 SV=3	3	3	5	0	5.40914e+06	0.773582	5	0.939255	5	0.879522	5	1.04933	5	0.833313	5	0.95176	5	1.08583	5	1.06575	5	0.99474	5	1.03962	5	-0.181604	-1.74738	0.107659	0.294293
CMBL	sp|Q96DG6|CMBL_HUMAN Carboxymethylenebutenolidase homolog OS=Homo sapiens GN=CMBL PE=1 SV=1	8	8	22	0	1.15589e+08	0.720104	22	1.21892	22	0.998044	22	1.02511	22	0.838319	22	1.10415	22	1.08743	22	1.1743	22	0.944264	22	1.01745	22	-0.181419	-1.50481	0.159802	0.367628
KIAA0513	sp|O60268|K0513_HUMAN Uncharacterized protein KIAA0513 OS=Homo sapiens GN=KIAA0513 PE=1 SV=1	12	12	43	0	181143184	0.965756	43	0.894711	43	0.819902	43	1.07329	43	0.870704	43	0.99846	43	1.14189	43	1.01392	43	0.925228	43	1.04828	43	-0.18121	-1.99275	0.0710015	0.23771
COX6B1	sp|P14854|CX6B1_HUMAN Cytochrome c oxidase subunit 6B1 OS=Homo sapiens GN=COX6B1 PE=1 SV=2	2	2	8	0	29935576	0.887832	8	0.836048	8	0.902224	8	0.913387	8	1.01375	8	0.745249	8	0.910225	8	1.47418	8	1.35754	8	0.872559	8	-0.181183	-1.00253	0.337074	0.563869
TTR	sp|P02766|TTHY_HUMAN Transthyretin OS=Homo sapiens GN=TTR PE=1 SV=1	2	2	2	0	1.04433e+07	0.718795	2	1.19635	2	0.923883	2	0.998294	2	0.93915	2	1.12109	2	0.980571	2	1.05684	2	1.10386	2	1.09158	2	-0.180777	-1.43308	0.178916	0.39152
COX4I1	sp|P13073|COX41_HUMAN Cytochrome c oxidase subunit 4 isoform 1, mitochondrial OS=Homo sapiens GN=COX4I1 PE=1 SV=1	15	15	157	0	482825408	0.923258	155	0.923901	156	0.816165	143	1.10488	156	0.877512	156	1.01428	155	1.01476	156	1.04421	156	1.08549	155	1.06797	156	-0.180489	-2.32948	0.0393305	0.174532
CDH9	sp|Q9ULB4|CADH9_HUMAN Cadherin-9 OS=Homo sapiens GN=CDH9 PE=2 SV=2	11	15	22	0	1.77327e+07	1.01124	16	0.931003	16	0.940828	16	1.11471	16	0.779928	16	1.11734	16	1.03266	16	1.07422	16	1.04106	16	1.06783	16	-0.180306	-2.06586	0.0625565	0.222389
TOM1	sp|O60784|TOM1_HUMAN Target of Myb protein 1 OS=Homo sapiens GN=TOM1 PE=1 SV=2	14	14	24	0	5.52973e+07	0.925264	23	0.935345	23	0.889618	23	0.926027	23	0.913534	23	0.984093	23	1.21395	23	0.985162	23	1.02837	23	1.05577	23	-0.180301	-2.44095	0.0322349	0.157694
GGA1	sp|Q9UJY5|GGA1_HUMAN ADP-ribosylation factor-binding protein GGA1 OS=Homo sapiens GN=GGA1 PE=1 SV=1	8	9	15	0	14700618	1.00781	13	0.924751	13	0.969982	13	0.986436	13	0.881297	13	0.961626	13	1.1028	13	1.1518	13	1.01531	13	1.06011	13	-0.180238	-2.67466	0.0211713	0.13137
C12orf45	sp|Q8N5I9|CL045_HUMAN Uncharacterized protein C12orf45 OS=Homo sapiens GN=C12orf45 PE=1 SV=2	2	2	2	0	1170871	0.890901	2	0.89052	2	1.49106	2	0.852354	2	0.904485	2	1.47823	2	1.10017	2	1.07842	2	1.09856	2	0.866659	2	-0.180233	-1.07317	0.305577	0.532196
BPGM	sp|P07738|PMGE_HUMAN Bisphosphoglycerate mutase OS=Homo sapiens GN=BPGM PE=1 SV=2	8	8	15	0	5.07479e+06	0.881144	15	0.930505	15	1.00439	14	0.993326	15	0.907708	15	1.05657	15	1.14965	15	1.03074	15	0.926652	15	1.00064	15	-0.180216	-3.03736	0.0109849	0.100805
CES1	sp|P23141|EST1_HUMAN Liver carboxylesterase 1 OS=Homo sapiens GN=CES1 PE=1 SV=2	3	3	3	0	9.54363e+06	0.787863	3	1.00728	3	1.21915	3	0.883868	3	1.03749	3	1.15003	3	0.944852	3	0.917213	3	1.89789	3	0.912446	3	-0.180126	-0.925908	0.373846	0.594728
TTC19	sp|Q6DKK2|TTC19_HUMAN Tetratricopeptide repeat protein 19, mitochondrial OS=Homo sapiens GN=TTC19 PE=1 SV=4	7	7	9	0	7.63511e+06	0.942731	9	0.888315	9	0.837947	8	1.00515	9	0.916556	9	1.0337	9	0.848642	9	1.67471	9	1.07525	9	0.737041	9	-0.180056	-0.970841	0.35195	0.576704
PPIB	sp|P23284|PPIB_HUMAN Peptidyl-prolyl cis-trans isomerase B OS=Homo sapiens GN=PPIB PE=1 SV=2	14	14	47	0	1.60023e+08	0.675156	47	1.16745	47	0.908322	46	1.01702	47	0.942495	47	0.866364	47	1.11451	47	1.01785	47	1.23029	47	1.10044	47	-0.179919	-1.28261	0.225314	0.448283
PHYH	sp|O14832|PAHX_HUMAN Phytanoyl-CoA dioxygenase, peroxisomal OS=Homo sapiens GN=PHYH PE=1 SV=1	2	2	2	0	5.09469e+06	0.853498	2	0.828689	2	0.959211	2	1.02631	2	1.05733	2	1.06532	2	0.980235	2	1.14561	2	1.11665	2	1.02494	2	-0.179818	-1.80993	0.0969563	0.27807
DCX	sp|O43602|DCX_HUMAN Neuronal migration protein doublecortin OS=Homo sapiens GN=DCX PE=1 SV=4	2	5	11	0	4393067	0.874655	2	0.9436	2	0.594664	2	1.31052	2	0.912161	2	0.950903	2	1.03674	2	1.04966	2	0.982689	2	1.05972	2	-0.179818	-1.04181	0.319275	0.544799
SLC1A2	sp|P43004|EAA2_HUMAN Excitatory amino acid transporter 2 OS=Homo sapiens GN=SLC1A2 PE=1 SV=2	21	21	309	0	2.54735e+09	0.994003	307	0.877955	306	0.945852	283	0.915508	306	0.878122	307	1.1713	307	1.18439	307	0.975939	307	0.895109	307	0.980157	307	-0.179601	-2.09331	0.0596371	0.216494
LRRC75A	sp|Q8NAA5|LR75A_HUMAN Leucine-rich repeat-containing protein 75A OS=Homo sapiens GN=LRRC75A PE=2 SV=2	7	7	7	0	5.98621e+06	0.934363	7	0.887563	7	0.844829	7	0.920493	7	0.946589	7	1.00209	7	1.07532	7	1.13652	7	1.00263	7	1.03784	7	-0.179584	-2.34019	0.0385883	0.172563
STOML2	sp|Q9UJZ1|STML2_HUMAN Stomatin-like protein 2, mitochondrial OS=Homo sapiens GN=STOML2 PE=1 SV=1	13	13	31	0	217124144	0.945469	31	0.885126	31	0.661805	30	1.10624	31	0.981267	31	0.895877	31	0.967233	31	1.21412	31	1.08253	31	1.02359	31	-0.179562	-1.48599	0.164639	0.374956
PSMA6	sp|P60900|PSA6_HUMAN Proteasome subunit alpha type-6 OS=Homo sapiens GN=PSMA6 PE=1 SV=1	9	9	19	0	9.008e+07	0.803576	19	0.849536	19	1.09757	19	1.10665	19	0.906849	19	0.894669	19	0.914832	19	1.1904	19	1.09012	19	1.24078	19	-0.17953	-1.40088	0.18811	0.403321
FCHO1	sp|O14526|FCHO1_HUMAN F-BAR domain only protein 1 OS=Homo sapiens GN=FCHO1 PE=1 SV=2	2	2	2	0	1.84386e+06	0.874743	2	0.915981	2	0.786655	2	1.21094	2	0.907412	2	1.07259	2	0.954934	2	0.859926	2	1.22588	2	1.19866	2	-0.179337	-1.32561	0.211143	0.433901
USP12	sp|O75317|UBP12_HUMAN Ubiquitin carboxyl-terminal hydrolase 12 OS=Homo sapiens GN=USP12 PE=1 SV=2	1	4	6	0	7548348	1.15187	1	0.875164	1	0.65034	1	0.926775	1	1.06474	1	1.17715	1	1.08716	1	1.00852	1	1.08393	1	0.861565	1	-0.179215	-1.15798	0.270763	0.494149
VDAC3	sp|Q9Y277|VDAC3_HUMAN Voltage-dependent anion-selective channel protein 3 OS=Homo sapiens GN=VDAC3 PE=1 SV=1	13	13	111	0	1.06865e+09	0.931193	110	0.913906	110	0.854843	105	1.07572	110	0.88172	110	1.10469	111	0.964934	110	1.18108	110	1.07055	111	0.987306	110	-0.179164	-2.20234	0.0492604	0.194754
APCS	sp|P02743|SAMP_HUMAN Serum amyloid P-component OS=Homo sapiens GN=APCS PE=1 SV=2	5	5	11	0	44219548	0.841362	11	1.02136	11	0.804409	11	1.20102	11	0.649981	11	0.693812	11	1.07422	11	0.803705	11	0.992619	11	1.59322	11	-0.179055	-0.787757	0.447049	0.656101
ZDHHC20	sp|Q5W0Z9|ZDH20_HUMAN Probable palmitoyltransferase ZDHHC20 OS=Homo sapiens GN=ZDHHC20 PE=1 SV=1	1	2	2	0	4112034	0.961632	1	1.10046	1	0.792232	1	0.968673	1	0.892612	1	0.996051	1	1.06704	1	0.904139	1	1.324	1	1.06085	1	-0.179031	-1.44529	0.175533	0.387008
WNK2	sp|Q9Y3S1|WNK2_HUMAN Serine/threonine-protein kinase WNK2 OS=Homo sapiens GN=WNK2 PE=1 SV=4	23	29	42	0	4.56093e+07	0.960031	31	0.85648	31	0.902066	29	0.993445	31	0.926943	31	1.05463	31	1.00286	31	1.10257	31	1.06286	31	1.04956	31	-0.178896	-3.0285	0.0111624	0.101026
MRPL46	sp|Q9H2W6|RM46_HUMAN 39S ribosomal protein L46, mitochondrial OS=Homo sapiens GN=MRPL46 PE=1 SV=1	5	5	5	0	2.93722e+07	0.906369	5	0.943083	5	0.787522	5	1.13207	5	0.921393	5	0.993454	5	0.94466	5	1.46515	5	0.993848	5	0.86285	5	-0.178484	-1.27729	0.22712	0.450377
APBA1	sp|Q02410|APBA1_HUMAN Amyloid-beta A4 precursor protein-binding family A member 1 OS=Homo sapiens GN=APBA1 PE=1 SV=3	15	16	29	0	2.07542e+07	0.938958	26	0.93395	26	0.952184	24	0.919994	26	0.868509	26	1.03827	26	1.10579	26	1.02776	26	1.02287	26	1.0556	26	-0.178196	-3.4048	0.00566587	0.0826405
RBP1	sp|P09455|RET1_HUMAN Retinol-binding protein 1 OS=Homo sapiens GN=RBP1 PE=1 SV=2	11	11	23	0	79206538	0.599496	23	1.12378	23	0.853927	23	0.946887	23	0.996188	23	0.906332	23	1.06898	23	0.940852	23	0.937165	23	1.2364	23	-0.17812	-1.16409	0.268376	0.491089
ENO3	sp|P13929|ENOB_HUMAN Beta-enolase OS=Homo sapiens GN=ENO3 PE=1 SV=5	2	4	34	0	16158565	0.860299	4	0.780693	4	1.27123	4	1.06743	4	0.87366	4	0.947421	4	1.03155	4	1.16691	4	1.25178	4	1.04568	4	-0.178057	-1.33443	0.208331	0.429931
ABCA7	sp|Q8IZY2|ABCA7_HUMAN ATP-binding cassette sub-family A member 7 OS=Homo sapiens GN=ABCA7 PE=1 SV=3	2	2	2	0	2.01414e+06	0.877647	2	0.916905	2	0.857259	2	1.08275	2	0.92634	2	1.18302	2	1.05755	2	1.11152	2	0.960953	2	1.00724	2	-0.177935	-1.92233	0.0801275	0.252558
DIRAS1	sp|O95057|DIRA1_HUMAN GTP-binding protein Di-Ras1 OS=Homo sapiens GN=DIRAS1 PE=1 SV=1	9	9	16	0	1.36713e+08	0.901762	16	0.851745	16	0.905073	16	1.07332	16	0.886855	16	1.14895	16	1.08939	16	1.00681	16	0.979715	16	1.04241	16	-0.177916	-2.39265	0.0351427	0.164523
BCAR1	sp|P56945|BCAR1_HUMAN Breast cancer anti-estrogen resistance protein 1 OS=Homo sapiens GN=BCAR1 PE=1 SV=2	9	9	11	0	4237445	0.975998	11	0.923285	11	0.870214	10	0.958992	11	0.982957	11	0.963336	11	1.06488	11	1.05975	11	1.08035	11	1.125	11	-0.17779	-2.8933	0.0142566	0.110822
TBCE	sp|Q15813|TBCE_HUMAN Tubulin-specific chaperone E OS=Homo sapiens GN=TBCE PE=1 SV=1	13	13	19	0	3.14201e+07	0.83523	19	0.997407	19	0.887068	19	0.960962	19	0.936277	19	1.07016	19	1.1461	19	0.988662	19	0.936538	19	1.13615	19	-0.177741	-2.22545	0.0472929	0.190706
DNAJA4	sp|Q8WW22|DNJA4_HUMAN DnaJ homolog subfamily A member 4 OS=Homo sapiens GN=DNAJA4 PE=1 SV=1	14	14	23	0	9.07296e+07	0.933772	23	0.810221	23	0.847694	23	1.09329	23	0.947451	23	0.989012	23	1.11647	23	1.04267	23	0.990286	23	1.09136	23	-0.177722	-2.14168	0.0548008	0.205981
TIMMDC1	sp|Q9NPL8|TIDC1_HUMAN Complex I assembly factor TIMMDC1, mitochondrial OS=Homo sapiens GN=TIMMDC1 PE=1 SV=2	6	6	8	0	3503437	0.961483	8	0.813069	8	0.744497	7	1.01598	8	1.10443	8	0.907281	8	0.947375	8	1.07538	8	1.21705	8	1.03213	8	-0.17766	-1.53964	0.15117	0.355522
AGL	sp|P35573|GDE_HUMAN Glycogen debranching enzyme OS=Homo sapiens GN=AGL PE=1 SV=3	46	46	67	0	7.25837e+07	0.758531	67	1.00488	67	1.03738	66	0.986079	67	0.927927	67	0.955075	67	1.1886	67	1.04703	67	1.09237	67	1.03443	67	-0.177634	-1.85562	0.0897604	0.268008
PSMA1	sp|P25786|PSA1_HUMAN Proteasome subunit alpha type-1 OS=Homo sapiens GN=PSMA1 PE=1 SV=1	13	13	32	0	6.02144e+07	0.81105	32	0.987208	32	0.932413	32	1.02025	32	0.888488	32	1.03962	32	1.10288	32	0.969165	32	0.99767	32	1.20851	32	-0.177603	-2.06889	0.0622276	0.221826
BTBD17	sp|A6NE02|BTBDH_HUMAN BTB/POZ domain-containing protein 17 OS=Homo sapiens GN=BTBD17 PE=3 SV=1	3	3	3	0	2.90344e+06	0.977948	3	0.543097	3	1.01401	3	1.37204	3	0.928257	3	1.08802	3	1.06687	3	1.40088	3	0.942559	3	0.769953	3	-0.177533	-0.842316	0.417082	0.633716
CAT	sp|P04040|CATA_HUMAN Catalase OS=Homo sapiens GN=CAT PE=1 SV=3	16	16	33	0	4.2777e+07	0.718105	32	0.778909	32	1.6673	32	0.871731	32	1.02209	32	0.974245	32	0.839495	32	1.18041	32	1.34032	32	1.20527	32	-0.176998	-0.827548	0.425059	0.63855
SLC8A2	sp|Q9UPR5|NAC2_HUMAN Sodium/calcium exchanger 2 OS=Homo sapiens GN=SLC8A2 PE=2 SV=2	25	25	145	0	348539072	0.937754	143	0.964697	143	0.878934	134	1.03861	144	0.840686	143	1.15295	143	1.14126	143	1.03242	143	0.942253	143	0.997665	144	-0.176931	-2.28993	0.0421933	0.180455
UBFD1	sp|O14562|UBFD1_HUMAN Ubiquitin domain-containing protein UBFD1 OS=Homo sapiens GN=UBFD1 PE=1 SV=2	5	5	7	0	21761736	0.926358	7	1.03146	7	0.888505	7	0.998789	7	0.901666	7	1.00409	7	1.0779	7	1.15433	7	1.03573	7	1.07209	7	-0.176858	-2.6026	0.0241099	0.139002
LIMK1	sp|P53667|LIMK1_HUMAN LIM domain kinase 1 OS=Homo sapiens GN=LIMK1 PE=1 SV=3	5	5	7	0	5.38053e+06	0.900429	7	0.902743	7	1.09128	7	1.07183	7	0.874708	7	1.07576	7	1.16452	7	1.089	7	0.990161	7	1.01588	7	-0.176707	-1.88156	0.0858955	0.261508
CLDND1	sp|Q9NY35|CLDN1_HUMAN Claudin domain-containing protein 1 OS=Homo sapiens GN=CLDND1 PE=1 SV=1	6	6	8	0	28396837	0.892526	8	0.901537	8	0.925437	8	1.00861	8	0.924129	8	1.08168	8	1.01881	8	0.936122	8	1.1476	8	1.10463	8	-0.176559	-2.36911	0.0366502	0.168246
KCNC1	sp|P48547|KCNC1_HUMAN Potassium voltage-gated channel subfamily C member 1 OS=Homo sapiens GN=KCNC1 PE=1 SV=1	3	4	4	0	1.22342e+07	0.864896	3	0.930255	3	0.827806	3	0.969968	3	0.997198	3	1.0039	3	1.09488	3	0.928441	3	1.04582	3	1.05195	3	-0.176444	-2.16005	0.0530634	0.20236
AP2A1	sp|O95782|AP2A1_HUMAN AP-2 complex subunit alpha-1 OS=Homo sapiens GN=AP2A1 PE=1 SV=3	37	49	184	0	228721072	0.953837	126	0.909292	126	0.849508	122	1.05219	126	0.833686	126	1.04894	126	1.1774	126	0.993643	126	0.936587	126	1.05129	126	-0.176384	-2.3099	0.0407236	0.177698
TARS	sp|P26639|SYTC_HUMAN Threonine--tRNA ligase, cytoplasmic OS=Homo sapiens GN=TARS PE=1 SV=3	21	22	48	0	4.35984e+07	0.813105	45	1.03621	45	1.04025	45	0.968357	45	0.858264	45	1.11153	45	1.12877	45	1.03659	45	0.955327	45	1.17302	45	-0.176349	-1.99587	0.070621	0.237196
RAB4B	sp|P61018|RAB4B_HUMAN Ras-related protein Rab-4B OS=Homo sapiens GN=RAB4B PE=1 SV=1	6	9	24	0	3.40831e+07	0.933576	13	0.966707	13	0.843404	13	1.04508	13	0.964559	13	0.977932	13	0.99672	13	1.05924	13	1.15951	13	1.05564	13	-0.176083	-2.39498	0.0349969	0.164208
PKM	sp|P14618|KPYM_HUMAN Pyruvate kinase PKM OS=Homo sapiens GN=PKM PE=1 SV=4	46	47	574	0	3.736e+09	0.771998	542	0.894434	541	0.878223	519	1.02148	542	1.0523	540	0.95078	543	1.02673	542	1.0864	540	1.02491	542	1.11045	543	-0.17594	-1.85447	0.0899362	0.268233
ATP6V1C1	sp|P21283|VATC1_HUMAN V-type proton ATPase subunit C 1 OS=Homo sapiens GN=ATP6V1C1 PE=1 SV=4	25	26	110	0	478461744	0.906747	107	0.903574	107	0.852544	106	1.12287	107	0.85706	107	1.03925	107	1.13469	107	1.0595	107	0.991689	107	1.03414	107	-0.175821	-2.19408	0.0499823	0.196439
IL1RAP	sp|Q9NPH3-5|IL1AP_HUMAN Isoform 4 of Interleukin-1 receptor accessory protein OS=Homo sapiens GN=IL1RAP	10	10	13	0	1.08179e+07	1.01533	13	0.90154	13	0.918607	13	1.01188	13	0.859744	13	1.13413	13	1.16485	13	1.08079	13	0.922329	13	0.972744	13	-0.175661	-2.16306	0.0527843	0.20236
HK1	sp|P19367|HXK1_HUMAN Hexokinase-1 OS=Homo sapiens GN=HK1 PE=1 SV=3	45	51	478	0	1605255040	0.969674	428	0.917664	428	0.879717	406	1.01672	428	0.891812	428	1.08601	428	1.03268	428	1.10725	428	1.02813	428	1.01898	428	-0.17559	-2.76409	0.0180117	0.123562
ARL2	sp|P36404|ARL2_HUMAN ADP-ribosylation factor-like protein 2 OS=Homo sapiens GN=ARL2 PE=1 SV=4	7	7	23	0	45478064	0.862261	23	0.986331	23	0.769144	21	1.05761	23	0.899723	23	1.04717	23	1.12266	23	1.0101	23	0.96231	23	1.03285	23	-0.175482	-1.93007	0.0790748	0.251296
PFN1	sp|P07737|PROF1_HUMAN Profilin-1 OS=Homo sapiens GN=PFN1 PE=1 SV=2	8	8	41	0	8.80538e+07	0.683744	41	1.25309	41	1.21779	40	0.893739	40	0.720042	39	1.1758	40	1.28751	41	0.758375	39	0.964084	40	1.08456	41	-0.175454	-0.980147	0.347533	0.573116
CHCHD3	sp|Q9NX63|MIC19_HUMAN MICOS complex subunit MIC19 OS=Homo sapiens GN=CHCHD3 PE=1 SV=1	12	12	73	0	3.33476e+08	0.980811	73	0.863703	73	0.725743	73	1.057	73	0.983058	73	0.948309	73	0.979455	73	1.19868	73	1.11756	73	0.95599	73	-0.175126	-1.53941	0.151224	0.355522
MANF	sp|P55145|MANF_HUMAN Mesencephalic astrocyte-derived neurotrophic factor OS=Homo sapiens GN=MANF PE=1 SV=3	3	3	5	0	9.43901e+06	0.647397	5	0.928361	5	1.23773	5	1.04227	5	0.884208	4	0.832796	5	1.03965	5	1.42747	4	1.25866	5	0.896347	5	-0.175042	-0.897419	0.388216	0.607171
APOB	sp|P04114|APOB_HUMAN Apolipoprotein B-100 OS=Homo sapiens GN=APOB PE=1 SV=2	104	104	130	0	41013340	1.03975	129	0.869598	128	0.667197	106	0.91664	128	0.686195	128	0.634112	129	1.67522	129	0.769874	129	0.655669	129	1.29857	129	-0.174827	-0.676395	0.512397	0.711641
SLC25A5	sp|P05141|ADT2_HUMAN ADP/ATP translocase 2 OS=Homo sapiens GN=SLC25A5 PE=1 SV=7	3	15	138	0	1.26301e+08	0.923096	27	0.898326	27	0.791405	27	1.09174	27	0.933147	27	0.98551	27	1.00032	27	1.2102	27	1.03746	27	0.967322	27	-0.174769	-1.91796	0.0807287	0.253147
HCN1	sp|O60741|HCN1_HUMAN Potassium/sodium hyperpolarization-activated cyclic nucleotide-gated channel 1 OS=Homo sapiens GN=HCN1 PE=1 SV=3	9	14	18	0	15397170	0.918907	11	0.985513	11	0.896018	11	1.05776	11	0.812423	11	1.08137	11	1.07683	11	1.02087	11	0.899033	11	1.16536	11	-0.174756	-2.0022	0.0698534	0.235843
PITPNM3	sp|Q9BZ71|PITM3_HUMAN Membrane-associated phosphatidylinositol transfer protein 3 OS=Homo sapiens GN=PITPNM3 PE=1 SV=2	7	7	8	0	6.6925e+06	1.02426	8	0.86791	8	0.820612	8	1.18344	8	0.844973	8	0.957151	8	0.956111	8	1.1249	8	1.02035	8	1.12014	8	-0.174654	-1.63907	0.128717	0.324765
IST1	sp|P53990|IST1_HUMAN IST1 homolog OS=Homo sapiens GN=IST1 PE=1 SV=1	7	7	16	0	54237772	0.902633	16	0.887973	16	0.7783	16	1.07739	16	0.944944	16	0.913416	16	1.08078	16	1.06864	16	1.10078	16	1.04771	16	-0.174575	-1.94701	0.0768125	0.247763
FAM102A	sp|Q5T9C2|F102A_HUMAN Protein FAM102A OS=Homo sapiens GN=FAM102A PE=1 SV=2	2	3	3	0	2.5897e+06	1.03015	2	0.912802	2	0.719025	2	0.964221	2	1.02609	2	1.00718	2	1.05832	2	1.17715	2	1.06734	2	0.907117	2	-0.17441	-1.46873	0.169186	0.380461
KRAS	sp|P01116|RASK_HUMAN GTPase KRas OS=Homo sapiens GN=KRAS PE=1 SV=1	5	10	35	0	147601670	0.913123	17	0.882612	17	0.907034	17	1.05426	17	0.919254	17	0.98852	17	1.06012	17	1.15118	17	1.13762	17	0.930526	17	-0.174392	-2.2822	0.0427754	0.181613
PRNP	sp|P04156|PRIO_HUMAN Major prion protein OS=Homo sapiens GN=PRNP PE=1 SV=1	7	7	25	0	88642590	0.988932	25	0.824552	25	0.860792	24	1.08391	25	0.902876	25	1.10487	25	0.993979	25	1.00491	25	1.15154	25	0.953726	25	-0.174268	-1.98067	0.0724951	0.240294
GOLGA7	sp|Q7Z5G4|GOGA7_HUMAN Golgin subfamily A member 7 OS=Homo sapiens GN=GOLGA7 PE=1 SV=2	7	8	13	0	3.43378e+07	0.820692	10	0.919935	10	1.07637	10	0.986097	10	0.926931	10	1.06882	10	1.0289	10	1.04409	10	1.06587	10	1.06481	10	-0.174194	-2.27857	0.0430515	0.182007
AP2M1	sp|Q96CW1|AP2M1_HUMAN AP-2 complex subunit mu OS=Homo sapiens GN=AP2M1 PE=1 SV=2	20	20	116	0	4.73036e+08	0.929373	115	0.851228	114	0.935473	109	1.14706	115	0.813646	115	1.11366	114	1.11307	115	1.00422	115	0.969678	115	1.07857	115	-0.174092	-1.97366	0.0733747	0.242441
GUCY1A3	sp|Q02108|GCYA3_HUMAN Guanylate cyclase soluble subunit alpha-3 OS=Homo sapiens GN=GUCY1A3 PE=1 SV=2	16	16	23	0	1.70919e+07	0.844111	23	0.91357	23	0.8572	23	1.22618	23	0.832546	23	1.13076	23	0.99561	23	0.974087	23	1.08869	23	1.0905	23	-0.174018	-1.68236	0.119897	0.312193
MRRF	sp|Q96E11|RRFM_HUMAN Ribosome-recycling factor, mitochondrial OS=Homo sapiens GN=MRRF PE=1 SV=1	6	6	6	0	5.18692e+06	0.870251	6	1.02029	6	0.845716	6	1.03131	6	0.893648	6	0.914665	6	1.11307	6	1.24093	6	1.1016	6	0.896724	6	-0.173982	-1.63518	0.129538	0.325936
MVB12B	sp|Q9H7P6|MB12B_HUMAN Multivesicular body subunit 12B OS=Homo sapiens GN=MVB12B PE=1 SV=2	5	5	7	0	8.71799e+06	0.915541	7	0.973892	7	1.0058	7	0.94162	7	0.912603	7	1.12212	7	1.11334	7	0.961477	7	1.13475	7	1.05432	7	-0.173923	-2.74003	0.0188127	0.126095
LAMP2	sp|P13473|LAMP2_HUMAN Lysosome-associated membrane glycoprotein 2 OS=Homo sapiens GN=LAMP2 PE=1 SV=2	4	4	10	0	1.38875e+08	0.824542	10	0.853954	10	1.07267	10	0.897866	10	1.18523	10	1.0906	10	0.904967	10	1.14293	10	1.38294	10	0.888569	10	-0.173772	-1.28231	0.225416	0.448283
CNOT9	sp|Q92600|CNOT9_HUMAN CCR4-NOT transcription complex subunit 9 OS=Homo sapiens GN=CNOT9 PE=1 SV=1	2	2	2	0	9.45665e+06	0.854513	2	1.13723	2	0.735161	2	0.98374	2	0.959864	2	0.989932	2	1.16069	2	1.12568	2	1.01742	2	0.908569	2	-0.173617	-1.35933	0.200553	0.420757
MLYCD	sp|O95822|DCMC_HUMAN Malonyl-CoA decarboxylase, mitochondrial OS=Homo sapiens GN=MLYCD PE=1 SV=3	12	13	21	0	40492450	0.998607	19	1.00042	19	0.987742	19	1.02753	19	0.797034	19	1.12458	19	1.13234	19	1.07841	19	1.0218	19	1.07595	19	-0.173503	-2.45571	0.0313943	0.155738
SLC25A14	sp|O95258|UCP5_HUMAN Brain mitochondrial carrier protein 1 OS=Homo sapiens GN=SLC25A14 PE=2 SV=1	7	7	8	0	1.5643e+07	0.879432	8	0.875785	8	0.828462	8	1.08461	8	0.947923	8	1.09522	8	0.960754	8	1.27207	8	1.03934	8	0.87896	8	-0.173299	-1.55091	0.148463	0.352084
CNTN1	sp|Q12860|CNTN1_HUMAN Contactin-1 OS=Homo sapiens GN=CNTN1 PE=1 SV=1	49	49	384	0	1032433792	0.87069	383	0.872355	383	0.898588	362	1.11392	383	0.918979	383	1.08307	383	1.01974	383	0.979974	383	1.11608	383	1.0939	383	-0.173263	-2.17391	0.0517875	0.200205
CKMT1A	sp|P12532|KCRU_HUMAN Creatine kinase U-type, mitochondrial OS=Homo sapiens GN=CKMT1A PE=1 SV=1	17	21	160	0	6.6171e+08	0.897177	138	0.922805	138	0.857711	133	1.04502	138	0.940496	138	1.00094	138	1.03162	138	1.13991	138	1.01903	138	1.03306	138	-0.17323	-2.5576	0.0261452	0.143183
AGAP3	sp|Q96P47|AGAP3_HUMAN Arf-GAP with GTPase, ANK repeat and PH domain-containing protein 3 OS=Homo sapiens GN=AGAP3 PE=1 SV=2	10	13	34	0	9.48632e+07	0.914067	23	0.931711	23	0.851581	20	1.0448	23	0.873794	23	1.09514	23	1.08665	23	1.04769	23	0.919593	23	1.01712	23	-0.17315	-2.4358	0.0325333	0.157903
FBXO41	sp|Q8TF61|FBX41_HUMAN F-box only protein 41 OS=Homo sapiens GN=FBXO41 PE=2 SV=5	17	17	31	0	1.01454e+08	1.01143	31	0.864982	31	0.877497	29	1.0467	31	0.881448	31	1.01876	31	1.08451	31	1.05197	31	0.89351	30	1.04043	31	-0.172976	-2.19209	0.0501573	0.196439
UNC13A	sp|Q9UPW8|UN13A_HUMAN Protein unc-13 homolog A OS=Homo sapiens GN=UNC13A PE=2 SV=4	35	49	75	0	4.82104e+07	1.01497	56	0.927665	55	0.90992	51	0.999613	56	0.841305	56	1.14039	56	1.17656	56	0.97705	55	0.917424	56	1.05145	56	-0.172931	-2.27493	0.0433301	0.182618
MFF	sp|Q9GZY8|MFF_HUMAN Mitochondrial fission factor OS=Homo sapiens GN=MFF PE=1 SV=1	10	10	16	0	65884441	1.00549	16	0.932994	16	0.750535	16	1.00382	16	0.990943	16	0.95379	16	1.0955	16	1.08546	16	1.0534	16	0.971828	16	-0.172927	-1.9687	0.0740039	0.243531
UCHL1	sp|P09936|UCHL1_HUMAN Ubiquitin carboxyl-terminal hydrolase isozyme L1 OS=Homo sapiens GN=UCHL1 PE=1 SV=2	16	16	218	0	2.52949e+09	0.978839	217	0.956937	214	0.840456	197	0.996808	216	0.829448	217	1.11565	216	1.18277	218	0.91308	217	0.897892	216	1.10177	218	-0.17276	-1.85269	0.0902073	0.268614
PCCB	sp|P05166|PCCB_HUMAN Propionyl-CoA carboxylase beta chain, mitochondrial OS=Homo sapiens GN=PCCB PE=1 SV=3	17	17	35	0	2.60722e+08	0.872777	35	0.876234	34	0.727319	33	1.06451	34	1.01826	34	0.846124	35	1.06833	35	1.11674	34	1.02334	35	1.08097	35	-0.172691	-1.48002	0.166199	0.377136
NUMBL	sp|Q9Y6R0|NUMBL_HUMAN Numb-like protein OS=Homo sapiens GN=NUMBL PE=1 SV=1	5	6	8	0	4905172	1.05778	6	0.852329	6	0.786663	6	0.976027	6	0.9419	6	0.937403	6	1.10517	6	1.08378	6	1.02844	6	1.07494	6	-0.172651	-2.084	0.0606126	0.218623
NYAP2	sp|Q9P242|NYAP2_HUMAN Neuronal tyrosine-phosphorylated phosphoinositide-3-kinase adapter 2 OS=Homo sapiens GN=NYAP2 PE=1 SV=3	5	5	5	0	6.12944e+06	0.955065	5	0.945426	5	0.922421	5	1.07103	5	0.881053	5	1.02914	5	1.06634	5	1.10408	5	1.00344	5	1.05935	5	-0.172593	-2.65371	0.0219873	0.13305
RNF11	sp|Q9Y3C5|RNF11_HUMAN RING finger protein 11 OS=Homo sapiens GN=RNF11 PE=1 SV=1	2	2	2	0	3269519	0.949532	2	0.890303	2	0.858369	2	0.956469	2	0.949353	2	0.961292	2	1.01225	2	1.55374	2	1.07883	2	0.751863	2	-0.172322	-1.08688	0.299732	0.526672
CPNE8	sp|Q86YQ8|CPNE8_HUMAN Copine-8 OS=Homo sapiens GN=CPNE8 PE=1 SV=2	1	10	25	0	9588324	0.643942	1	1.02359	1	0.919979	1	0.898279	1	1.18789	1	0.718002	1	0.954145	1	1.24782	1	1.22151	1	1.12718	1	-0.172304	-0.872797	0.40094	0.618951
LRRC8C	sp|Q8TDW0|LRC8C_HUMAN Volume-regulated anion channel subunit LRRC8C OS=Homo sapiens GN=LRRC8C PE=1 SV=2	4	5	5	0	3.95367e+06	0.922802	4	1.02901	4	0.954494	4	0.931068	4	0.891145	4	1.14801	4	1.10087	4	1.01601	4	0.970426	4	1.18477	4	-0.172006	-2.22594	0.0472517	0.190706
ARSB	sp|P15848|ARSB_HUMAN Arylsulfatase B OS=Homo sapiens GN=ARSB PE=1 SV=1	3	3	3	0	1.05662e+06	0.889674	3	0.857965	3	0.707882	3	0.946557	3	1.08031	3	0.629941	3	0.841658	3	1.29384	3	1.37284	3	1.11029	3	-0.171915	-0.858538	0.408438	0.6256
FGA	sp|P02671|FIBA_HUMAN Fibrinogen alpha chain OS=Homo sapiens GN=FGA PE=1 SV=2	34	34	120	0	226848592	0.659669	120	0.707823	118	0.674304	107	1.03115	120	1.01098	120	0.537874	119	0.776542	120	0.634022	120	0.963807	120	2.37003	120	-0.171676	-0.504203	0.623805	0.788015
CMPK2	sp|Q5EBM0|CMPK2_HUMAN UMP-CMP kinase 2, mitochondrial OS=Homo sapiens GN=CMPK2 PE=1 SV=3	8	8	13	0	7.5449e+06	0.961134	13	0.913686	13	0.863953	13	0.88342	13	1.00647	13	0.888161	13	0.947219	13	0.886925	13	0.998846	13	1.58072	13	-0.17146	-1.12625	0.28341	0.50861
NUBPL	sp|Q8TB37|NUBPL_HUMAN Iron-sulfur protein NUBPL OS=Homo sapiens GN=NUBPL PE=1 SV=3	5	5	7	0	2.38695e+07	1.04536	7	0.90138	7	0.951941	7	0.791351	7	1.0221	7	1.08557	7	1.0123	7	1.0576	7	0.996355	7	1.20692	7	-0.170772	-2.28775	0.0423562	0.18073
LSM8	sp|O95777|LSM8_HUMAN U6 snRNA-associated Sm-like protein LSm8 OS=Homo sapiens GN=LSM8 PE=1 SV=3	2	2	3	0	15871048	0.765991	3	1.06118	3	1.29091	3	0.898744	3	0.878458	3	0.997496	3	0.891635	3	1.16314	3	1.13247	3	1.13166	3	-0.170292	-1.12699	0.283109	0.508469
GCDH	sp|Q92947|GCDH_HUMAN Glutaryl-CoA dehydrogenase, mitochondrial OS=Homo sapiens GN=GCDH PE=1 SV=1	7	7	14	0	4.03965e+07	0.844838	14	0.838859	14	0.968863	13	0.989778	14	0.968011	14	0.971724	14	0.996833	14	1.22945	14	1.13396	14	1.03392	14	-0.170086	-2.09311	0.0596576	0.216494
PGAM1	sp|P18669|PGAM1_HUMAN Phosphoglycerate mutase 1 OS=Homo sapiens GN=PGAM1 PE=1 SV=2	5	18	133	0	1.75706e+08	0.744201	42	1.09564	42	1.00816	41	0.947982	42	0.823777	42	1.19425	42	1.26093	42	0.732635	42	0.886611	42	1.26813	42	-0.170032	-1.03279	0.3233	0.549232
CCDC25	sp|Q86WR0|CCD25_HUMAN Coiled-coil domain-containing protein 25 OS=Homo sapiens GN=CCDC25 PE=1 SV=2	5	5	6	0	24490084	0.801761	6	1.06966	6	1.02685	6	0.993645	6	0.832246	6	0.899449	6	1.07233	6	1.1385	6	1.1163	6	1.03751	6	-0.169963	-1.52675	0.154315	0.359496
RAP2B	sp|P61225|RAP2B_HUMAN Ras-related protein Rap-2b OS=Homo sapiens GN=RAP2B PE=1 SV=1	6	10	43	0	3.58349e+08	0.946364	27	0.955449	27	0.879225	26	1.01559	27	0.958158	27	1.09447	27	1.05173	27	1.16697	27	1.05852	27	0.927802	27	-0.169848	-2.30422	0.0411366	0.178489
CLVS1	sp|Q8IUQ0|CLVS1_HUMAN Clavesin-1 OS=Homo sapiens GN=CLVS1 PE=1 SV=1	9	11	20	0	21480237	0.902365	15	0.925025	15	0.854504	15	1.09183	15	0.887293	15	1.09442	15	1.1542	15	1.05214	15	0.985618	15	1.02785	15	-0.169663	-2.08224	0.0607982	0.218754
B4GAT1	sp|O43505|B4GA1_HUMAN Beta-1,4-glucuronyltransferase 1 OS=Homo sapiens GN=B4GAT1 PE=1 SV=1	4	4	9	0	2.01704e+07	0.969407	9	0.931294	9	0.826592	9	0.877477	9	0.948413	9	0.844138	9	1.13332	9	1.21341	9	1.09483	9	0.961242	9	-0.169463	-1.45757	0.172183	0.382876
SLC25A22	sp|Q9H936|GHC1_HUMAN Mitochondrial glutamate carrier 1 OS=Homo sapiens GN=SLC25A22 PE=1 SV=1	9	12	67	0	2.50334e+08	0.965367	39	0.870012	39	0.899774	39	1.12364	39	0.827299	39	1.14796	39	0.986127	39	1.08289	39	1.02753	39	1.07297	39	-0.169444	-2.13762	0.0551926	0.206923
C5	sp|P01031|CO5_HUMAN Complement C5 OS=Homo sapiens GN=C5 PE=1 SV=4	14	14	15	0	7.93801e+06	0.833839	15	0.979089	15	0.835289	13	1.02559	15	0.799829	15	0.761826	15	1.26681	15	0.814651	15	0.922989	15	1.4794	15	-0.169401	-0.975447	0.349759	0.575103
TXNRD1	sp|Q16881|TRXR1_HUMAN Thioredoxin reductase 1, cytoplasmic OS=Homo sapiens GN=TXNRD1 PE=1 SV=3	14	14	34	0	35311968	0.799294	34	1.08191	34	0.954769	34	0.965927	34	0.91248	34	1.13558	34	1.11727	34	1.04312	34	1.01885	34	1.04547	34	-0.169387	-2.04852	0.0644701	0.226336
STAT2	sp|P52630|STAT2_HUMAN Signal transducer and activator of transcription 2 OS=Homo sapiens GN=STAT2 PE=1 SV=1	8	8	11	0	13160733	1.09582	11	0.863819	11	0.922183	11	0.822689	11	0.93797	11	1.09175	11	1.03715	11	0.846079	11	0.893411	11	1.29826	11	-0.169354	-1.41197	0.184899	0.399232
GUK1	sp|Q16774|KGUA_HUMAN Guanylate kinase OS=Homo sapiens GN=GUK1 PE=1 SV=2	12	12	34	0	6.93611e+07	1.02228	34	0.912261	34	0.807007	34	1.01618	34	0.959887	34	1.10323	34	1.0198	34	1.03182	34	1.06475	33	1.0487	33	-0.169222	-2.44335	0.0320966	0.157514
VDAC2	sp|P45880|VDAC2_HUMAN Voltage-dependent anion-selective channel protein 2 OS=Homo sapiens GN=VDAC2 PE=1 SV=2	12	12	125	0	1.94313e+09	0.940762	124	0.886153	125	0.892075	119	1.0364	125	0.922061	125	1.10748	125	0.9838	125	1.14935	125	1.07329	124	0.97812	124	-0.169034	-2.461	0.0310981	0.155321
RAP1GAP	sp|P47736|RPGP1_HUMAN Rap1 GTPase-activating protein 1 OS=Homo sapiens GN=RAP1GAP PE=1 SV=2	18	20	35	0	63451180	0.953814	32	0.917855	32	0.844971	29	1.1072	32	0.859655	32	1.10398	32	1.13498	32	0.901206	32	0.925442	32	1.19221	32	-0.168949	-1.61577	0.133697	0.331952
NAPB	sp|Q9H115|SNAB_HUMAN Beta-soluble NSF attachment protein OS=Homo sapiens GN=NAPB PE=1 SV=2	17	19	145	0	403753664	0.908456	132	0.930018	132	0.917875	130	1.11008	132	0.817664	132	1.13256	132	1.15633	132	1.05548	132	0.945412	132	0.975332	132	-0.168759	-1.86845	0.0878292	0.264426
UBL4A	sp|P11441|UBL4A_HUMAN Ubiquitin-like protein 4A OS=Homo sapiens GN=UBL4A PE=1 SV=1	5	5	8	0	1.03205e+07	0.950155	8	0.820769	8	0.832532	8	1.02761	8	1.00323	8	0.762276	8	1.01416	8	1.38424	8	1.12679	8	1.04144	8	-0.168744	-1.19166	0.25782	0.480835
NDUFB11	sp|Q9NX14|NDUBB_HUMAN NADH dehydrogenase [ubiquinone] 1 beta subcomplex subunit 11, mitochondrial OS=Homo sapiens GN=NDUFB11 PE=1 SV=1	5	5	17	0	55671819	0.929232	17	0.844683	17	1.10745	17	1.04986	17	0.943554	17	1.22535	17	0.973889	17	1.0698	17	1.12883	17	0.970219	17	-0.168631	-1.828	0.0940501	0.274685
NELL2	sp|Q99435|NELL2_HUMAN Protein kinase C-binding protein NELL2 OS=Homo sapiens GN=NELL2 PE=1 SV=1	5	5	8	0	3.7076e+08	0.852602	8	1.10853	8	0.810098	8	0.94629	8	0.891093	8	0.929239	8	1.11218	8	1.02415	8	1.02766	8	1.10285	8	-0.168555	-1.88374	0.0855773	0.260865
ARL3	sp|P36405|ARL3_HUMAN ADP-ribosylation factor-like protein 3 OS=Homo sapiens GN=ARL3 PE=1 SV=2	6	6	15	0	117888864	0.727824	15	1.12874	15	0.931637	14	0.958488	15	0.98196	15	1.11894	15	1.08621	15	0.933772	15	0.971712	15	1.16233	15	-0.168533	-1.47432	0.167701	0.378322
USP35	sp|Q9P2H5|UBP35_HUMAN Ubiquitin carboxyl-terminal hydrolase 35 OS=Homo sapiens GN=USP35 PE=1 SV=3	3	3	3	0	1.80607e+06	0.992591	3	1.06006	3	0.788108	2	1.02979	3	0.847972	3	0.935772	3	1.04432	3	1.0836	3	1.05249	3	1.16541	3	-0.168356	-1.64298	0.127898	0.323591
SNX30	sp|Q5VWJ9|SNX30_HUMAN Sorting nexin-30 OS=Homo sapiens GN=SNX30 PE=1 SV=1	15	15	29	0	4.26625e+07	0.96071	28	0.916846	28	0.876194	28	1.02414	28	0.913555	28	1.09602	28	1.08826	28	1.03908	28	1.03056	28	1.06002	28	-0.168228	-2.73254	0.0190694	0.126782
TBC1D8B	sp|Q0IIM8|TBC8B_HUMAN TBC1 domain family member 8B OS=Homo sapiens GN=TBC1D8B PE=1 SV=2	3	3	4	0	1.4886e+07	0.970049	4	0.847292	4	0.964214	3	1.03464	4	0.839632	4	1.03753	4	1.06299	4	1.1081	4	0.976889	4	0.987725	4	-0.168186	-2.30539	0.0410511	0.178383
TRIM32	sp|Q13049|TRI32_HUMAN E3 ubiquitin-protein ligase TRIM32 OS=Homo sapiens GN=TRIM32 PE=1 SV=2	9	9	12	0	22727104	0.989721	12	0.93545	12	0.849008	12	1.06526	12	0.879263	12	1.0581	12	1.09158	12	1.05128	12	0.9586	12	1.07069	12	-0.168025	-2.34736	0.0380987	0.17234
GDAP1	sp|Q8TB36|GDAP1_HUMAN Ganglioside-induced differentiation-associated protein 1 OS=Homo sapiens GN=GDAP1 PE=1 SV=3	10	10	87	0	453470144	0.980075	87	0.891553	87	0.906289	80	1.08744	87	0.864133	87	1.08839	87	1.07486	87	1.09846	87	1.03134	87	0.975886	87	-0.167848	-2.33186	0.0391642	0.174216
ARL6	sp|Q9H0F7|ARL6_HUMAN ADP-ribosylation factor-like protein 6 OS=Homo sapiens GN=ARL6 PE=1 SV=1	4	4	5	0	1.96077e+07	1.0048	5	1.01748	5	0.915014	5	0.914309	5	0.899089	5	1.14136	5	1.11922	5	1.0042	5	1.03201	5	0.971801	5	-0.167743	-2.25851	0.0446088	0.18547
SNAP47	sp|Q5SQN1|SNP47_HUMAN Synaptosomal-associated protein 47 OS=Homo sapiens GN=SNAP47 PE=1 SV=3	8	8	10	0	1.16072e+07	0.909879	10	0.898004	10	0.97701	10	1.04851	10	0.861885	10	1.10564	10	1.05181	10	1.06615	10	0.958296	10	1.04383	10	-0.167672	-2.2694	0.0437569	0.183321
SRSF3	sp|P84103|SRSF3_HUMAN Serine/arginine-rich splicing factor 3 OS=Homo sapiens GN=SRSF3 PE=1 SV=1	3	4	7	0	2.05407e+07	0.770054	5	0.819298	5	0.941846	5	0.995769	5	1.25187	5	0.856378	5	0.787968	5	1.09694	5	1.41363	5	1.24409	5	-0.167603	-0.919555	0.377018	0.597645
FGG	sp|P02679|FIBG_HUMAN Fibrinogen gamma chain OS=Homo sapiens GN=FGG PE=1 SV=3	21	21	74	0	159603944	0.62849	74	0.754539	74	0.729046	73	1.03069	74	0.989056	74	0.595773	74	0.782883	74	0.62943	74	0.91779	74	2.42935	74	-0.167583	-0.48973	0.633694	0.79464
ATP2C1	sp|P98194|AT2C1_HUMAN Calcium-transporting ATPase type 2C member 1 OS=Homo sapiens GN=ATP2C1 PE=1 SV=3	7	7	8	0	1.6849e+07	0.96008	8	0.921947	8	0.758783	8	1.1248	8	0.873057	8	0.979195	8	1.08347	8	1.09351	8	0.967462	8	0.978204	8	-0.167535	-1.64343	0.127802	0.32346
CDH8	sp|P55286|CADH8_HUMAN Cadherin-8 OS=Homo sapiens GN=CDH8 PE=2 SV=2	14	16	26	0	24327755	1.02017	21	0.93521	21	0.966234	20	0.967956	21	0.932097	21	1.22449	21	1.03758	21	1.02466	21	1.02295	21	1.02472	21	-0.167489	-2.89554	0.0141991	0.110822
ACTR1B	sp|P42025|ACTY_HUMAN Beta-centractin OS=Homo sapiens GN=ACTR1B PE=1 SV=1	9	14	47	0	1.60516e+08	0.859896	21	0.873078	21	0.75614	21	1.00177	21	1.0399	21	0.962087	21	1.00772	21	0.951791	21	1.0678	21	1.14066	21	-0.167455	-1.85544	0.0897875	0.268008
WDR37	sp|Q9Y2I8|WDR37_HUMAN WD repeat-containing protein 37 OS=Homo sapiens GN=WDR37 PE=1 SV=2	17	17	37	0	1.22349e+08	0.889693	37	0.930566	37	0.933623	36	1.10608	37	0.835131	37	1.06884	37	1.06045	37	1.00095	37	0.99405	37	1.1221	37	-0.167412	-2.4367	0.0324815	0.157903
SHROOM1	sp|Q2M3G4|SHRM1_HUMAN Protein Shroom1 OS=Homo sapiens GN=SHROOM1 PE=1 SV=1	2	2	2	0	572623	0.982107	2	1.06394	2	0.740732	2	0.92539	2	0.952523	2	0.862513	2	1.09537	2	1.04183	2	1.04253	2	1.14229	2	-0.167238	-1.39009	0.191277	0.407604
HMBS	sp|P08397|HEM3_HUMAN Porphobilinogen deaminase OS=Homo sapiens GN=HMBS PE=1 SV=2	2	2	3	0	2.43715e+06	0.910935	3	0.920178	3	1.09789	3	0.850282	3	0.89024	3	1.01168	3	1.16118	3	1.28717	3	0.94703	3	0.952875	3	-0.167207	-1.55196	0.148214	0.351887
SNX4	sp|O95219|SNX4_HUMAN Sorting nexin-4 OS=Homo sapiens GN=SNX4 PE=1 SV=1	16	16	29	0	3.32798e+07	0.96081	29	0.895564	29	0.999155	28	0.994763	29	0.892647	29	1.09356	29	1.09041	29	1.029	29	1.07257	29	1.05383	29	-0.166908	-3.11714	0.00950967	0.0955543
PLTP	sp|P55058|PLTP_HUMAN Phospholipid transfer protein OS=Homo sapiens GN=PLTP PE=1 SV=1	5	5	5	0	5210619	0.910614	5	0.940423	5	1.04869	5	0.964358	5	0.874989	5	0.996638	5	1.43482	5	1.03207	5	0.92545	5	0.861585	5	-0.166885	-1.47024	0.168783	0.379905
UROD	sp|P06132|DCUP_HUMAN Uroporphyrinogen decarboxylase OS=Homo sapiens GN=UROD PE=1 SV=2	4	4	4	0	1.37596e+07	0.836222	4	0.943446	4	1.27028	4	0.925008	4	0.920446	4	0.992206	4	0.938502	4	1.40979	4	1.02536	4	1.11934	4	-0.166855	-1.20104	0.254305	0.477442
NDUFA10	sp|O95299|NDUAA_HUMAN NADH dehydrogenase [ubiquinone] 1 alpha subcomplex subunit 10, mitochondrial OS=Homo sapiens GN=NDUFA10 PE=1 SV=1	16	16	71	0	2.85426e+08	0.94503	71	0.948021	71	0.823378	67	1.0423	71	0.893789	71	1.0259	71	1.04491	71	1.09567	71	0.980454	71	1.07393	71	-0.16631	-2.57368	0.0253993	0.141648
TMOD1	sp|P28289|TMOD1_HUMAN Tropomodulin-1 OS=Homo sapiens GN=TMOD1 PE=1 SV=1	16	17	32	0	6.94966e+07	0.932916	29	0.778699	29	0.758979	28	1.05857	29	1.10892	29	0.947078	29	0.969359	29	1.29936	29	0.994628	29	0.906932	29	-0.166301	-1.2245	0.245678	0.469551
KCNA4	sp|P22459|KCNA4_HUMAN Potassium voltage-gated channel subfamily A member 4 OS=Homo sapiens GN=KCNA4 PE=1 SV=2	8	9	15	0	14541986	0.961067	13	0.886618	12	1.06021	10	0.953904	12	0.882544	12	1.10276	13	1.07945	13	1.02113	12	0.945834	13	1.01505	13	-0.166283	-2.45481	0.0314448	0.155883
TNFRSF21	sp|O75509|TNR21_HUMAN Tumor necrosis factor receptor superfamily member 21 OS=Homo sapiens GN=TNFRSF21 PE=1 SV=1	3	3	3	0	2376941	0.896979	3	0.892617	3	1.17672	3	0.961054	3	0.820107	3	1.25228	3	1.06582	3	1.19382	3	1.08035	3	0.923463	3	-0.166176	-1.65547	0.125309	0.319691
USP14	sp|P54578|UBP14_HUMAN Ubiquitin carboxyl-terminal hydrolase 14 OS=Homo sapiens GN=USP14 PE=1 SV=3	16	16	64	0	2.65683e+08	0.932044	63	0.976341	63	0.924706	62	1.04219	63	0.822822	63	1.1247	63	1.15202	63	0.999017	63	0.943653	63	1.07656	63	-0.16572	-2.10186	0.058754	0.214991
PDHB	sp|P11177|ODPB_HUMAN Pyruvate dehydrogenase E1 component subunit beta, mitochondrial OS=Homo sapiens GN=PDHB PE=1 SV=3	20	20	137	0	9.49519e+08	0.932027	137	0.955221	137	0.821979	129	1.06173	137	0.880344	137	1.00676	137	1.03372	137	1.11825	137	0.968446	137	1.09669	137	-0.165597	-2.16079	0.0529943	0.20236
MDGA1	sp|Q8NFP4|MDGA1_HUMAN MAM domain-containing glycosylphosphatidylinositol anchor protein 1 OS=Homo sapiens GN=MDGA1 PE=1 SV=1	5	5	6	0	124233545	0.894646	6	0.904536	6	0.83537	6	1.0195	6	0.929322	6	0.824016	6	0.956257	6	1.19927	6	1.07447	6	1.09156	6	-0.165145	-1.53179	0.153079	0.357812
WDR41	sp|Q9HAD4|WDR41_HUMAN WD repeat-containing protein 41 OS=Homo sapiens GN=WDR41 PE=1 SV=3	6	6	8	0	7.21702e+06	0.886564	8	0.905594	8	0.980067	8	1.07938	8	0.863235	8	1.11689	8	1.10215	8	1.07309	8	0.942058	8	1.06876	8	-0.164712	-2.09086	0.059892	0.216986
TTPAL	sp|Q9BTX7|TTPAL_HUMAN Alpha-tocopherol transfer protein-like OS=Homo sapiens GN=TTPAL PE=1 SV=2	5	5	9	0	14689252	0.894798	9	0.967848	9	0.826029	9	1.10588	9	0.838947	9	1.04691	9	1.20777	9	1.02459	9	0.985728	9	1.09594	9	-0.164633	-1.45005	0.174229	0.385292
RAB33B	sp|Q9H082|RB33B_HUMAN Ras-related protein Rab-33B OS=Homo sapiens GN=RAB33B PE=1 SV=1	5	7	20	0	1.10474e+07	0.955036	15	0.894628	15	0.882301	15	1.12302	15	0.868437	15	1.12706	15	1.07681	15	0.95027	15	1.05727	15	1.0993	15	-0.164473	-2.06917	0.0621977	0.221826
FCGBP	sp|Q9Y6R7|FCGBP_HUMAN IgGFc-binding protein OS=Homo sapiens GN=FCGBP PE=1 SV=3	13	13	13	0	6.69739e+06	0.774936	13	0.822042	13	0.905802	13	0.797122	13	1.2692	13	0.953757	13	1.14654	13	1.35852	13	0.887612	13	0.873355	13	-0.164341	-1.13435	0.28014	0.504969
PRRT1	sp|Q99946|PRRT1_HUMAN Proline-rich transmembrane protein 1 OS=Homo sapiens GN=PRRT1 PE=1 SV=2	3	3	6	0	9.30768e+06	1.00173	6	1.022	6	1.02512	6	0.863802	6	0.90271	6	1.1657	6	1.07192	6	1.1621	6	0.873089	6	1.00232	6	-0.164178	-1.80108	0.0984107	0.280343
DOCK9	sp|Q9BZ29-5|DOCK9_HUMAN Isoform 2 of Dedicator of cytokinesis protein 9 OS=Homo sapiens GN=DOCK9	24	25	32	0	3.29217e+07	0.919453	30	0.935345	30	0.914377	30	1.11121	30	0.864085	30	1.01395	30	1.06328	30	1.0457	30	1.03807	30	1.07494	30	-0.163121	-2.54954	0.0265272	0.144424
APBA2	sp|Q99767|APBA2_HUMAN Amyloid-beta A4 precursor protein-binding family A member 2 OS=Homo sapiens GN=APBA2 PE=1 SV=3	6	7	9	0	1.57718e+06	1.01552	7	0.925774	7	0.938561	7	0.992658	7	0.875035	7	1.03989	7	1.11181	7	0.948955	7	1.07217	7	1.0539	7	-0.16305	-2.39555	0.0349613	0.164208
HMGB3	sp|O15347|HMGB3_HUMAN High mobility group protein B3 OS=Homo sapiens GN=HMGB3 PE=1 SV=4	2	2	2	0	6.16308e+06	0.66217	2	0.60183	2	0.861283	2	1.13859	2	1.42443	2	0.819748	2	0.715087	2	1.53469	2	1.15028	2	0.927031	2	-0.16282	-0.595649	0.56315	0.746465
EDIL3	sp|O43854|EDIL3_HUMAN EGF-like repeat and discoidin I-like domain-containing protein 3 OS=Homo sapiens GN=EDIL3 PE=1 SV=1	11	11	12	0	4.52667e+07	0.872753	12	0.904915	12	1.21486	11	0.913044	12	1.00964	12	1.21501	12	0.919729	12	0.931922	12	1.29494	12	1.13766	12	-0.162726	-1.34457	0.205133	0.426309
HECW1	sp|Q76N89|HECW1_HUMAN E3 ubiquitin-protein ligase HECW1 OS=Homo sapiens GN=HECW1 PE=1 SV=3	5	6	6	0	1394115	0.966658	5	0.789179	5	1.02809	5	0.938455	5	0.896426	5	1.01941	5	1.03209	5	1.13718	5	1.00646	5	1.05962	5	-0.162534	-2.35816	0.0373728	0.170112
CRIP2	sp|P52943|CRIP2_HUMAN Cysteine-rich protein 2 OS=Homo sapiens GN=CRIP2 PE=1 SV=1	4	4	19	0	1.56636e+08	0.847767	19	1.05907	19	0.796874	19	0.94687	19	1.02049	19	1.09677	19	1.1483	19	1.0692	19	1.02184	19	0.929971	19	-0.162418	-1.92056	0.0803711	0.252915
ARFGAP1	sp|Q8N6T3|ARFG1_HUMAN ADP-ribosylation factor GTPase-activating protein 1 OS=Homo sapiens GN=ARFGAP1 PE=1 SV=2	12	12	27	0	5.76362e+07	0.914809	27	0.900302	27	0.843706	27	1.10454	27	0.888784	27	1.05789	27	1.1459	27	0.923558	27	0.97998	27	1.14184	27	-0.162174	-1.9667	0.0742586	0.243887
TSPAN7	sp|P41732|TSN7_HUMAN Tetraspanin-7 OS=Homo sapiens GN=TSPAN7 PE=1 SV=2	4	4	30	0	8.57405e+07	0.923363	30	0.84525	30	0.968355	25	1.1647	30	0.864367	30	1.18016	30	1.01438	30	0.845835	30	0.959482	30	1.18499	30	-0.162039	-1.39893	0.188678	0.404184
COA1	sp|Q9GZY4|COA1_HUMAN Cytochrome c oxidase assembly factor 1 homolog OS=Homo sapiens GN=COA1 PE=1 SV=1	5	5	5	0	9.77152e+06	0.85134	5	0.827202	5	0.742496	5	1.1805	5	0.991921	5	1.06585	5	0.933718	5	1.17254	5	1.15149	5	0.922944	5	-0.161998	-1.22571	0.24524	0.46945
PPFIA3	sp|O75145|LIPA3_HUMAN Liprin-alpha-3 OS=Homo sapiens GN=PPFIA3 PE=1 SV=3	45	49	103	0	6.24915e+07	0.968251	92	0.924115	92	0.932063	86	1.06811	92	0.839313	92	1.09568	92	1.11439	92	1.02601	92	0.940894	92	1.08055	92	-0.161996	-2.23414	0.046573	0.189029
EIF4E	sp|P06730|IF4E_HUMAN Eukaryotic translation initiation factor 4E OS=Homo sapiens GN=EIF4E PE=1 SV=2	4	4	6	0	2.51613e+07	0.742244	6	1.13965	6	0.887233	6	1.03787	6	0.834311	6	1.01441	6	1.14726	6	0.867201	6	0.965023	6	1.27048	6	-0.16178	-1.22531	0.245383	0.469551
ABI2	sp|Q9NYB9|ABI2_HUMAN Abl interactor 2 OS=Homo sapiens GN=ABI2 PE=1 SV=1	9	12	28	0	6.94878e+07	1.03036	15	0.808751	15	0.797938	15	1.03996	15	0.943773	15	0.950885	15	1.0735	15	1.1005	15	1.02123	15	1.05114	15	-0.161698	-1.85219	0.0902839	0.268614
ADGRL1	sp|O94910|AGRL1_HUMAN Adhesion G protein-coupled receptor L1 OS=Homo sapiens GN=ADGRL1 PE=1 SV=1	24	24	42	0	5.24863e+07	0.979396	42	0.926821	42	0.963097	39	1.00759	42	0.911146	42	1.1569	42	1.09306	42	1.04222	42	1.02788	42	1.02113	42	-0.161587	-2.87904	0.0146295	0.112583
BCAR3	sp|O75815|BCAR3_HUMAN Breast cancer anti-estrogen resistance protein 3 OS=Homo sapiens GN=BCAR3 PE=1 SV=1	1	2	5	0	2579330	0.795196	1	1.10361	1	0.737745	1	0.971819	1	1.05942	1	1.03493	1	1.09788	1	1.1334	1	0.930896	1	0.974513	1	-0.161573	-1.2063	0.25235	0.47575
BCAP29	sp|Q9UHQ4|BAP29_HUMAN B-cell receptor-associated protein 29 OS=Homo sapiens GN=BCAP29 PE=1 SV=2	9	9	23	0	3.68467e+07	0.961843	23	0.816562	23	0.788503	21	1.09833	23	0.955998	23	1.00719	23	1.0112	23	1.10389	23	1.06887	23	0.972827	23	-0.161534	-1.89562	0.0838653	0.258403
CNTN3	sp|Q9P232|CNTN3_HUMAN Contactin-3 OS=Homo sapiens GN=CNTN3 PE=1 SV=3	6	6	7	0	6131951	0.963393	7	0.89988	7	1.0706	7	1.08992	7	0.863069	7	1.08718	7	0.982642	7	1.07502	7	1.22374	7	0.982761	7	-0.161467	-1.74932	0.107311	0.29373
CYB561	sp|P49447|CY561_HUMAN Cytochrome b561 OS=Homo sapiens GN=CYB561 PE=1 SV=2	2	2	3	0	5751144	0.898106	3	0.873391	3	0.99393	3	1.13695	3	0.812854	3	0.997714	3	1.08429	3	1.18047	3	1.07011	3	1.00605	3	-0.161455	-1.62136	0.132487	0.330068
SLITRK1	sp|Q96PX8|SLIK1_HUMAN SLIT and NTRK-like protein 1 OS=Homo sapiens GN=SLITRK1 PE=1 SV=2	4	4	4	0	8181865	0.926268	4	0.979055	4	1.01568	4	1.00771	4	0.797273	4	0.941282	4	1.12409	4	1.15903	4	1.00959	4	1.08264	4	-0.161334	-1.90039	0.0831863	0.256891
SLC25A3	sp|Q00325|MPCP_HUMAN Phosphate carrier protein, mitochondrial OS=Homo sapiens GN=SLC25A3 PE=1 SV=2	17	17	104	0	9.77609e+08	0.941021	104	0.8849	104	0.82535	99	1.05275	104	0.914817	104	1.10803	104	0.996525	104	1.12142	104	1.00514	104	0.963975	104	-0.161167	-2.15227	0.0537932	0.203658
STAM	sp|Q92783|STAM1_HUMAN Signal transducing adapter molecule 1 OS=Homo sapiens GN=STAM PE=1 SV=3	14	15	27	0	56252176	0.99679	24	1.1214	24	0.7697	24	0.865109	24	0.908948	24	0.974343	24	1.2082	24	0.965156	24	0.912313	24	1.10784	24	-0.161143	-1.45393	0.173169	0.384117
NLGN1	sp|Q8N2Q7|NLGN1_HUMAN Neuroligin-1 OS=Homo sapiens GN=NLGN1 PE=1 SV=2	5	9	12	0	9.14228e+06	0.901628	6	0.956382	6	0.962551	6	0.939619	6	0.949085	6	1.08563	6	1.02353	6	1.06947	6	1.04259	6	1.04557	6	-0.161012	-2.85135	0.0153813	0.114838
TXNDC9	sp|O14530|TXND9_HUMAN Thioredoxin domain-containing protein 9 OS=Homo sapiens GN=TXNDC9 PE=1 SV=2	4	4	5	0	12988558	0.894829	5	1.02848	5	0.883792	5	0.967332	5	0.947548	5	1.12656	5	1.0929	5	0.933169	5	1.04903	5	1.12933	5	-0.16065	-2.21877	0.047854	0.192098
GPD1L	sp|Q8N335|GPD1L_HUMAN Glycerol-3-phosphate dehydrogenase 1-like protein OS=Homo sapiens GN=GPD1L PE=1 SV=1	13	14	46	0	1.17677e+08	0.985714	43	0.939784	43	0.864224	42	1.05005	43	0.844857	43	1.06042	43	1.06113	43	1.00319	43	0.991225	43	1.10503	43	-0.160596	-2.36317	0.0370403	0.169506
GABRA5	sp|P31644|GBRA5_HUMAN Gamma-aminobutyric acid receptor subunit alpha-5 OS=Homo sapiens GN=GABRA5 PE=1 SV=1	9	12	31	0	48485824	1.00952	16	1.07285	16	0.806506	16	1.07035	16	0.800917	16	1.08028	16	0.966825	16	1.16949	16	1.00589	16	1.05991	16	-0.160518	-1.5558	0.147303	0.350978
TENM1	sp|Q9UKZ4|TEN1_HUMAN Teneurin-1 OS=Homo sapiens GN=TENM1 PE=1 SV=2	10	17	19	0	3.93538e+06	0.905459	12	0.871669	12	0.837254	11	1.10212	12	0.89343	12	1.12028	12	1.0762	12	0.926209	12	0.987427	12	1.10122	12	-0.160236	-1.95518	0.075744	0.245614
USP22	sp|Q9UPT9|UBP22_HUMAN Ubiquitin carboxyl-terminal hydrolase 22 OS=Homo sapiens GN=USP22 PE=1 SV=2	1	3	3	0.00505464	732106	1.07482	1	1.00625	1	0.893842	1	0.953492	1	0.850874	1	0.992593	1	1.04296	1	1.06452	1	1.2225	1	1.01529	1	-0.160151	-1.58529	0.14047	0.342212
COBL	sp|O75128|COBL_HUMAN Protein cordon-bleu OS=Homo sapiens GN=COBL PE=1 SV=2	4	4	4	0	2.08963e+07	1.06986	4	0.94858	4	0.900542	4	0.775713	4	1.0949	4	1.18728	4	0.937478	4	0.983261	4	1.07546	4	1.21424	4	-0.159455	-1.24439	0.238548	0.46232
ACADS	sp|P16219|ACADS_HUMAN Short-chain specific acyl-CoA dehydrogenase, mitochondrial OS=Homo sapiens GN=ACADS PE=1 SV=1	11	11	18	0	2.59909e+07	0.813849	18	0.923706	18	0.984068	18	0.931524	18	1.06864	18	0.907585	18	0.955561	18	1.27551	18	1.00435	18	1.11741	18	-0.159298	-1.46202	0.170982	0.382151
ESYT1	sp|Q9BSJ8|ESYT1_HUMAN Extended synaptotagmin-1 OS=Homo sapiens GN=ESYT1 PE=1 SV=1	25	25	39	0	1.11762e+08	0.924043	39	0.902813	39	0.935774	38	1.02745	39	0.917362	39	1.15038	39	1.09561	39	0.942304	39	1.01765	39	1.08925	39	-0.158785	-2.46698	0.0307666	0.154508
PANK2	sp|Q9BZ23|PANK2_HUMAN Pantothenate kinase 2, mitochondrial OS=Homo sapiens GN=PANK2 PE=1 SV=3	6	10	14	0	7.6928e+06	0.960304	7	0.962087	7	0.811655	5	0.957524	7	0.929444	7	0.947587	7	0.98324	7	1.18979	7	0.873059	7	1.15755	7	-0.158406	-1.67634	0.121091	0.313407
CPNE2	sp|Q96FN4|CPNE2_HUMAN Copine-2 OS=Homo sapiens GN=CPNE2 PE=1 SV=3	8	9	21	0	13736771	0.754598	9	0.923837	9	0.813051	9	1.17948	9	1.02632	9	0.817158	9	0.928754	9	1.17078	9	1.3429	9	1.01693	9	-0.158124	-0.976697	0.349165	0.574385
SPTBN4	sp|Q9H254|SPTN4_HUMAN Spectrin beta chain, non-erythrocytic 4 OS=Homo sapiens GN=SPTBN4 PE=1 SV=2	67	70	97	0	2.17546e+08	0.894841	83	0.939442	83	1.04436	81	0.989712	83	0.915054	83	1.07342	83	1.09328	83	0.937636	83	1.01021	83	1.12845	83	-0.15796	-2.33303	0.0390827	0.173959
SRCIN1	sp|Q9C0H9|SRCN1_HUMAN SRC kinase signaling inhibitor 1 OS=Homo sapiens GN=SRCIN1 PE=1 SV=3	53	53	120	0	8.33131e+07	0.984645	120	0.94376	120	0.847251	117	0.99967	120	0.894681	120	1.00994	120	1.14903	120	0.973189	120	0.980052	120	1.10098	120	-0.157933	-2.30853	0.0408228	0.177795
ATCAY	sp|Q86WG3|ATCAY_HUMAN Caytaxin OS=Homo sapiens GN=ATCAY PE=1 SV=2	8	8	18	0	18042265	1.00415	18	0.856675	18	0.848285	17	1.07704	18	0.876155	18	1.00422	18	1.14618	18	0.907842	18	1.06703	18	1.08024	18	-0.157606	-1.72215	0.112268	0.300559
DNAJB2	sp|P25686|DNJB2_HUMAN DnaJ homolog subfamily B member 2 OS=Homo sapiens GN=DNAJB2 PE=1 SV=3	9	10	31	0	2.19722e+07	0.990331	22	0.896405	21	0.900012	21	1.03422	21	0.906845	21	1.07392	22	1.06856	21	0.963871	21	1.07317	22	1.13432	21	-0.157417	-2.67158	0.0212894	0.131654
JAKMIP3	sp|Q5VZ66|JKIP3_HUMAN Janus kinase and microtubule-interacting protein 3 OS=Homo sapiens GN=JAKMIP3 PE=2 SV=2	11	12	12	0	1.49809e+07	0.93903	11	0.888466	10	1.01745	9	0.991358	11	0.948292	10	1.03667	11	1.13599	11	0.957817	10	1.04309	11	0.990756	11	-0.157417	-2.5797	0.0251253	0.141486
AAK1	sp|Q2M2I8|AAK1_HUMAN AP2-associated protein kinase 1 OS=Homo sapiens GN=AAK1 PE=1 SV=3	13	14	27	0	7.50392e+07	1.0166	25	0.942598	25	0.932251	24	0.990856	25	0.859058	25	1.12211	25	1.16879	25	0.943331	25	0.942912	25	1.08699	25	-0.157358	-1.98876	0.0714913	0.23837
SELENOS	sp|Q9BQE4|SELS_HUMAN Selenoprotein S OS=Homo sapiens GN=SELENOS PE=1 SV=3	2	2	2	0	2575577	1.10043	2	0.89007	2	0.701814	2	0.964193	2	1.02681	2	0.838857	2	0.973938	2	1.17227	2	1.30084	2	0.940267	2	-0.157315	-1.01307	0.332228	0.558059
SCAMP1	sp|O15126|SCAM1_HUMAN Secretory carrier-associated membrane protein 1 OS=Homo sapiens GN=SCAMP1 PE=1 SV=2	15	15	42	0	4.05266e+07	1.00736	40	0.964146	40	0.826158	36	1.05066	41	0.858177	40	0.99355	42	1.07635	42	0.967838	41	0.992707	41	1.09682	42	-0.157218	-2.15046	0.053964	0.203988
ATP8A2	sp|Q9NTI2|AT8A2_HUMAN Phospholipid-transporting ATPase IB OS=Homo sapiens GN=ATP8A2 PE=1 SV=2	13	16	31	0	2.18862e+07	0.901484	22	0.985814	22	0.875803	22	1.01917	22	0.903832	22	1.00742	22	1.0959	22	1.07008	22	0.991776	22	1.0641	22	-0.157139	-2.65066	0.0221084	0.133563
MRPS28	sp|Q9Y2Q9|RT28_HUMAN 28S ribosomal protein S28, mitochondrial OS=Homo sapiens GN=MRPS28 PE=1 SV=1	3	3	4	0	5461334	0.888056	4	0.987653	4	0.789468	4	0.993405	4	1.06244	4	1.04393	4	0.934148	4	1.15037	4	1.14701	4	0.939035	4	-0.157135	-1.66556	0.123253	0.316651
PLCH2	sp|O75038|PLCH2_HUMAN 1-phosphatidylinositol 4,5-bisphosphate phosphodiesterase eta-2 OS=Homo sapiens GN=PLCH2 PE=2 SV=3	11	12	13	0	9936525	0.818385	12	0.734537	12	0.920039	10	1.16799	12	0.947658	12	0.942472	12	0.903721	12	1.1318	12	1.17991	12	0.983855	12	-0.157035	-1.36783	0.197951	0.417996
EFNB1	sp|P98172|EFNB1_HUMAN Ephrin-B1 OS=Homo sapiens GN=EFNB1 PE=1 SV=1	3	3	3	0	5867500	0.992907	3	0.838797	3	0.726584	2	0.99363	3	1.0376	3	0.889928	3	0.822999	3	1.20058	3	1.231	3	0.945756	3	-0.157006	-1.02639	0.32618	0.552333
OLFM3	sp|Q96PB7|NOE3_HUMAN Noelin-3 OS=Homo sapiens GN=OLFM3 PE=1 SV=1	10	10	12	0	42313324	1.05949	12	0.824446	12	0.88068	12	0.955649	12	0.930549	12	0.939652	12	1.12274	12	1.1464	12	1.04007	12	0.934837	12	-0.156992	-1.91739	0.0808076	0.253147
ATXN3	sp|P54252|ATX3_HUMAN Ataxin-3 OS=Homo sapiens GN=ATXN3 PE=1 SV=5	5	5	7	0	6106107	1.03074	7	0.918364	7	0.771596	7	0.998033	7	0.885674	7	1.17019	7	1.13886	7	0.89106	7	0.966035	7	0.98016	7	-0.156567	-1.35855	0.200791	0.421016
PDCD6IP	sp|Q8WUM4|PDC6I_HUMAN Programmed cell death 6-interacting protein OS=Homo sapiens GN=PDCD6IP PE=1 SV=1	40	40	128	0	2.84795e+08	0.947914	128	0.932185	128	0.903696	124	1.00904	128	0.879531	128	1.045	128	1.17279	128	0.974828	128	0.928578	128	1.09089	128	-0.156558	-2.30457	0.0411108	0.178489
COX20	sp|Q5RI15|COX20_HUMAN Cytochrome c oxidase protein 20 homolog OS=Homo sapiens GN=COX20 PE=1 SV=2	2	2	3	0	2.46391e+06	0.890707	3	0.8727	3	0.850115	3	1.06745	3	1.02029	3	1.0958	3	1.08848	3	0.839569	3	1.06771	3	1.15821	3	-0.156296	-1.47974	0.166273	0.377136
SEPT7	sp|Q16181|SEPT7_HUMAN Septin-7 OS=Homo sapiens GN=SEPT7 PE=1 SV=2	32	38	195	0	3.13091e+08	0.79525	171	0.905501	170	0.908658	164	1.04073	170	1.00988	170	0.976512	171	1.01761	170	1.0071	170	1.12589	171	1.10003	170	-0.156185	-1.8678	0.0879261	0.264426
SMNDC1	sp|O75940|SPF30_HUMAN Survival of motor neuron-related-splicing factor 30 OS=Homo sapiens GN=SMNDC1 PE=1 SV=1	3	3	3	0	3.47874e+06	0.70116	3	0.896902	3	0.913952	3	0.905936	3	1.13434	3	0.690516	3	0.910502	3	1.49997	3	1.20177	3	0.889025	3	-0.155753	-0.80263	0.438744	0.649947
SAMM50	sp|Q9Y512|SAM50_HUMAN Sorting and assembly machinery component 50 homolog OS=Homo sapiens GN=SAMM50 PE=1 SV=3	16	16	47	0	190732768	0.935147	47	0.903512	47	0.826454	47	1.09169	47	0.951361	47	1.05987	47	0.985514	47	1.12674	47	1.03051	47	1.03081	47	-0.155159	-2.12277	0.0566453	0.210323
EHD3	sp|Q9NZN3|EHD3_HUMAN EH domain-containing protein 3 OS=Homo sapiens GN=EHD3 PE=1 SV=2	17	29	94	0	1.751e+08	0.931162	51	0.913274	51	0.848953	51	1.05707	51	0.884678	51	1.15805	51	1.17002	51	0.888565	51	0.9107	51	1.08751	51	-0.155035	-1.56937	0.144123	0.346558
NFS1	sp|Q9Y697|NFS1_HUMAN Cysteine desulfurase, mitochondrial OS=Homo sapiens GN=NFS1 PE=1 SV=3	17	17	40	0	7.47559e+07	0.882005	40	0.958498	40	0.874007	38	1.02284	40	0.907383	40	1.07772	40	1.09589	40	0.99096	40	0.903523	40	1.17405	40	-0.155025	-1.92962	0.0791353	0.251379
SGSM1	sp|Q2NKQ1|SGSM1_HUMAN Small G protein signaling modulator 1 OS=Homo sapiens GN=SGSM1 PE=1 SV=2	13	14	20	0	1.65077e+07	0.927578	18	0.888319	18	1.02761	17	1.03726	18	0.883075	18	1.13115	18	1.05373	18	1.02242	18	1.02006	18	1.06428	18	-0.154784	-2.46294	0.0309898	0.155097
CD81	sp|P60033|CD81_HUMAN CD81 antigen OS=Homo sapiens GN=CD81 PE=1 SV=1	4	4	45	0	405574518	0.896857	45	0.893772	45	0.898501	40	0.970398	45	1.08523	45	1.09289	45	0.921712	45	1.04869	45	1.42616	45	0.871497	45	-0.154772	-1.29925	0.219741	0.441897
LRRC4C	sp|Q9HCJ2|LRC4C_HUMAN Leucine-rich repeat-containing protein 4C OS=Homo sapiens GN=LRRC4C PE=1 SV=1	1	4	9	0	24453816	0.96407	2	0.946209	2	0.956293	2	1.04587	2	0.834158	2	1.1931	2	1.05533	2	1.1796	2	0.849043	2	1.03306	2	-0.154673	-1.42009	0.18258	0.396221
AP1G1	sp|O43747|AP1G1_HUMAN AP-1 complex subunit gamma-1 OS=Homo sapiens GN=AP1G1 PE=1 SV=5	24	24	42	0	57808512	0.906015	42	0.948933	42	0.830242	41	1.07356	42	0.894202	42	1.05642	42	1.12974	42	0.995245	42	0.935729	42	1.04453	42	-0.154282	-2.02833	0.0667673	0.23049
NSFL1C	sp|Q9UNZ2|NSF1C_HUMAN NSFL1 cofactor p47 OS=Homo sapiens GN=NSFL1C PE=1 SV=2	22	22	58	0	8.23008e+07	0.914931	58	0.937038	57	0.902027	58	0.945855	58	1.04071	58	1.0034	58	0.983744	58	1.11018	58	1.17346	58	1.03317	58	-0.154081	-2.21997	0.0477524	0.191867
MATK	sp|P42679|MATK_HUMAN Megakaryocyte-associated tyrosine-protein kinase OS=Homo sapiens GN=MATK PE=1 SV=1	3	3	3	0	2608761	0.928944	3	0.90874	3	1.0339	3	0.968967	3	1.00635	3	0.990388	3	1.07779	3	1.43235	3	0.986594	3	0.873374	3	-0.153883	-1.25262	0.235647	0.460065
PRKCG	sp|P05129|KPCG_HUMAN Protein kinase C gamma type OS=Homo sapiens GN=PRKCG PE=1 SV=3	26	29	120	0	3.42985e+08	0.974984	103	0.880889	103	0.931146	101	1.10987	103	0.787933	103	1.18361	103	1.08317	103	0.968306	103	0.916123	103	1.10246	103	-0.153768	-1.52807	0.15399	0.358966
NDUFB1	sp|O75438|NDUB1_HUMAN NADH dehydrogenase [ubiquinone] 1 beta subcomplex subunit 1 OS=Homo sapiens GN=NDUFB1 PE=1 SV=1	2	2	4	0	12161114	0.964661	4	0.879913	4	0.903232	4	0.997816	4	0.951143	4	1.20472	4	1.11313	4	0.92064	4	0.944722	4	1.0607	4	-0.153718	-1.7432	0.108409	0.294645
WASF1	sp|Q92558|WASF1_HUMAN Wiskott-Aldrich syndrome protein family member 1 OS=Homo sapiens GN=WASF1 PE=1 SV=1	14	17	43	0	1.3963e+08	0.997237	36	0.962176	36	0.823777	36	1.00145	36	0.897507	36	0.990697	36	1.08087	36	1.09714	36	0.98656	36	1.04053	36	-0.153575	-2.37308	0.0363913	0.167478
REEP1	sp|Q9H902|REEP1_HUMAN Receptor expression-enhancing protein 1 OS=Homo sapiens GN=REEP1 PE=1 SV=1	3	3	3	0	1.87873e+06	0.92689	3	0.82017	3	0.787181	3	1.13902	3	0.868257	3	0.973891	3	1.07248	3	1.13949	3	1.08229	3	1.01612	3	-0.153527	-1.39477	0.189896	0.405962
SCCPDH	sp|Q8NBX0|SCPDL_HUMAN Saccharopine dehydrogenase-like oxidoreductase OS=Homo sapiens GN=SCCPDH PE=1 SV=1	11	11	29	0	148238856	0.851607	29	0.874564	29	0.950742	28	1.08506	29	0.962419	29	1.04347	29	1.00047	29	1.20363	29	1.14311	29	0.940272	29	-0.153126	-1.64869	0.126709	0.321886
SCRN2	sp|Q96FV2|SCRN2_HUMAN Secernin-2 OS=Homo sapiens GN=SCRN2 PE=1 SV=3	7	7	9	0	8.45743e+06	0.754661	9	1.29049	9	0.963504	9	0.960679	9	0.962998	9	1.03504	9	0.970825	9	1.10955	9	1.05643	9	1.0602	9	-0.152987	-1.11652	0.287379	0.512966
GOLGA7B	sp|Q2TAP0|GOG7B_HUMAN Golgin subfamily A member 7B OS=Homo sapiens GN=GOLGA7B PE=2 SV=2	4	5	13	0	4.00201e+06	0.96594	10	0.872411	10	0.832149	10	1.03783	10	0.995431	10	1.02696	10	1.04917	10	1.12196	10	1.08155	10	0.983892	10	-0.152845	-2.00407	0.069628	0.23559
TTC5	sp|Q8N0Z6|TTC5_HUMAN Tetratricopeptide repeat protein 5 OS=Homo sapiens GN=TTC5 PE=1 SV=2	8	8	9	0	7.3395e+06	0.871483	9	0.957046	9	0.913665	9	1.01596	9	0.99776	9	1.1631	9	1.10945	9	1.00964	9	0.930273	9	0.992636	9	-0.152786	-2.02158	0.067552	0.231779
CLTC	sp|Q00610|CLH1_HUMAN Clathrin heavy chain 1 OS=Homo sapiens GN=CLTC PE=1 SV=5	67	85	529	0	1.63689e+09	0.963729	425	0.911372	423	0.876461	397	1.05669	424	0.839106	423	1.05038	424	1.19923	424	0.929946	421	0.907365	422	1.09445	424	-0.152722	-1.6003	0.137098	0.337195
ABL2	sp|P42684|ABL2_HUMAN Abelson tyrosine-protein kinase 2 OS=Homo sapiens GN=ABL2 PE=1 SV=1	9	11	14	0	4069512	1.0629	10	0.891404	10	0.891758	9	1.03495	10	0.951497	10	0.951956	10	1.08221	10	1.14635	10	0.999922	10	1.03848	10	-0.152685	-1.90884	0.0819958	0.254719
PTGR2	sp|Q8N8N7|PTGR2_HUMAN Prostaglandin reductase 2 OS=Homo sapiens GN=PTGR2 PE=1 SV=1	6	6	10	0	23455004	0.725873	10	1.16781	10	0.932627	10	0.983633	10	0.928362	10	0.89174	10	0.939607	10	1.20139	10	1.13727	10	1.0427	10	-0.152457	-1.12982	0.281963	0.507472
BAG2	sp|O95816|BAG2_HUMAN BAG family molecular chaperone regulator 2 OS=Homo sapiens GN=BAG2 PE=1 SV=1	8	8	11	0	9.34456e+07	0.855439	11	0.988455	11	0.798874	11	1.03081	11	0.920962	11	0.9101	11	1.11523	11	1.15786	11	1.02564	11	1.04586	11	-0.152259	-1.67517	0.121323	0.313786
CCT8	sp|P50990|TCPQ_HUMAN T-complex protein 1 subunit theta OS=Homo sapiens GN=CCT8 PE=1 SV=4	37	37	127	0	215644880	0.733523	127	0.810918	127	0.787741	126	1.22858	127	1.05941	127	0.829914	127	0.938676	127	1.02838	127	1.1218	127	1.25629	127	-0.152191	-1.00121	0.337685	0.564376
SRPRB	sp|Q9Y5M8|SRPRB_HUMAN Signal recognition particle receptor subunit beta OS=Homo sapiens GN=SRPRB PE=1 SV=3	6	6	9	0	2.02181e+07	1.0949	9	0.994866	9	0.598504	9	0.966745	9	0.95442	9	0.983051	9	1.26455	9	0.95743	9	0.83426	9	1.06658	9	-0.152146	-1.02729	0.325771	0.552254
GBP2	sp|P32456|GBP2_HUMAN Guanylate-binding protein 2 OS=Homo sapiens GN=GBP2 PE=1 SV=3	4	7	9	0	2035974	0.924823	4	1.26393	4	0.726991	3	0.776497	4	0.794382	4	0.73686	4	1.66741	4	0.966947	4	0.772051	4	0.922329	4	-0.15201	-0.669755	0.516466	0.714513
THYN1	sp|Q9P016|THYN1_HUMAN Thymocyte nuclear protein 1 OS=Homo sapiens GN=THYN1 PE=1 SV=1	6	6	8	0	7433903	0.621257	8	1.04078	8	0.922171	8	1.11863	8	1.08779	8	0.889843	8	0.909845	8	1.21565	8	1.24234	8	0.985958	8	-0.151976	-0.972486	0.351166	0.576382
SF1	sp|Q15637|SF01_HUMAN Splicing factor 1 OS=Homo sapiens GN=SF1 PE=1 SV=4	5	5	9	0	1.00086e+07	0.894079	9	0.961265	9	0.804705	9	1.09327	9	0.966159	9	0.878247	9	0.970262	9	1.39094	9	0.994857	9	0.959408	9	-0.151971	-1.1006	0.293962	0.519442
DAAM1	sp|Q9Y4D1|DAAM1_HUMAN Disheveled-associated activator of morphogenesis 1 OS=Homo sapiens GN=DAAM1 PE=1 SV=2	25	31	57	0	196036226	0.978394	44	0.874955	44	0.877471	43	1.10325	44	0.910425	44	1.06718	44	1.2014	44	0.871189	44	1.02882	44	1.02265	44	-0.151584	-1.5868	0.140126	0.341821
PDZD4	sp|Q76G19-2|PDZD4_HUMAN Isoform 2 of PDZ domain-containing protein 4 OS=Homo sapiens GN=PDZD4	3	3	3	0	1.40899e+06	0.865	3	0.899783	3	0.916751	3	0.990891	3	0.986987	3	0.932954	3	1.02096	3	1.17513	3	1.08051	3	0.958967	3	-0.151201	-1.607	0.135617	0.334564
FAM163B	sp|P0C2L3|F163B_HUMAN Protein FAM163B OS=Homo sapiens GN=FAM163B PE=2 SV=1	2	2	2	0	6.48697e+06	0.962064	2	1.12461	2	0.763875	2	0.786508	2	1.02386	2	1.43968	2	1.2154	2	1.03878	2	0.743898	2	0.848687	2	-0.151198	-0.829355	0.424077	0.638179
BAG1	sp|Q99933|BAG1_HUMAN BAG family molecular chaperone regulator 1 OS=Homo sapiens GN=BAG1 PE=1 SV=4	2	2	3	0	171484769	0.903741	3	0.990687	3	0.825591	2	0.967303	3	0.909875	3	0.913401	3	0.887263	3	1.31584	3	1.13977	3	0.978226	3	-0.151155	-1.2353	0.241787	0.466008
PCYOX1L	sp|Q8NBM8|PCYXL_HUMAN Prenylcysteine oxidase-like OS=Homo sapiens GN=PCYOX1L PE=1 SV=2	5	5	6	0	38476813	0.930158	6	0.883249	6	0.879813	6	0.996566	6	1.02854	6	1.17471	6	1.02122	6	1.09858	6	1.03268	6	0.915983	6	-0.151109	-1.77741	0.102394	0.286374
TMEM2	sp|Q9UHN6|TMEM2_HUMAN Cell surface hyaluronidase OS=Homo sapiens GN=TMEM2 PE=1 SV=1	23	23	33	0	2.01692e+07	0.970441	33	0.790202	33	0.839177	32	1.23855	33	0.850913	33	0.99251	33	0.985253	33	1.15603	33	1.03995	33	0.957311	33	-0.151108	-1.38833	0.191798	0.408359
PRDX4	sp|Q13162|PRDX4_HUMAN Peroxiredoxin-4 OS=Homo sapiens GN=PRDX4 PE=1 SV=1	5	8	69	0	1.53004e+07	0.799594	13	0.967175	13	0.961069	12	1.01043	13	0.996979	13	1.08385	13	1.04486	13	1.07815	13	1.05371	13	0.987052	13	-0.151095	-1.74154	0.108709	0.294912
[truncated: 4,827 more rows]

## Sheet: Legend
Information on cases:		AD cases: 1-5 (columns H-Q)
[truncated: 8 more rows]
