# Supplementary material for: The Proteome of the Dentate Terminal Zone of the Perforant Path Indicates Presynaptic Impairment in Alzheimer Disease
Source: Mol Cell Proteomics. 2019 Nov 7;19(1):128–41. doi: 10.1074/mcp.RA119.001737 (PMC6944231; doi:10.1074/mcp.RA119.001737)
Supplement: Supplementary Table 4 [file 155278_2_supp_424237_q0q2ms.xlsx]

## Sheet: Sheet1
Supplementary table 4. The list of postsynaptic density proteins.
Gene name	Protein name	Relative intensities										log2 of av ratio (AD/C)	ratio (AD/C)	PSM count	DEqMS t-stat	DeqMS p-value	DEqMS adj. p-value (FDR)
		AD1	AD2	AD3	AD4	AD5	C6	C7	C8	C9	C10
BAIAP2	Brain-specific angiogenesis inhibitor 1-associated protein 2	1.07734	0.977	0.940734	0.954963	0.924	1.11472	1.11792	0.976174	0.899311	1.04114	-0.0792185	0.94657	89	-1.10577	0.291813	0.517674
GRIA1	Glutamate receptor 1, AMPA	1.02484	1.02358	0.893559	0.961271	0.915574	1.14759	1.09178	1.00232	0.896568	1.02705	-0.103443	0.930809	86	-1.37671	0.195266	0.41388
GRIA2	Glutamate receptor 2, AMPA	1.04492	0.9835	0.855261	0.983164	0.93826	1.11144	1.05965	1.074	0.924018	0.983569	-0.107696	0.928069	117	-1.56722	0.144622	0.347351
GRIA3	Glutamate receptor 3, AMPA	1.05624	0.952987	0.918212	0.967982	0.970464	1.02303	1.02534	1.00219	0.980955	1.02188	-0.0622888	0.957743	28	-1.20013	0.254646	0.477714
GRIA4	Glutamate receptor 4, AMPA	0.963534	0.958422	0.90307	1.14209	0.875311	0.949253	1.04152	1.13204	1.01681	0.959091	-0.104606	0.930059	10	-1.2484	0.237131	0.460645
GRIN1	Glutamate receptor ionotropic, NMDA1	1.12689	1.0407	0.992943	0.987372	0.925981	1.09846	0.993246	1.02609	0.922341	0.97576	0.0162486	1.01133	75	0.255339	0.803049	0.901125
GRIN2A	Glutamate receptor ionotropic, NMDA 2A	1.0686	1.05381	1.00312	0.97727	1.00218	1.08295	1.02684	1.00744	0.886302	0.974412	0.0313702	1.02198	41	0.585674	0.569607	0.749998
GRIN2B	Glutamate receptor ionotropic, NMDA 2B	1.19997	1.10676	1.0235	0.955817	0.962439	1.14208	1.0304	0.952348	0.789685	0.992258	0.106325	1.07648	83	1.1055	0.291925	0.517674
DBN1	Drebrin	1.05527	1.06883	0.928944	0.980207	0.957198	1.04229	1.07275	0.972415	0.854369	1.02653	0.00292022	1.00203	100	0.042085	0.967165	0.98479
DLG2	Disks large homolog 2, PSD93	0.929112	1.076	0.93165	1.04635	0.856325	0.973816	1.06074	1.02085	0.940065	1.10386	-0.0727527	0.950822	113	-0.963976	0.355234	0.577877
DLG3	Disks large homolog 3, SAP102	0.939217	1.04221	0.939998	0.951084	0.995231	1.00883	1.13854	0.990124	0.916194	1.05688	-0.0715637	0.951606	69	-1.10224	0.293281	0.519198
DLG4	Disks large homolog 2, PSD95	1.06718	1.00804	0.948891	0.99346	0.910861	1.14485	1.11245	0.988682	0.84802	1.02581	-0.0449699	0.96931	169	-0.529872	0.606455	0.775492
DLGAP1	Disks large-associated protein 1	1.1618	1.0367	0.893403	0.978029	0.876172	1.09568	1.09708	0.925701	0.850833	1.06536	-0.0357467	0.975527	55	-0.374767	0.714772	0.846718
DLGAP2	Disks large-associated protein 2	1.16789	1.1121	0.978314	0.979738	0.973023	1.20239	1.0481	0.981274	0.80507	0.958801	0.0709308	1.05039	24	0.637186	0.5367	0.729888
DLGAP3	Disks large-associated protein 3	1.12756	0.992264	0.929075	0.965394	0.84398	1.10554	1.09771	0.974818	0.853989	1.08587	-0.0544938	0.962932	49	-0.59294	0.564899	0.747415
DLGAP4	Disks large-associated protein 4	1.07326	0.884936	0.887087	0.988114	0.909373	1.04849	1.05559	1.09097	0.967501	0.95184	-0.0777126	0.947559	28	-1.15441	0.272163	0.495101
HOMER1	Homer protein homolog 1	1.11064	0.919805	0.693504	1.13132	0.958533	1.02127	1.0685	0.975127	0.86267	1.08066	-0.0642872	0.956418	37	-0.53528	0.602831	0.772687
HOMER2	Homer protein homolog 2	1.10307	0.866035	0.864086	0.882707	1.12082	0.862022	0.937655	0.86547	0.886971	1.39463	-0.00197679	0.998631	8	-0.013524	0.989446	0.993516
HOMER3	Homer protein homolog 3	1.00273	1.29032	0.961528	0.92258	0.896722	1.10926	1.09144	1.09578	0.823214	0.893541	0.00980614	1.00682	27	0.0841007	0.934448	0.968851
SHANK1	SH3 and multiple ankyrin repeat domains protein 1	1.11044	1.00879	0.987851	1.00543	0.893811	1.1228	1.07547	0.987418	0.851191	1.00027	-0.00518194	0.996415	68	-0.0577338	0.954969	0.979049
SHANK2	SH3 and multiple ankyrin repeat domains protein 2	1.09043	0.956711	1.00378	0.988809	0.924459	1.05034	1.07153	1.03651	0.909715	1.01264	-0.0323536	0.977824	50	-0.514646	0.616717	0.7826
SHANK3	SH3 and multiple ankyrin repeat domains protein 3	1.16364	1.01103	0.866695	0.983908	0.963928	1.05621	1.02957	1.00644	0.821427	1.01531	0.0135843	1.00946	111	0.157177	0.877879	0.939129
SYNPO	Synaptopodin	1.18487	0.916406	0.876122	0.949794	1.07064	0.960523	0.983559	1.16588	0.923295	0.93957	-0.00201281	0.998606	65	-0.020836	0.98374	0.992097
