# Supplementary material for: The Proteome of the Dentate Terminal Zone of the Perforant Path Indicates Presynaptic Impairment in Alzheimer Disease
Source: Mol Cell Proteomics. 2019 Nov 7;19(1):128–41. doi: 10.1074/mcp.RA119.001737 (PMC6944231; doi:10.1074/mcp.RA119.001737)
Supplement: Supplementary Table 5 [file 155278_2_supp_424232_q0d0qd.xlsx]

## Sheet: Sheet1
Supplementary table 5. The list of negatively enriched biological processes identified by GSEA.
GO biological processes	# of proteins	Enrichment score	Normalized enrichment score	p-value	FDR q-value
Cellular respiration	114	-0.67349	-2.79375	0	0
Oxidative phosphorylation	68	-0.71616	-2.6738	0	0
Electron transport chain	76	-0.70474	-2.6656	0	0
Nucleoside triphosphate metabolic process	162	-0.6028	-2.57586	0	0
Generation of precursor metabolites and energy	198	-0.585468	-2.56738	0	0
Mitochondrial respiratory chain complex assembly	57	-0.693829	-2.5636	0	0
Energy derivation by oxidation of organic compounds	152	-0.589502	-2.53586	0	0
Nucleoside monophosphate metabolic process	177	-0.578696	-2.50653	0	0
Mitochondrial respiratory chain complex i biogenesis	48	-0.700183	-2.49855	0	0
Glycosyl compound metabolic process	236	-0.550208	-2.46212	0	0
Monosaccharide biosynthetic process	41	-0.684216	-2.37943	0	0
Purine containing compound metabolic process	255	-0.52541	-2.36841	0	0
Nucleobase containing small molecule metabolic process	336	-0.507843	-2.35189	0	0
Aerobic respiration	42	-0.68649	-2.34434	0	0
Hydrogen ion transmembrane transport	61	-0.627707	-2.33087	0	0
Carbohydrate biosynthetic process	63	-0.59312	-2.16935	0	0.00026837
Hydrogen transport	74	-0.563292	-2.14152	0	0.000500446
Small molecule catabolic process	218	-0.475869	-2.11758	0	0.000664245
Mitochondrial transmembrane transport	40	-0.623186	-2.11773	0	0.000701147
Cellular amino acid catabolic process	81	-0.547648	-2.10523	0	0.000800333
Oxidoreduction coenzyme metabolic process	73	-0.557915	-2.10313	0	0.000802453
Mitochondrial transport	119	-0.511182	-2.10176	0	0.000841202
Purine nucleoside biosynthetic process	57	-0.574053	-2.07825	0	0.00117047
Calcium ion regulated exocytosis	60	-0.556938	-2.05497	0	0.00175256
Synaptic vesicle localization	81	-0.518875	-2.03126	0	0.0028889
Purine nucleoside monophosphate biosynthetic process	43	-0.589916	-2.02753	0	0.00297186
Cellular aldehyde metabolic process	54	-0.569862	-2.0169	0	0.003326
Regulated exocytosis	149	-0.476878	-2.01321	0	0.0034769
Alpha amino acid catabolic process	64	-0.530946	-1.9981	0	0.00402502
Synaptic vesicle cycle	66	-0.524962	-1.96511	0	0.00589914
Substantia nigra development	32	-0.598708	-1.96151	0	0.00603306
Nadh metabolic process	29	-0.620329	-1.95012	0	0.00633645
Regulation of response to reactive oxygen species	19	-0.685946	-1.95669	0	0.00636198
Mitochondrion organization	388	-0.413519	-1.94887	0	0.00639548
Pyruvate metabolic process	47	-0.560588	-1.95025	0	0.00652282
Glycosyl compound biosynthetic process	74	-0.511473	-1.94228	0	0.00672334
de novo protein folding	17	-0.692023	-1.9292	0	0.00762544
Nad metabolic process	38	-0.577337	-1.93	0	0.00778233
Presynaptic process involved in synaptic transmission	88	-0.492637	-1.91485	0	0.00859996
Synaptic signaling	249	-0.42575	-1.91523	0	0.00876883
Mitochondrial membrane organization	65	-0.515925	-1.90749	0	0.00909198
Organic acid catabolic process	146	-0.452076	-1.89653	0	0.0103657
Locomotory behavior	95	-0.473586	-1.89199	0	0.0110012
Acute phase response	23	-0.641429	-1.88416	0	0.011804
Exocytosis	214	-0.420234	-1.87845	0	0.0123833
Glutathione metabolic process	36	-0.574004	-1.86904	0	0.0132554
Nucleoside diphosphate metabolic process	63	-0.498615	-1.8648	0	0.013586
Nucleoside monophosphate biosynthetic process	57	-0.515195	-1.86582	0	0.0136215
Monosaccharide metabolic process	119	-0.454614	-1.85385	0	0.0154785
Neurotransmitter transport	113	-0.459937	-1.84616	0	0.0158832
Cellular protein complex assembly	227	-0.410523	-1.84407	0	0.0159825
Glucose metabolic process	79	-0.470067	-1.8239	0	0.020176
Negative regulation of cell morphogenesis involved in differentiation	70	-0.477403	-1.81991	0	0.0210296
Protein targeting to mitochondrion	38	-0.539393	-1.80591	0	0.0245923
Nucleotide phosphorylation	46	-0.51781	-1.79188	0	0.027331
Modulation of synaptic transmission	203	-0.407279	-1.77198	0	0.0319046
Regulation of neurotransmitter transport	41	-0.527071	-1.76715	0	0.0322328
Platelet degranulation	70	-0.470238	-1.77381	0	0.0325491
Hexose metabolic process	101	-0.444379	-1.76065	0	0.0340313
Cofactor metabolic process	222	-0.395743	-1.75799	0	0.0346988
Vesicle docking	47	-0.506706	-1.75442	0	0.0348139
Regulation of cellular amine metabolic process	61	-0.474822	-1.74	0	0.0380122
Purine containing compound biosynthetic process	87	-0.445449	-1.72773	0	0.0407941
Cellular monovalent inorganic cation homeostasis	43	-0.50113	-1.72861	0	0.040829
Secretion by cell	300	-0.375706	-1.72439	0	0.0410109
Regulation of exocytosis	125	-0.415908	-1.72517	0	0.041026
Coenzyme metabolic process	174	-0.404829	-1.71575	0	0.0418814
Cell cell signaling	333	-0.37193	-1.70842	0	0.0428948
Regulation of neurotransmitter levels	129	-0.450999	-1.84888	0.00158983	0.0155924
Regulation of g protein coupled receptor protein signaling pathway	60	-0.467247	-1.71363	0.00168067	0.0416223
Adult locomotory behavior	48	-0.519482	-1.80583	0.00170068	0.02424
Regulation of synaptic vesicle transport	26	-0.567287	-1.73037	0.0017094	0.0404877
Purine containing compound catabolic process	31	-0.576484	-1.83259	0.00171233	0.0181869
Adp metabolic process	38	-0.570806	-1.92211	0.00171527	0.00831606
Neural nucleus development	42	-0.501666	-1.71729	0.00171527	0.0425733
Monosaccharide catabolic process	38	-0.528125	-1.75638	0.00174216	0.0345158
Ensheathment of neurons	58	-0.480245	-1.75138	0.00174825	0.0345161
Positive regulation of sodium ion transport	24	-0.583596	-1.76604	0.00176367	0.0322489
Atp generation from adp	30	-0.586484	-1.87204	0.00178253	0.0130198
Regulation of response to oxidative stress	32	-0.619733	-2.00153	0.00180832	0.00381789
Glutamine family amino acid catabolic process	20	-0.653167	-1.87982	0.00180832	0.0123974
Oligodendrocyte differentiation	26	-0.577513	-1.80173	0.0018315	0.0247065
Bicarbonate transport	20	-0.603577	-1.73521	0.00183486	0.0389415
Negative regulation of response to oxidative stress	19	-0.663363	-1.87345	0.00184162	0.0130444
Regulation of neurotransmitter secretion	35	-0.58505	-1.91049	0.00184502	0.00887349
Hexose catabolic process	30	-0.57695	-1.85081	0.00185874	0.0156444
Ribonucleoside triphosphate biosynthetic process	30	-0.589332	-1.8531	0.00188324	0.0153968
Midbrain development	42	-0.51899	-1.75228	0.00347222	0.0351456
Negative regulation of axonogenesis	45	-0.488606	-1.71459	0.00347222	0.0415589
Regulation of protein activation cascade	28	-0.562714	-1.75686	0.00351494	0.0347169
Regulation of oxidative stress induced cell death	22	-0.588575	-1.77342	0.00352734	0.0322333
Neutral lipid catabolic process	15	-0.664313	-1.77697	0.00362976	0.0319586
Oligodendrocyte development	16	-0.654709	-1.77243	0.00383142	0.0321252
Signal release	108	-0.426394	-1.7176	0.0048	0.0429315
