# Supplementary material for: The Proteome of the Dentate Terminal Zone of the Perforant Path Indicates Presynaptic Impairment in Alzheimer Disease
Source: Mol Cell Proteomics. 2019 Nov 7;19(1):128–41. doi: 10.1074/mcp.RA119.001737 (PMC6944231; doi:10.1074/mcp.RA119.001737)
Supplement: Supplementary Table 6 [file 155278_2_supp_424233_q0p0qd.xlsx]

## Sheet: Sheet1
Supplementary table 6. The list of positively enriched biological processes identified by GSEA.
GO biological processes	# of proteins	Enrichment score	Normalized enrichment score	p-value	FDR q-value
Skin development	79	0.625165	2.53241	0	0
Multi organism metabolic process	114	0.573431	2.48462	0	0
mRNA metabolic process	369	0.459618	2.33093	0	0
RNA processing	446	0.45538	2.31414	0	0
Ribonucleoprotein complex biogenesis	254	0.477995	2.31394	0	0
rRNA metabolic process	143	0.513235	2.29794	0	0
Keratinocyte differentiation	38	0.6361	2.25791	0	0.000287521
Chromatin remodeling	49	0.612988	2.26009	0	0.000323461
RNA splicing via transesterification reactions	179	0.483659	2.22103	0	0.000343771
Ribosome biogenesis	167	0.494615	2.28353	0	0.00036967
Establishment of protein localization to endoplasmic reticulum	90	0.53809	2.22704	0	0.000378148
ncRNA processing	201	0.469598	2.21716	0	0.000523328
RNA splicing	221	0.456621	2.18078	0	0.00058516
Epidermis development	87	0.530716	2.18203	0	0.000621732
mRNA processing	241	0.46009	2.19464	0	0.000663181
Protein sumoylation	55	0.586658	2.20275	0	0.000671164
Protein localization to endoplasmic reticulum	103	0.512703	2.20183	0	0.000710551
Cartilage development	30	0.661168	2.1507	0	0.00103418
Chromatin assembly or disassembly	47	0.576851	2.14247	0	0.00117206
Dna conformation change	79	0.527742	2.13077	0	0.00117251
Skeletal system development	127	0.481573	2.12816	0	0.0011742
Nuclear transcribed mrna catabolic process nonsense mediated decay	96	0.503894	2.1257	0	0.00123609
Retina homeostasis	30	0.636273	2.11863	0	0.00134186
DNA geometric change	37	0.601096	2.11091	0	0.0015444
Extracellular structure organization	135	0.47038	2.07387	0	0.0028659
Formation of primary germ layer	42	0.567982	2.03498	0	0.00347497
Connective tissue development	46	0.545213	2.04721	0	0.0034822
Gene silencing by rna	56	0.533211	2.03513	0	0.00358707
Bone development	48	0.549403	2.03195	0	0.00359419
ATP dependent chromatin remodeling	25	0.639996	2.03091	0	0.00359825
Sensory perception of chemical stimulus	18	0.701919	2.03756	0	0.00370664
Regulation of osteoblast differentiation	38	0.582474	2.02573	0	0.00381082
ncRNA metabolic process	271	0.412448	2.03945	0	0.00388171
Gastrulation	55	0.525653	2.01951	0	0.00421426
RNA secondary structure unwinding	21	0.660081	2.01707	0	0.00423022
DNA recombination	53	0.533734	2.00907	0	0.00466691
Ossification	97	0.473413	1.99995	0	0.00511463
Odontogenesis	28	0.60666	1.98684	0	0.0060696
Protein dna complex subunit organization	58	0.511341	1.9791	0	0.00670523
Response to molecule of bacterial origin	119	0.444901	1.9726	0	0.00677928
Translational initiation	123	0.449613	1.97391	0	0.00678881
ncRNA transcription	21	0.648167	1.96715	0	0.00693139
Skeletal system morphogenesis	46	0.530936	1.97009	0	0.00695128
Positive regulation of osteoblast differentiation	21	0.642129	1.95335	0	0.00847428
Embryo development ending in birth or egg hatching	189	0.413626	1.94519	0	0.00911706
Regulation of telomere maintenance	35	0.552899	1.93978	0	0.00973342
Ribonucleoprotein complex subunit organization	131	0.440156	1.9352	0	0.0101288
Neural tube development	53	0.510431	1.93295	0	0.0103423
Regulation of rna splicing	53	0.51826	1.91228	0	0.0125515
Molting cycle	28	0.580435	1.91582	0	0.0125603
Odontogenesis of dentin containing tooth	20	0.629428	1.9107	0	0.0125887
Positive regulation of ossification	30	0.570048	1.89822	0	0.0144348
Regulation of mrna metabolic process	66	0.486872	1.88911	0	0.0151744
Embryonic morphogenesis	159	0.412107	1.8894	0	0.0154113
Gene silencing	75	0.461627	1.88054	0	0.0164867
Chromosome organization	318	0.380478	1.87737	0	0.0169933
Organ morphogenesis	259	0.388703	1.86943	0	0.0180745
Positive regulation of epithelial cell migration	49	0.498188	1.86752	0	0.0181255
Regulation of ossification	56	0.488394	1.85049	0	0.0214049
Regulation of signal transduction by p53 class mediator	53	0.493036	1.84603	0	0.0217555
Cellular response to alcohol	42	0.513916	1.84649	0	0.0220352
Single organism cell adhesion	216	0.387023	1.83947	0	0.0226056
Spliceosomal complex assembly	39	0.519172	1.83672	0	0.0229254
Negative regulation of homeostatic process	56	0.478225	1.82708	0	0.0247328
Neural tube formation	39	0.520314	1.82475	0	0.0249365
Maintenance of location	77	0.452802	1.81792	0	0.0260118
Regulation of gene expression epigenetic	61	0.465828	1.81399	0	0.0268001
Morphogenesis of embryonic epithelium	47	0.485352	1.80468	0	0.0281528
RNA catabolic process	154	0.396673	1.80498	0	0.0284038
Viral life cycle	209	0.37966	1.80232	0	0.0287485
Calcium ion import into cytosol	19	0.608139	1.79647	0	0.0299011
Response to fluid shear stress	15	0.665442	1.79196	0	0.0300103
DNA replication	63	0.468581	1.78747	0	0.0300284
Response to bacterium	171	0.388174	1.79414	0	0.0300375
Regulation of mrna splicing via spliceosome	39	0.502799	1.78927	0	0.0302138
Ribonucleoprotein complex localization	78	0.438289	1.78024	0	0.0317722
RNA localization	112	0.403692	1.77061	0	0.0334588
Anatomical structure homeostasis	107	0.408485	1.7661	0	0.0343731
Multicellular organismal homeostasis	110	0.406485	1.76283	0	0.0352931
Peptidyl lysine modification	104	0.411726	1.7606	0	0.0357862
Negative regulation of dna metabolic process	39	0.505606	1.75314	0	0.0378425
Embryo development	299	0.359567	1.75351	0	0.0380604
Protein targeting to membrane	128	0.389458	1.74407	0	0.0396603
Positive regulation of endothelial cell migration	32	0.506052	1.74505	0	0.0396624
Negative regulation of cellular amide metabolic process	67	0.437829	1.72982	0	0.041902
Nucleic acid phosphodiester bond hydrolysis	89	0.414429	1.72857	0	0.0420325
Cellular response to biotic stimulus	66	0.432087	1.72996	0	0.0422018
Cilium organization	66	0.431394	1.72272	0	0.0425609
Regulation of translational initiation	52	0.459817	1.7234	0	0.0425892
Collagen fibril organization	15	0.721223	1.97681	0.00209644	0.00677572
Somatic stem cell population maintenance	16	0.654537	1.89414	0.0021645	0.0151514
Regulation of telomere maintenance via telomere lengthening	27	0.549536	1.78069	0.0021645	0.0320155
Membrane disassembly	34	0.513679	1.7406	0.0021645	0.0402675
Peptide cross linking	18	0.664174	1.89254	0.00217391	0.0150811
Bone morphogenesis	18	0.697462	2.03793	0.00218818	0.00374785
Endoderm development	28	0.552906	1.79634	0.00221729	0.0295714
Positive regulation of blood circulation	39	0.505257	1.79199	0.00222222	0.0303475
Ribosomal large subunit biogenesis	31	0.541275	1.8431	0.00225225	0.0221601
Skin epidermis development	24	0.580865	1.8392	0.00225734	0.0223469
Mesoderm morphogenesis	23	0.602424	1.86346	0.00226757	0.018567
Negative regulation of dna replication	16	0.645606	1.83281	0.00227273	0.0235871
snRNA metabolic process	25	0.569735	1.82332	0.00227273	0.0250703
Maintenance of cell number	41	0.483025	1.72698	0.00232558	0.0417706
Positive regulation of telomere maintenance	24	0.576659	1.77347	0.00234192	0.0329259
DNA dependent dna replication	30	0.534692	1.77622	0.00235294	0.0324732
Meiotic cell cycle process	36	0.556006	1.91531	0.00236407	0.0124393
Aminoglycan biosynthetic process	26	0.540276	1.73987	0.00236407	0.0402132
Appendage development	43	0.478677	1.72632	0.00239234	0.0416807
Epidermal cell differentiation	53	0.532401	2.05232	0.00254453	0.00356837
Recombinational repair	20	0.57468	1.71449	0.00425532	0.0448762
DNA damage response detection of dna damage	17	0.594961	1.74537	0.00442478	0.0399165
Regulation of leukocyte apoptotic process	31	0.513889	1.73828	0.00444444	0.0399573
Somite development	21	0.615476	1.8692	0.00445434	0.0178906
Prostate gland development	16	0.652589	1.80766	0.00446429	0.0283388
Maturation of ssu rrna from tricistronic rrna transcript ssu rrna 5 8s rrna lsu rrna	16	0.641673	1.80687	0.0045045	0.028171
Positive regulation of lymphocyte differentiation	25	0.574986	1.78748	0.00455581	0.0303381
Regulation of epithelial cell differentiation	31	0.520055	1.73971	0.00461894	0.0399581
Face development	17	0.61307	1.77643	0.00471698	0.032732
