# Supplementary material for: The Proteome of the Dentate Terminal Zone of the Perforant Path Indicates Presynaptic Impairment in Alzheimer Disease
Source: Mol Cell Proteomics. 2019 Nov 7;19(1):128–41. doi: 10.1074/mcp.RA119.001737 (PMC6944231; doi:10.1074/mcp.RA119.001737)
Supplement: Supplementary Table 7 [file 155278_2_supp_424234_q0r0qd.xlsx]

## Sheet: Sheet1
Supplementary table 7. The list of enriched biological processes identified by GOrilla.
GO Term	GO biological processes	# of proteins (background list)	# of proteins (target list)	Enrichment score	p-value	FDR q-value
GO:0007269	Neurotransmitter secretion	45	14	5.8	4.65e-08	0.000571
GO:0023061	Signal release	80	18	4.2	1.48e-07	0.000608
GO:0017156	Calcium ion regulated exocytosis	35	12	6.39	1.29e-07	0.000792
GO:0099643	Signal release from synapse	54	14	4.84	5.8e-07	0.00178
GO:0001505	Regulation of neurotransmitter levels	192	28	2.72	1.04e-06	0.00255
GO:0006836	Neurotransmitter transport	92	18	3.65	1.35e-06	0.00277
GO:0051049	Regulation of transport	935	81	1.62	4.37e-06	0.00767
GO:0016079	Synaptic vesicle exocytosis	21	8	7.1	6.97e-06	0.0107
GO:0016081	Synaptic vesicle docking	7	5	13.32	8.29e-06	0.0113
GO:0051960	Regulation of nervous system development	447	46	1.92	1.1e-05	0.0113
GO:0001508	Action potential	36	10	5.18	1.26e-05	0.0119
GO:0061024	Membrane organization	406	43	1.98	1.07e-05	0.0119
GO:0140029	Exocytic process	45	11	4.56	1.77e-05	0.0128
GO:0098693	Regulation of synaptic vesicle cycle	86	16	3.47	1.04e-05	0.0128
GO:0009063	Cellular amino acid catabolic process	79	15	3.54	1.52e-05	0.0133
GO:0010769	Regulation of cell morphogenesis involved in differentiation	186	25	2.51	1.73e-05	0.0133
GO:0051588	Regulation of neurotransmitter transport	89	16	3.35	1.63e-05	0.0134
GO:0010975	Regulation of neuron projection development	300	34	2.11	2.36e-05	0.0152
GO:0044281	Small molecule metabolic process	961	80	1.55	2.3e-05	0.0157
GO:0009166	Nucleotide catabolic process	65	13	3.73	3.17e-05	0.0195
GO:0060284	Regulation of cell development	456	45	1.84	3.99e-05	0.0213
GO:0050770	Regulation of axonogenesis	106	17	2.99	4.19e-05	0.0215
GO:1901565	Organonitrogen compound catabolic process	389	40	1.92	4.4e-05	0.0216
GO:0097720	Calcineurin-mediated signaling	5	4	14.92	3.9e-05	0.0218
GO:0033173	Calcineurin-NFAT signaling cascade	5	4	14.92	3.9e-05	0.0228
GO:1901292	Nucleoside phosphate catabolic process	68	13	3.57	5.22e-05	0.0247
GO:0046928	Regulation of neurotransmitter secretion	69	13	3.51	6.13e-05	0.0279
GO:0051051	Negative regulation of transport	238	28	2.19	6.52e-05	0.0286
GO:0010977	Negative regulation of neuron projection development	90	15	3.11	7.51e-05	0.0298
GO:0031344	Regulation of cell projection organization	398	40	1.87	7.37e-05	0.0302
GO:0017144	Drug metabolic process	305	33	2.02	7.91e-05	0.0304
GO:0050767	Regulation of neurogenesis	398	40	1.87	7.37e-05	0.0312
GO:0032879	Regulation of localization	1340	101	1.41	0.000101	0.0318
GO:0048278	Vesicle docking	29	8	5.14	0.000101	0.0325
GO:2000300	Regulation of synaptic vesicle exocytosis	53	11	3.87	9.03e-05	0.0326
GO:0060627	Regulation of vesicle-mediated transport	335	35	1.95	9.8e-05	0.0326
GO:0048812	Neuron projection morphogenesis	125	18	2.69	0.000108	0.0331
GO:1901606	Alpha-amino acid catabolic process	62	12	3.61	8.93e-05	0.0333
GO:0045664	Regulation of neuron differentiation	335	35	1.95	9.8e-05	0.0335
GO:0022604	Regulation of cell morphogenesis	295	32	2.02	9.69e-05	0.034
GO:0120035	Regulation of plasma membrane bounded cell projection organization	393	39	1.85	0.00012	0.0359
GO:0019752	Carboxylic acid metabolic process	507	47	1.73	0.000126	0.0369
GO:0006520	Cellular amino acid metabolic process	198	24	2.26	0.000137	0.0391
GO:0034404	Nucleobase-containing small molecule biosynthetic process	95	15	2.94	0.000142	0.0396
GO:0006106	Fumarate metabolic process	3	3	18.65	0.000153	0.0409
GO:0050768	Negative regulation of neurogenesis	130	18	2.58	0.00018	0.0409
GO:2001258	Negative regulation of cation channel activity	17	6	6.58	0.000171	0.0411
GO:0015800	Acidic amino acid transport	39	9	4.3	0.000168	0.0413
GO:0045665	Negative regulation of neuron differentiation	107	16	2.79	0.000165	0.0415
GO:1902803	Regulation of synaptic vesicle transport	56	11	3.66	0.000153	0.0417
GO:0120039	Plasma membrane bounded cell projection morphogenesis	130	18	2.58	0.00018	0.0417
GO:0099177	Regulation of trans-synaptic signaling	278	30	2.01	0.000176	0.0417
GO:0050804	Modulation of chemical synaptic transmission	277	30	2.02	0.000165	0.0423
GO:0046903	Secretion	615	54	1.64	0.000162	0.0423
GO:0007399	Nervous system development	131	18	2.56	0.000198	0.0443
