# Supplementary material for: The Proteome of the Dentate Terminal Zone of the Perforant Path Indicates Presynaptic Impairment in Alzheimer Disease
Source: Mol Cell Proteomics. 2019 Nov 7;19(1):128–41. doi: 10.1074/mcp.RA119.001737 (PMC6944231; doi:10.1074/mcp.RA119.001737)
Supplement: Supplementary Table 8 [file 155278_2_supp_424235_q0d0qd.xlsx]

## Sheet: Sheet1
Supplementary table 8. The list of enriched biological processes identified by GOrilla.
GO Term	GO biological processes	# of proteins (background list)	# of proteins (target list)	Enrichment score	p-value	FDR q-value
GO:0010468	Regulation of gene expression	1366	111	1.7	1.2e-09	1.48e-05
GO:0006413	Translational initiation	116	22	3.96	2.14e-08	0.000131
GO:0031326	Regulation of cellular biosynthetic process	1181	94	1.66	1.16e-07	0.000477
GO:0022618	Ribonucleoprotein complex assembly	111	20	3.76	2.3e-07	0.000708
GO:0016477	Cell migration	376	41	2.28	4.7e-07	0.000723
GO:0019083	Viral transcription	95	18	3.95	4.3e-07	0.000754
GO:0071826	Ribonucleoprotein complex subunit organization	119	20	3.51	7.42e-07	0.00076
GO:0060255	Regulation of macromolecule metabolic process	2078	141	1.42	5.83e-07	0.000796
GO:2000112	Regulation of cellular macromolecule biosynthetic process	1041	84	1.68	3.98e-07	0.000814
GO:0001732	Formation of cytoplasmic translation initiation complex	13	7	11.23	7.31e-07	0.000816
GO:0010629	Negative regulation of gene expression	556	53	1.99	6.87e-07	0.000845
GO:0009889	Regulation of biosynthetic process	1227	95	1.62	3.71e-07	0.000912
GO:0010556	Regulation of macromolecule biosynthetic process	1097	86	1.64	9.79e-07	0.000926
GO:0070972	Protein localization to endoplasmic reticulum	92	17	3.86	1.31e-06	0.001
GO:0048870	Cell motility	403	42	2.17	1.15e-06	0.00101
GO:0031589	Cell-substrate adhesion	82	16	4.07	1.26e-06	0.00103
GO:0010628	Positive regulation of gene expression	580	53	1.91	2.54e-06	0.00184
GO:0019219	Regulation of nucleobase-containing compound metabolic process	1125	86	1.59	2.87e-06	0.00196
GO:0006614	SRP-dependent cotranslational protein targeting to membrane	79	15	3.96	3.89e-06	0.00252
GO:0045047	Protein targeting to ER	82	15	3.82	6.31e-06	0.00353
GO:0007229	Integrin-mediated signaling pathway	54	12	4.64	6.71e-06	0.00358
GO:0006613	Cotranslational protein targeting to membrane	82	15	3.82	6.31e-06	0.00369
GO:0040011	Locomotion	448	43	2	7.43e-06	0.0038
GO:0016071	mRNA metabolic process	372	38	2.13	6.27e-06	0.00386
GO:2000637	Positive regulation of gene silencing by miRNA	12	6	10.43	8.39e-06	0.00412
GO:0051252	Regulation of RNA metabolic process	983	76	1.61	8.73e-06	0.00413
GO:0019222	Regulation of metabolic process	2353	150	1.33	1.02e-05	0.00464
GO:0060964	Regulation of gene silencing by miRNA	48	11	4.78	1.19e-05	0.00505
GO:0072599	Establishment of protein localization to endoplasmic reticulum	86	15	3.64	1.16e-05	0.00508
GO:0060148	Positive regulation of posttranscriptional gene silencing	13	6	9.63	1.5e-05	0.00593
GO:0048660	Regulation of smooth muscle cell proliferation	58	12	4.32	1.47e-05	0.00601
GO:0044419	Interspecies interaction between organisms	523	47	1.87	1.59e-05	0.0061
GO:0060147	Regulation of posttranscriptional gene silencing	50	11	4.59	1.81e-05	0.00617
GO:0060966	Regulation of gene silencing by RNA	50	11	4.59	1.81e-05	0.00635
GO:0006355	Regulation of transcription, DNA-templated	835	66	1.65	1.96e-05	0.00652
GO:0007160	Cell-matrix adhesion	50	11	4.59	1.81e-05	0.00653
GO:2001141	Regulation of RNA biosynthetic process	866	68	1.64	1.77e-05	0.00661
GO:0044403	Symbiont process	437	41	1.96	2.14e-05	0.00674
GO:0033365	Protein localization to organelle	349	35	2.09	2.23e-05	0.00684
GO:0016032	Viral process	437	41	1.96	2.14e-05	0.00692
GO:0034329	Cell junction assembly	91	15	3.44	2.34e-05	0.00702
GO:0075525	Viral translational termination-reinitiation	5	4	16.69	2.5e-05	0.0073
GO:0031328	Positive regulation of cellular biosynthetic process	581	50	1.8	2.69e-05	0.00769
GO:1903506	Regulation of nucleic acid-templated transcription	862	67	1.62	2.9e-05	0.0081
GO:2000113	Negative regulation of cellular macromolecule biosynthetic process	355	35	2.06	3.2e-05	0.00875
GO:0032502	Developmental process	1843	121	1.37	3.67e-05	0.00981
GO:0010605	Negative regulation of macromolecule metabolic process	972	73	1.57	3.8e-05	0.00993
GO:0031327	Negative regulation of cellular biosynthetic process	404	38	1.96	4.15e-05	0.0102
GO:0051171	Regulation of nitrogen compound metabolic process	1923	125	1.36	4.07e-05	0.0102
GO:0090304	Nucleic acid metabolic process	854	66	1.61	4.05e-05	0.0104
GO:0009891	Positive regulation of biosynthetic process	593	50	1.76	4.63e-05	0.0109
GO:0009890	Negative regulation of biosynthetic process	421	39	1.93	4.6e-05	0.0111
GO:0060326	Cell chemotaxis	65	12	3.85	4.89e-05	0.0113
GO:0032508	DNA duplex unwinding	30	8	5.56	5.93e-05	0.0135
GO:0033993	Response to lipid	280	29	2.16	6.5e-05	0.0145
GO:0010557	Positive regulation of macromolecule biosynthetic process	538	46	1.78	6.88e-05	0.0151
GO:0050900	Leukocyte migration	135	18	2.78	7.05e-05	0.0152
GO:0048333	Mesodermal cell differentiation	6	4	13.91	7.2e-05	0.0153
GO:0060968	Regulation of gene silencing	58	11	3.96	7.8e-05	0.0163
GO:0016070	RNA metabolic process	658	53	1.68	9.17e-05	0.0188
GO:0031323	Regulation of cellular metabolic process	2092	132	1.32	9.59e-05	0.0193
GO:0006357	Regulation of transcription by RNA polymerase II	546	46	1.76	9.84e-05	0.0195
GO:0006310	DNA recombination	50	10	4.17	0.000103	0.0199
GO:0006612	Protein targeting to membrane	103	15	3.04	0.000103	0.0201
GO:0080090	Regulation of primary metabolic process	2003	127	1.32	0.000115	0.0218
GO:0010033	Response to organic substance	971	71	1.53	0.000119	0.0221
GO:0002181	Cytoplasmic translation	18	6	6.95	0.000132	0.0231
GO:0010558	Negative regulation of macromolecule biosynthetic process	380	35	1.92	0.000129	0.0231
GO:0009892	Negative regulation of metabolic process	1097	78	1.48	0.000129	0.0233
GO:0010604	Positive regulation of macromolecule metabolic process	1150	81	1.47	0.000127	0.0233
GO:0000184	Nuclear-transcribed mRNAcatabolic process, nonsense-mediated decay	95	14	3.07	0.000154	0.0259
GO:0048869	Cellular developmental process	944	69	1.52	0.000153	0.0262
GO:0006024	Glycosaminoglycan biosynthetic process	26	7	5.62	0.000163	0.0263
GO:0006928	Movement of cell or subcellular component	605	49	1.69	0.000153	0.0264
GO:0006023	Aminoglycan biosynthetic process	26	7	5.62	0.000163	0.0267
GO:0031581	Hemidesmosome assembly	7	4	11.92	0.000162	0.0269
GO:0051254	Positive regulation of RNA metabolic process	448	39	1.82	0.000177	0.0275
GO:0009893	Positive regulation of metabolic process	1287	88	1.43	0.000173	0.0276
GO:0042221	Response to chemical	1215	84	1.44	0.000176	0.0277
GO:0006401	RNA catabolic process	158	19	2.51	0.000182	0.028
GO:0045893	Positive regulation of transcription, DNA-templated	373	34	1.9	0.000198	0.0297
GO:0007155	Cell adhesion	419	37	1.84	0.000196	0.0298
GO:0045935	Positive regulation of nucleobase-containing compound metabolic process	532	44	1.73	0.000215	0.0319
GO:0032205	Negative regulation of telomere maintenance	13	5	8.02	0.00023	0.0332
GO:0022610	Biological adhesion	422	37	1.83	0.000227	0.0332
GO:0032392	DNA geometric change	36	8	4.64	0.000238	0.0341
GO:0000956	Nuclear-transcribed mRNA catabolic process	137	17	2.59	0.000272	0.0384
GO:0048856	Anatomical structure development	1213	83	1.43	0.000276	0.0386
GO:0000244	Spliceosomal tri-snrnp complex assembly	8	4	10.43	0.000311	0.043
